# Supplementary material for: A mutant fitness assay identifies bacterial interactions in a model ocean hot spot
Source: Proc Natl Acad Sci U S A. 2023 Mar 15;120(12):e2217200120. doi: 10.1073/pnas.2217200120 (PMC10041152; doi:10.1073/pnas.2217200120)
Supplement: Supplementary file 2 — Dataset S01 (XLSX) [file pnas.2217200120.sd01.xlsx]

## Sheet: significantFitness_Metabolism_2
Dataset S1. Mutants with significant fitness differences identified from randomization tests, grouped according to function, metabolism, and direction of fitness differences.
Competition
Gene	GeneName	GeneFunction	Group	Category	Subcategory	Metabolism	Rp+V_Significant	Rp+M_Significant	Rp+V+M_Significant	log2_foldchange_Rp+V	log2_foldchange_Rp+M	log2_foldchange_Rp+V+M	COG	COG_Category	NCBI_Gene	p_adj_Rp+V	p_adj_Rp+M	p_adj_Rp+V+M	mean_W_Rp	standardError_W_Rp	mean_W_Rp+V	standardError_W_Rp+V	mean_W_Rp+M	standardError_W_Rp+M	mean_W_Rp+V+M	standardError_W_Rp+V+M
SPO3479	glcE	glycolate oxidase, GlcE subunit	Competition	Carbon source	Glycolate	Catabolic	yes	NA	NA	-0.44	-0.09	-0.17	COG0277	Energy	SPO_RS17620	0	NA	NA	0.98	0.02	0.72	0.05	0.92	0.02	0.87	0.04
SPO3805	dmdD	Methylthioacryloyl-CoA hydratase	Competition	Carbon source	DMSP	Catabolic	NA	yes	NA	-0.053	-0.11	-0.026	COG1024	lipids	SPO_RS19305	NA	0	NA	1.1	0.02	1.06	0.03	1.02	0.02	1.08	0.01
SPO2708	SPO2708	carnitine dehydratase	Competition	Carbon/Nitrogen source	Carnitine	Catabolic	yes	NA	NA	-0.16	-0.098	-0.14	COG1012	Energy	SPO_RS13735	0	NA	NA	1.06	0.05	0.95	0.05	0.99	0.06	0.96	0.08
SPO1586	mgdC	N-methylglutamate dehydrogenase subunit C	Competition	Carbon/Nitrogen source	Methylamine	Catabolic	NA	yes	NA	-0.2	-0.18	-0.096	COG0404	AA	SPO_RS08070	NA	0	NA	1.08	0.03	0.94	0.07	0.95	0.05	1.01	0.06
SPO3360	kbl	2-amino-3-ketobutyrate coenzyme A ligase	Competition	Carbon/Nitrogen source	Threonine	Catabolic	NA	NA	yes	-0.11	-0.082	-0.12	COG0156	Coenzyme	SPO_RS17020	NA	NA	0	1.08	0.02	1	0.03	1.02	0.02	0.99	0.01
SPO0673	tpa	taurine--pyruvate aminotransferase	Competition	Carbon/Nitrogen source	Taurine	Catabolic	NA	yes	NA	-0.19	-0.2	-0.11	COG0161	Coenzyme	SPO_RS03400	NA	0	NA	0.98	0.03	0.86	0.05	0.85	0.03	0.91	0.01
SPO0397	glnD	protein-P-II uridylyltransferase	Competition	Nitrogen Acquisition	Regulation		NA	NA	yes	-2.1	-0.58	-6.5	NA	NA	SPO_RS02010	NA	NA	0	0.89	0.04	0.2	0.2	0.59	0.06	0	0
SPO3661	SPO3661	allophanate hydrolase family protein	Competition	Nitrogen Source	Urea	Catabolic	yes	yes	yes	-0.24	-0.24	-0.29	COG2049	AA	SPO_RS18555	0	0	0	0.92	0.01	0.78	0.03	0.78	0.03	0.75	0.03
SPO0891	SPO0891	alkylphosphonate utilization protein PhnM, putative	Competition	Phosphate	Alkylphosphonate	Catabolic	NA	yes	NA	-0.068	-0.11	-0.054	COG3454	Inorganics	SPO_RS04490	NA	0	NA	1.07	0.04	1.02	0.04	0.99	0.01	1.03	0.04
SPO1727	SPO1727	polyphosphate kinase 2, putative	Competition	Storage, phosphorus	Polyphosphate	Catabolic	NA	NA	yes	-0.066	-0.12	-2.2	COG2326	Energy	SPO_RS08790	NA	NA	0	1.11	0.05	1.06	0.08	1.02	0.03	0.24	0.24
SPO1213	SPO1213	oligopeptide ABC transporter, ATP-binding protein	Competition	Transporter	Peptide		NA	yes	NA	0.014	-0.12	0	NA	NA	SPO_RS06155	NA	0	NA	0.98	0.02	0.99	0.01	0.9	0.01	0.98	0.05
SPO2815	SPO2815	peptide/nickel/opine uptake family ABC transporter, permease protein	Competition	Transporter	Organic acid	Transport	yes	NA	NA	-0.12	-0.04	-0.096	COG0601	AA,Inorganics	SPO_RS14300	0	NA	NA	1.08	0.01	0.99	0.02	1.05	0.02	1.01	0.04
SPO2816	SPO2816	peptide/nickel/opine uptake family ABC transporter, permease protein	Competition	Transporter	Organic acid	Transport	yes	NA	NA	-0.14	-0.081	-0.067	COG1173	AA,Inorganics	SPO_RS14305	0	NA	NA	1.09	0.05	0.99	0.02	1.03	0.02	1.04	0.03
SPO1814	SPO1814	TRAP dicarboxylate transporter, DctP subunit, putative	Competition	Transporter	Organic acid	Transport	yes	yes	yes	-0.21	-0.2	-0.18	COG1638	Carbon	SPO_RS09230	0	0	0	1.16	0.03	1	0.04	1.01	0	1.02	0.01
SPO1816	SPO1816	TRAP dicarboxylate transporter, DctM subunit, putative	Competition	Transporter	Organic acid	Transport	NA	yes	yes	-0.17	-0.17	-0.18	COG1593	Carbon	SPO_RS09240	NA	0	0	1.09	0.01	0.97	0.03	0.97	0.01	0.96	0.02
SPO2626	SPO2626	TRAP transporter, DctM subunit	Competition	Transporter	Organic acid	Transport	yes	NA	yes	-0.13	-0.091	-0.12	COG1593	Carbon	SPO_RS13320	0	NA	0	1.13	0.03	1.03	0.05	1.06	0.03	1.04	0.03
SPO2627	SPO2627	TRAP transporter, DctQ subunit	Competition	Transporter	Organic acid	Transport	yes	NA	yes	-0.17	-0.11	-0.65	COG3090	Carbon	SPO_RS13325	0	NA	0	1.06	0.05	0.94	0.06	0.98	0.05	0.67	0.23
SPO2630	SPO2630	C4-dicarboxylate transport sensor protein	Competition	Transporter	Organic acid		yes	NA	NA	-0.25	-0.15	-0.15	NA	NA	SPO_RS13340	0	NA	NA	1.19	0.03	1	0.02	1.07	0.05	1.07	0.02
SPOA0238	SPOA0238	TRAP dicarboxylate transporter, DctP subunit	Competition	Transporter	Organic acid	Transport	yes	yes	yes	-0.18	-0.2	-0.18	COG1638	Carbon	SPO_RS21025	0	0	0	1.16	0.04	1.02	0.04	1.01	0.02	1.02	0.01
SPOA0240	SPOA0240	TRAP transporter, DctM subunit	Competition	Transporter	Organic acid	Transport	yes	yes	yes	-0.14	-0.14	-0.14	COG1593	Carbon	SPO_RS21035	0	0	0	1.08	0.02	0.98	0.04	0.98	0.01	0.98	0.02
SPOA0237	dctD-2	C4-dicarboxylate transport transcriptional regulatory protein DctD	Competition	Transporter	Organic acid		yes	yes	yes	-0.27	-0.25	-0.22	NA	NA	SPO_RS21020	0	0	0	1.17	0.02	0.97	0.02	0.98	0.01	1	0.01
SPO0521	SPO0521	glutamate/glutamine/aspartate/asparagine ABC transporter, permease protein	Competition	Transporter	Amino acid, N-rich	Transport	NA	NA	yes	0.19	0.12	0.22	COG0765	AA	SPO_RS02630	NA	NA	0	0.91	0.03	1.04	0.02	0.99	0.01	1.06	0.02
SPO0715	SPO0715	phosphocarrier protein HPr	Competition	Transporter	Sugar	Transport	NA	yes	NA	1.3	1.2	1	COG1925	Carbon	SPO_RS03610	NA	0	NA	0.34	0.14	0.83	0.14	0.77	0.06	0.69	0.23
SPOA0249	SPOA0249	TRAP dicarboxylate transporter, DctP subunit	Competition	Transporter	Organic acid	Transport	NA	NA	yes	0.096	0.16	0.13	COG1638	Carbon	SPO_RS21080	NA	NA	0	0.86	0.02	0.92	0.02	0.96	0.03	0.94	0.03
SPO1496	SPO1496	ABC transporter, permease protein	Competition	Transporter			NA	yes	NA	0.45	0.38	0.47	NA	NA	SPO_RS07620	NA	0	NA	0.75	0.07	1.03	0.02	0.98	0.03	1.04	0.03
SPOA0367	SPOA0367	ABC transporter, permease protein	Competition	Transporter			yes	NA	NA	0.12	0.077	-0.032	NA	NA	SPO_RS21695	0	NA	NA	0.9	0.02	0.98	0.02	0.95	0.03	0.88	0.1
Cross-feeding
Gene	GeneName	GeneFunction	Group	Category	Subcategory	Metabolism	Rp+V_Significant	Rp+M_Significant	Rp+V+M_Significant	log2_foldchange_Rp+V	log2_foldchange_Rp+M	log2_foldchange_Rp+V+M	COG	COG_Category	NCBI_Gene	p_adj_Rp+V	p_adj_Rp+M	p_adj_Rp+V+M	mean_W_Rp	standardError_W_Rp	mean_W_Rp+V	standardError_W_Rp+V	mean_W_Rp+M	standardError_W_Rp+M	mean_W_Rp+V+M	standardError_W_Rp+V+M
SPO0018	argG	argininosuccinate synthase	Cross-feeding	Amino Acid	Arg	Amphibolic	yes	yes	NA	3.5	3	3.7	COG0137	AA	SPO_RS00090	0	0	NA	0	0	0.1	0.1	0.07	0.04	0.12	0.07
SPO0332	argH	argininosuccinate lyase	Cross-feeding	Amino Acid	Arg	Amphibolic	yes	NA	NA	2.8	0	0	COG0165	AA	SPO_RS01690	0	NA	NA	0	0	0.06	0.06	0	0	0	0
SPO0422	leuA	2-isopropylmalate synthase	Cross-feeding	Amino Acid	Leucine	Anabolic	NA	yes	NA	0.6	0.6	0.57	COG0119	AA	SPO_RS02135	NA	0	NA	0.38	0.05	0.58	0.02	0.58	0.05	0.57	0.05
SPO0210	leuB	3-isopropylmalate dehydrogenase	Cross-feeding	Amino Acid	Leucine	Anabolic	NA	NA	yes	1.7	0.26	2.4	COG0473	AA,Energy	SPO_RS01070	NA	NA	0	0.04	0.04	0.15	0.09	0.05	0.03	0.26	0.05
SPO0215	leuD-1	3-isopropylmalate dehydratase, small subunit	Cross-feeding	Amino Acid	Leucine	Anabolic	yes	NA	yes	1.1	0.58	0.77	COG0066	AA	SPO_RS01095	0	NA	0	0.19	0.02	0.42	0.03	0.29	0.07	0.33	0.04
SPO1351	metZ	O-succinylhomoserine sulfhydrylase	Cross-feeding	Amino Acid	Homocysteine	Anabolic	yes	NA	NA	3	2.8	3.7	COG0626	AA	SPO_RS06880	0	NA	NA	0	0	0.07	0.07	0.06	0.06	0.12	0.12
SPO1734	hom	homoserine dehydrogenase	Cross-feeding	Amino Acid	Homoserine	Anabolic	NA	yes	NA	0	5	4.6	COG0460	AA	SPO_RS08825	NA	0	NA	0	0	0	0	0.31	0.19	0.23	0.23
SPO1884	SPO1884	S-methyltransferase component of split metH	Cross-feeding	Amino Acid	Met	Anabolic	NA	NA	yes	0	2.3	3.9	COG0646	AA	SPO_RS09575	NA	NA	0	0	0	0	0	0.04	0.02	0.14	0.11
SPO1973	aroQ	3-dehydroquinate dehydratase, type II	Cross-feeding	Amino Acid	Aromatic amino acids	Anabolic	yes	NA	NA	3.9	0	0	COG0757	AA	SPO_RS10015	0	NA	NA	0	0	0.14	0.14	0	0	0	0
SPO2150	trpD	anthranilate phosphoribosyltransferase	Cross-feeding	Amino Acid	Tryptophan	Anabolic	yes	NA	yes	3.6	0	2.3	COG0547	AA	SPO_RS10900	0	NA	0	0	0	0.11	0.11	0	0	0.04	0.04
SPO2151	trpC	indole-3-glycerol phosphate synthase	Cross-feeding	Amino Acid	Tryptophan	Anabolic	yes	NA	NA	4.4	0	4.1	COG0134	AA	SPO_RS10905	0	NA	NA	0	0	0.2	0.2	0	0	0.16	0.16
SPO3768	gltB	glutamate synthase, large subunit	Cross-feeding	Amino Acid	Glutamate	Anabolic	yes	NA	yes	0.9	0.63	0.75	COG0069	AA	SPO_RS19125	0	NA	0	0.21	0.01	0.4	0.02	0.33	0.04	0.36	0.02
SPO2634	SPO2634	sulfite reductase, putative	Cross-feeding	Amino Acid - Sulfur Assimilation		Anabolic	yes	NA	NA	4.8	0	5.9	COG0155	Inorganics	SPO_RS13360	0	NA	NA	0	0	0.27	0.16	0	0	0.59	0.09
SPO2635	cysH	phosophoadenylyl-sulfate reductase	Cross-feeding	Amino Acid - Sulfur Assimilation		Anabolic	NA	yes	NA	6.3	4.2	5.7	COG0175	AA,Coenzyme	SPO_RS13365	NA	0	NA	0	0	0.79	0.09	0.17	0.17	0.52	0.18
SPO0102	panB	3-methyl-2-oxobutanoate hydroxymethyltransferase	Cross-feeding	Cofactor	Vitamin B5	Anabolic	yes	yes	yes	0.43	0.42	0.44	COG0413	Coenzyme	SPO_RS00515	0	0	0	0.74	0.03	1	0.01	0.99	0.01	1.01	0.02
SPO3224	cobC	cobalamin biosynthetic protein CobC	Cross-feeding	Cofactor	B12	Anabolic	NA	NA	yes	5.9	5.8	6.2	COG0079	AA	SPO_RS16330	NA	NA	0	0	0	0.6	0.32	0.53	0.31	0.71	0.14
SPO3633	SPO3633	molybdopterin converting factor, subunit 2	Cross-feeding	Cofactor	Molybdopterin	Anabolic	yes	NA	yes	0.41	0.21	0.3	COG0314	Coenzyme	SPO_RS18405	0	NA	0	0.69	0.02	0.92	0.05	0.8	0.04	0.85	0.05
SPO3634	moaD	molybdopterin converting factor, subunit 1	Cross-feeding	Cofactor	Molybdopterin	Anabolic	NA	NA	yes	0.25	0.2	0.3	COG1977	Coenzyme	SPO_RS18410	NA	NA	0	0.67	0.04	0.8	0.11	0.77	0.07	0.83	0.02
SPO0284	SPO0284	dihydroorotase, multifunctional complex type	Cross-feeding	Nucleotide	Pyrimidine	Anabolic	NA	NA	yes	1.5	1.2	2.2	COG0044	nucleotide	SPO_RS01440	NA	NA	0	0.14	0.08	0.41	0.12	0.34	0.09	0.66	0.09
SPO2654	pyrE	orotate phosphoribosyltransferase	Cross-feeding	Nucleotide	Pyrimidine	Anabolic	yes	NA	NA	4.9	4.1	6.2	COG0461	nucleotide	SPO_RS13465	0	NA	NA	0	0	0.28	0.16	0.16	0.1	0.74	0.04
SPO1318	purA	adenylosuccinate synthetase	Cross-feeding	Nucleotide	Purine	Anabolic	NA	yes	yes	3.3	3.6	5.2	COG0104	nucleotide	SPO_RS06720	NA	0	0	0	0	0.09	0.09	0.11	0.11	0.35	0.12
SPO1870	purL	phosphoribosylformylglycinamidine synthase II	Cross-feeding	Nucleotide	Purine	Anabolic	NA	NA	yes	2.8	2.2	3.1	COG0046	nucleotide	SPO_RS09505	NA	NA	0	0.05	0.04	0.41	0.07	0.26	0.09	0.5	0.05
SPO2168	purN	phosphoribosylglycinamide formyltransferase	Cross-feeding	Nucleotide	Purine	Anabolic	yes	NA	NA	1.6	0.35	1.2	COG0299	nucleotide	SPO_RS10990	0	NA	NA	0.21	0.12	0.64	0.04	0.27	0.16	0.49	0.11
SPO2677	purF	amidophosphoribosyltransferase	Cross-feeding	Nucleotide	Purine	Anabolic	yes	NA	NA	1.2	0.35	1	COG0034	nucleotide	SPO_RS13580	0	NA	NA	0.28	0.09	0.64	0.04	0.36	0.04	0.57	0.1
Chemically mediated interactions
Gene	GeneName	GeneFunction	Group	Category	Subcategory	Metabolism	Rp+V_Significant	Rp+M_Significant	Rp+V+M_Significant	log2_foldchange_Rp+V	log2_foldchange_Rp+M	log2_foldchange_Rp+V+M	COG	COG_Category	NCBI_Gene	p_adj_Rp+V	p_adj_Rp+M	p_adj_Rp+V+M	mean_W_Rp	standardError_W_Rp	mean_W_Rp+V	standardError_W_Rp+V	mean_W_Rp+M	standardError_W_Rp+M	mean_W_Rp+V+M	standardError_W_Rp+V+M
SPO1240	SPO1240	type I secretion outer membrane protein, TolC family	Chemically mediated interactions	Antimicrobial/Efflux			yes	NA	yes	0.9	0.42	0.9	NA	NA	SPO_RS06315	0	NA	0	0.44	0.1	0.83	0.07	0.59	0.03	0.83	0.05
SPO1928	SPO1928	Tat (twin-arginine translocation) pathway signal sequence domain protein	Chemically mediated interactions	Antimicrobial/Efflux			NA	yes	NA	-0.065	-0.13	-0.091	NA	NA	SPO_RS09790	NA	0	NA	1.13	0.02	1.08	0.02	1.03	0.01	1.06	0.02
SPO3091	SPO3091	type II secretion system protein F (GspF)	Chemically mediated interactions	Antimicrobial/Efflux			NA	yes	yes	-0.07	-0.11	-0.13	NA	NA	SPO_RS15665	NA	0	0	1.05	0.04	1	0.01	0.97	0.02	0.96	0.03
SPO1757	kpsS	capsular polysaccharide export protein KpsS	Chemically mediated interactions	Efflux			NA	NA	yes	-0.082	-0.14	-0.18	NA	NA	SPO_RS08940	NA	NA	0	1.08	0.04	1.02	0.03	0.98	0.04	0.95	0.02
SPO2713	secA2	Protein translocase subunit SecA 2	Chemically mediated interactions	Efflux			NA	yes	NA	-0.11	-0.42	-0.25	NA	NA	SPO_RS13760	NA	0	NA	0.98	0.07	0.91	0.1	0.73	0.04	0.82	0.12
SPO2251	orfg14	gene transfer agent	Chemically mediated interactions	GeneTransfer			yes	NA	NA	-0.84	-0.086	-0.034	NA	NA	SPO_RS11420	0	NA	NA	0.85	0.04	0.47	0.16	0.8	0.06	0.83	0.28
SPO0071	SPO0071	competence protein F, putative	Chemically mediated interactions	GeneTransfer			yes	NA	yes	-0.13	-0.098	-0.2	NA	NA	SPO_RS00360	0	NA	0	1.06	0.02	0.97	0.03	0.99	0.03	0.92	0.04
SPOA0111	SPOA0111	indolepyruvate oxidoreductase, IorA subunit	Chemically mediated interactions	Signaling	Auxin	Amphibolic	NA	NA	yes	-0.12	-0.095	-0.12	COG4231	Energy	SPO_RS20385	NA	NA	0	1.09	0.02	1	0.01	1.02	0.02	1	0.02
SPO2287	SPO2287	autoinducer synthesis protein	Chemically mediated interactions	Signaling	Autoinducer		NA	NA	yes	0.083	0.097	0.12	NA	NA	SPO_RS11595	NA	NA	0	1	0.02	1.06	0.02	1.07	0.01	1.09	0.01
Altered Environment
Gene	GeneName	GeneFunction	Group	Category	Subcategory	Metabolism	Rp+V_Significant	Rp+M_Significant	Rp+V+M_Significant	log2_foldchange_Rp+V	log2_foldchange_Rp+M	log2_foldchange_Rp+V+M	COG	COG_Category	NCBI_Gene	p_adj_Rp+V	p_adj_Rp+M	p_adj_Rp+V+M	mean_W_Rp	standardError_W_Rp	mean_W_Rp+V	standardError_W_Rp+V	mean_W_Rp+M	standardError_W_Rp+M	mean_W_Rp+V+M	standardError_W_Rp+V+M
SPO3073	ctaE	cytochrome c oxidase, subunit III	Altered environment	Energy	Aerobic Respiration	Catabolic	yes	yes	NA	0.43	0.33	0.43	COG1845	Energy	SPO_RS15570	0	0	NA	0.62	0.02	0.84	0.02	0.78	0.01	0.84	0.02
SPO3075	ctaB	Protoheme IX farnesyltransferase (EC 2.5.1.141) (Heme O synthase)	Altered environment	Energy	Aerobic Respiration	Catabolic	yes	yes	yes	0.87	0.68	0.86	COG0109	Coenzyme,Lipids	SPO_RS15580	0	0	0	0.47	0.04	0.87	0.01	0.76	0.06	0.86	0.04
SPO3076	ctaC	cytochrome c oxidase, subunit II	Altered environment	Energy	Aerobic Respiration	Catabolic	NA	yes	yes	0.43	0.47	0.49	COG1622	Energy	SPO_RS15585	NA	0	0	0.59	0.03	0.8	0.02	0.82	0.04	0.83	0.02
SPO1383	ctaD	cytochrome c oxidase, aa3-type, subunit I	Altered environment	Energy	Aerobic Respiration	Catabolic	yes	NA	NA	0.43	0.33	0.53	COG0843	Energy	SPO_RS07060	0	NA	NA	0.62	0.02	0.84	0.02	0.78	0.03	0.9	0.01
SPO2099	cycF	cytochrome c-554	Altered environment	Energy	Thiosulfate Oxidation	Catabolic	yes	NA	NA	-0.15	-0.097	-0.097	COG3909	Energy	SPO_RS10645	0	NA	NA	1.07	0.01	0.96	0.07	1	0.01	1	0.03
SPO1898	SPO1898	cytochrome P450 family protein	Altered environment	Energy	Aerobic Respiration		yes	NA	NA	-0.14	-0.064	-0.14	NA	NA	SPO_RS09640	0	NA	NA	1.15	0.05	1.04	0.05	1.1	0.05	1.04	0.05
SPOA0212	SPOA0212	nitric oxide reductase F protein	Altered environment	Energy	nitric oxide removal		NA	NA	yes	-0.74	0.2	0.31	NA	NA	SPO_RS20895	NA	NA	0	0.86	0.02	0.51	0.27	0.99	0.11	1.07	0.06
SPOA0223	nirF	cytochrome cd1 nitrite reductase	Altered environment	Energy	nitric oxide generating		yes	NA	NA	-0.17	-0.098	-0.083	NA	NA	SPO_RS20950	0	NA	NA	1.06	0.03	0.94	0.02	0.99	0.04	1	0.03
SPO0935	SPO0935	nitroreductase family protein	Altered environment	Energy		Catabolic	NA	NA	yes	-0.11	-0.08	-0.17	COG0778	Energy	SPO_RS04700	NA	NA	0	1.1	0.04	1.02	0.03	1.04	0.02	0.98	0.03
SPO2819	pntB	NAD(P)+ transhydrogenase, beta subunit	Altered environment	Energy	Aerobic Respiration	Anabolic	yes	yes	NA	0.39	0.36	0.45	COG1282	Energy	SPO_RS14320	0	0	NA	0.76	0.02	1	0.01	0.98	0.03	1.04	0.02
SPO2820	pntA	NAD(P) transhydrogenase, alpha subunit	Altered environment	Energy	Aerobic Respiration	Anabolic	NA	NA	yes	0.27	0.27	0.36	COG3288	Energy	SPO_RS14325	NA	NA	0	0.83	0.07	1	0.05	1	0.01	1.07	0.03
SPO0095	pncB	nicotinate phosphoribosyltransferase	Altered environment	Energy		Amphibolic	yes	NA	NA	0.11	0.11	0.063	COG1488	Coenzyme	SPO_RS00480	0	NA	NA	0.89	0.02	0.96	0.01	0.96	0.01	0.93	0.03
SPO1519	coxL-1	carbon monoxide dehydrogenase, large subunit	Altered environment	Energy	carbon monoxide	Catabolic	yes	NA	yes	-0.17	-0.097	-0.23	COG1529	Energy	SPO_RS07730	0	NA	0	1.07	0.02	0.95	0.01	1	0.03	0.91	0.03
SPO3901	SPO3901	carbon monoxide dehydrogenase G protein, putative	Altered environment	Energy	carbon monoxide	Catabolic	NA	NA	yes	-0.13	-0.068	-0.31	COG3427	Energy	SPO_RS18460	NA	NA	0	1.07	0.02	0.98	0.06	1.02	0.03	0.86	0.06
SPO2340	sodB	superoxide dismutase, Fe	Altered environment	ROS			yes	NA	yes	1.7	1.5	2.1	COG0605	Inorganics	SPO_RS11860	0	NA	0	0.16	0.11	0.55	0.03	0.46	0.08	0.73	0.05
SPO_Sp16SA	16S rRNA		Altered environment	Cell Cycle/Growth	Transcription/Ribosome		NA	NA	yes	0.1	0.11	0.11	NA	NA		NA	NA	0	0.97	0	1.04	0	1.05	0.01	1.05	0
SPO_Sp16SB	16S rRNA		Altered environment	Cell Cycle/Growth	Transcription/Ribosome		NA	NA	yes	0.11	0.13	0.13	NA	NA		NA	NA	0	0.96	0.01	1.04	0	1.05	0.01	1.05	0
SPO_Sp16SC	16S rRNA		Altered environment	Cell Cycle/Growth	Transcription/Ribosome		NA	NA	yes	0.11	0.13	0.14	NA	NA		NA	NA	0	0.96	0.01	1.04	0	1.05	0.01	1.06	0
SPO0503	rpmD	ribosomal protein L30	Altered environment	Cell Cycle/Growth	Transcription/Ribosome	Anabolic	NA	NA	yes	0.36	0.25	0.34	COG1841	translation	SPO_RS02540	NA	NA	0	0.62	0.02	0.8	0.04	0.74	0.03	0.79	0.04
SPO1443	rhlE	ATP-dependent RNA helicase RhlE	Altered environment	Cell Cycle/Growth	Transcription/Ribosome		yes	yes	yes	0.44	0.36	0.42	NA	NA	SPO_RS07355	0	0	0	0.7	0.03	0.95	0.04	0.9	0.02	0.94	0.04
SPO3256	rpmE	ribosomal protein L31	Altered environment	Cell Cycle/Growth	Transcription/Ribosome	Anabolic	NA	yes	NA	3.9	3.9	4.7	COG0254	translation	SPO_RS16490	NA	0	NA	0	0	0.14	0.12	0.14	0.08	0.25	0.09
SPO0691	era	GTP-binding protein Era	Altered environment	Cell Cycle/Growth	Division	Anabolic	yes	yes	NA	0.78	0.84	0.58	COG1159	translation	SPO_RS03490	0	0	NA	0.56	0.19	0.97	0.04	1.01	0.05	0.84	0.13
Regulation
Gene	GeneName	GeneFunction	Group	Category	Subcategory	Metabolism	Rp+V_Significant	Rp+M_Significant	Rp+V+M_Significant	log2_foldchange_Rp+V	log2_foldchange_Rp+M	log2_foldchange_Rp+V+M	COG	COG_Category	NCBI_Gene	p_adj_Rp+V	p_adj_Rp+M	p_adj_Rp+V+M	mean_W_Rp	standardError_W_Rp	mean_W_Rp+V	standardError_W_Rp+V	mean_W_Rp+M	standardError_W_Rp+M	mean_W_Rp+V+M	standardError_W_Rp+V+M
SPO0590	hpsR	transcriptional regulator, LacI family	Regulation	DHPS			yes	NA	NA	0.63	0.38	0.63	NA	NA	SPO_RS02975	0	NA	NA	0.59	0.14	0.92	0.03	0.77	0.05	0.92	0.03
SPO2086	ntrY	nitrogen regulation protein ntrY	Regulation	Nitrogen			yes	NA	NA	0.26	-0.058	0.092	NA	NA	SPO_RS10580	0	NA	NA	0.75	0.04	0.9	0.04	0.72	0.04	0.8	0.06
SPO2087	ntrC	nitrogen regulation protein NtrC	Regulation	Nitrogen			NA	yes	NA	2.2	2.9	1.4	NA	NA	SPO_RS10585	NA	0	NA	0.06	0.06	0.31	0.14	0.5	0.06	0.18	0.13
SPO1690	SPO1690	transcriptional regulator, GntR family	Regulation				yes	NA	yes	-0.15	-0.026	-0.11	COG1167	AA	SPO_RS08575	0	NA	0	1.1	0.02	0.99	0.02	1.08	0.02	1.02	0.03
SPO2189	SPO2189	transcriptional regulator, AsnC family	Regulation				yes	NA	NA	0.11	0.031	0.046	NA	NA	SPO_RS11095	0	NA	NA	0.91	0.03	0.98	0.01	0.93	0.04	0.94	0.05
SPO2361	SPO2361	sensor histidine kinase/response regulator	Regulation				NA	yes	NA	-0.15	-0.18	0	NA	NA	SPO_RS11980	NA	0	NA	1	0.03	0.9	0.03	0.88	0.02	1	0.03
SPO2753	SPO2753	diguanylate cyclase, putative/response regulator	Regulation				NA	yes	NA	0.25	0.35	0.35	NA	NA	SPO_RS13985	NA	0	NA	0.73	0.06	0.87	0.05	0.93	0.02	0.93	0.04
SPO3684	SPO3684	transcriptional regulator, LacI family	Regulation				yes	NA	yes	0.11	0.016	0.15	NA	NA	SPO_RS18690	0	NA	0	0.88	0.01	0.95	0.01	0.89	0.01	0.98	0.01
SPO3867	regB	sensor histidine kinase RegB	Regulation				yes	yes	yes	0.19	0.21	0.18	NA	NA	SPO_RS19625	0	0	0	0.76	0.02	0.87	0.02	0.88	0.02	0.86	0.01
SPOA0252	SPOA0252	LacI family transcription regulator	Regulation				NA	NA	yes	-0.052	0.098	-0.18	NA	NA	SPO_RS21095	NA	NA	0	0.84	0.01	0.81	0.04	0.9	0.04	0.74	0.02
SPOA0326	SPOA0326	LysR family transcriptional regulator	Regulation				NA	NA	yes	-0.041	-0.15	-0.11	NA	NA	SPO_RS21470	NA	NA	0	1.07	0.04	1.04	0.04	0.96	0.04	0.99	0.02
SPOA0336	SPOA0336	LacI family transcription regulator	Regulation				yes	NA	yes	-0.47	-0.24	-0.46	NA	NA	SPO_RS21540	0	NA	0	1.28	0.03	0.92	0.01	1.08	0.03	0.93	0.02
Central Metabolism
Gene	GeneName	GeneFunction	Group	Category	Subcategory	Metabolism	Rp+V_Significant	Rp+M_Significant	Rp+V+M_Significant	log2_foldchange_Rp+V	log2_foldchange_Rp+M	log2_foldchange_Rp+V+M	COG	COG_Category	NCBI_Gene	p_adj_Rp+V	p_adj_Rp+M	p_adj_Rp+V+M	mean_W_Rp	standardError_W_Rp	mean_W_Rp+V	standardError_W_Rp+V	mean_W_Rp+M	standardError_W_Rp+M	mean_W_Rp+V+M	standardError_W_Rp+V+M
SPO2272	hisA2	1-(5-phosphoribosyl)-5-[(5-phosphoribosylamino)methylideneamino] imidazole-4-carboxamide isomerase 2 (EC 5.3.1.16)	Central Metabolism	Amino acid	Histidine	Anabolic	NA	NA	yes	0.057	0.043	-0.12	COG0106	AA	SPO_RS11520	NA	NA	0	0.98	0.03	1.02	0.02	1.01	0.05	0.9	0.01
SPO2812	argE-1	acetylornithine deacetylase	Central Metabolism	Amino Acid	Arg	Anabolic	NA	yes	yes	-0.09	-0.13	-0.16	COG0624	AA	SPO_RS14285	NA	0	0	1.15	0.04	1.08	0.06	1.05	0.03	1.03	0.03
SPO1155	hisE	Phosphoribosyl-ATP pyrophosphatase (EC 3.6.1.31)	Central Metabolism	Amino Acid	Histidine	Anabolic	NA	yes	NA	2.6	-2.6	1.5	COG0140	AA	SPO_RS05855	NA	0	NA	0.05	0.05	0.35	0.22	0	0	0.16	0.16
SPOA0112	feaB	phenylacetaldehyde dehydrogenase	Central Metabolism	Amino Acid	Phenylalanine	Amphibolic	NA	NA	yes	0.12	0.046	0.12	COG1012	Energy	SPO_RS20390	NA	NA	0	0.92	0.02	1	0.02	0.95	0.02	1	0.01
SPO0253	ilvE	branched-chain amino acid aminotransferase	Central Metabolism	Amino Acid	BCAA	Amphibolic	yes	yes	NA	-0.12	-0.12	-0.16	COG0115	AA,Coenzyme	SPO_RS01290	0	0	NA	1.14	0.01	1.05	0.01	1.05	0.01	1.02	0
SPO2483	anmK	Anhydro-N-acetylmuramic acid kinase (EC 2.7.1.170)	Central Metabolism	Amino Sugar Metabolism			NA	NA	yes	0.093	-0.061	-0.21	NA	NA	SPO_RS12610	NA	NA	0	1.19	0.07	1.27	0.08	1.14	0.13	1.03	0.07
SPO1875	murI	glutamate racemase	Central Metabolism	Amino Sugar Metabolism			NA	NA	yes	0.28	0.22	0.35	NA	NA	SPO_RS09530	NA	NA	0	0.82	0.05	1	0.04	0.96	0.02	1.05	0.04
SPO0801	fadD	4-coumarate:CoA ligase	Central Metabolism	Catabolism	Aromatic compound	Amphibolic	yes	NA	NA	-0.24	-0.044	-0.06	COG0318	lipids	SPO_RS04040	0	NA	NA	0.98	0.03	0.83	0.02	0.95	0.04	0.94	0.02
SPO1744	SPO1744	sarcosine oxidase, beta subunit family	Central Metabolism	Catabolism	Sarcosine	Catabolic	NA	yes	NA	0.09	0.15	0.16	COG0665	AA	SPO_RS08875	NA	0	NA	0.92	0.01	0.98	0.05	1.02	0.01	1.03	0.04
SPO1746	SPO1746	sarcosine oxidase, alpha subunit family	Central Metabolism	Catabolism	Sarcosine	Catabolic	yes	NA	NA	-0.15	-0.058	-0.1	COG0404	AA	SPO_RS08885	0	NA	NA	1	0.01	0.9	0.04	0.96	0.03	0.93	0.03
SPO0800	SPO0800	choline sulfatase	Central Metabolism	Catabolism	Choline	Catabolic	NA	NA	yes	0.14	0.22	0.27	COG3119	Inorganics	SPO_RS04035	NA	NA	0	0.78	0.05	0.86	0.05	0.91	0.02	0.94	0.01
SPO2203	mmsA	methylmalonate-semialdehyde dehydrogenase	Central Metabolism	Catabolism	Methylmalonate	Catabolic	NA	yes	NA	-0.095	-0.12	-0.095	COG1012	Energy	SPO_RS11170	NA	0	NA	1.09	0.02	1.02	0.02	1	0.01	1.02	0.02
SPO3561	xsc	sulfoacetaldehyde acetyltransferase	Central Metabolism	Catabolism	Sulfoacetaldehyde	Catabolic	yes	NA	yes	0.93	0.26	0.79	COG0028	AA,Coenzyme	SPO_RS18040	0	NA	0	0.39	0.05	0.75	0.04	0.47	0.07	0.68	0.02
SPOA0073	arsC-2	arsenate reductase	Central Metabolism	Catabolism	Arsenate		yes	yes	yes	0.93	0.8	0.78	NA	NA	SPO_RS20140	0	0	0	0.49	0.12	0.94	0.05	0.86	0.03	0.85	0.06
SPO1794	SPO1794	formate dehydrogenase, gamma subunit	Central Metabolism	Catabolism	1-C	Catabolic	yes	yes	yes	-0.23	-0.37	-0.33	COG2864	Energy	SPO_RS09125	0	0	0	1.13	0.05	0.96	0.06	0.87	0.07	0.9	0.12
SPO1862	SPO1862	metFprotein-like protein	Central Metabolism	Catabolism	1-C	Amphibolic	yes	NA	NA	0.23	0.046	0.11	COG0685	AA	SPO_RS09465	0	NA	NA	0.91	0.03	1.07	0.03	0.94	0.06	0.98	0.04
SPO3217	def-1	peptide deformylase	Central Metabolism	Catabolism		Catabolic	NA	NA	yes	0.19	0.14	0.3	COG0242	translation	SPO_RS16295	NA	NA	0	0.78	0.04	0.89	0.04	0.86	0.02	0.96	0.03
SPO2136	nrdJ	ribonucleoside-diphosphate reductase, adenosylcobalamin-dependent	Central Metabolism	Nucleotide			NA	NA	yes	0.13	0.1	0.13	NA	NA	SPO_RS10830	NA	NA	0	0.95	0.02	1.04	0.02	1.02	0.01	1.04	0.01
SPO2653	pyrC	Dihydroorotase (EC 3.5.2.3)	Central Metabolism	Nucleotide	Pyrimidine	Anabolic	yes	NA	NA	-4.1	-0.5	1	COG0418	nucleotide	SPO_RS13460	0	NA	NA	0.16	0.1	0	0	0.11	0.11	0.34	0.22
SPO0875	gap-2	glyceraldehyde-3-phosphate dehydrogenase, type I	Central Metabolism	Metabolism	Glycolysis/Gluconeogenesis	Amphibolic	NA	NA	yes	0.25	0.087	0.39	COG0057	Carbon	SPO_RS04410	NA	NA	0	0.63	0.04	0.75	0.03	0.67	0.03	0.83	0.02
SPO2474	eno	enolase	Central Metabolism	Metabolism	Glycolysis/Gluconeogenesis	Amphibolic	NA	NA	yes	1.2	1.2	1.3	COG0148	Carbon	SPO_RS12565	NA	NA	0	0.2	0.1	0.48	0.07	0.48	0.07	0.49	0.03
SPO3810	gpmI	2,3-bisphosphoglycerate-independent phosphoglycerate mutase	Central Metabolism	Metabolism	Glycolysis/Gluconeogenesis	Amphibolic	NA	yes	NA	2.8	2.6	2.8	COG0696	Carbon	SPO_RS19335	NA	0	NA	0.04	0.04	0.35	0.03	0.3	0.03	0.33	0.11
SPO0779	rpe	ribulose-phosphate 3-epimerase	Central Metabolism	Metabolism	PPP non-oxidative	Anabolic	yes	NA	NA	3.5	3	4.2	COG0036	Carbon	SPO_RS03930	0	NA	NA	0	0	0.1	0.1	0.07	0.07	0.17	0.12
SPO2242	pdhC	pyruvate dehydrogenase complex, E2 component, dihydrolipoamide acetyltransferase	Central Metabolism	Metabolism	TCA	Catabolic	NA	NA	yes	1.5	1.3	1.8	COG0508	Energy	SPO_RS11365	NA	NA	0	0.18	0.08	0.51	0.1	0.45	0.09	0.63	0.07
SPO1171	pyc	pyruvate carboxylase	Central Metabolism	Metabolism	TCA/Gluconeogenesis	Anabolic	NA	yes	NA	-0.098	-0.13	-0.098	COG1038	Energy	SPO_RS05935	NA	0	NA	1.06	0.02	0.99	0.02	0.97	0.01	0.99	0.01
Hypothetical
Gene	GeneName	GeneFunction	Group	Category	Subcategory	Metabolism	Rp+V_Significant	Rp+M_Significant	Rp+V+M_Significant	log2_foldchange_Rp+V	log2_foldchange_Rp+M	log2_foldchange_Rp+V+M	COG	COG_Category	NCBI_Gene	p_adj_Rp+V	p_adj_Rp+M	p_adj_Rp+V+M	mean_W_Rp	standardError_W_Rp	mean_W_Rp+V	standardError_W_Rp+V	mean_W_Rp+M	standardError_W_Rp+M	mean_W_Rp+V+M	standardError_W_Rp+V+M
SPO0282	SPO0282	hypothetical protein	Hypothetical				NA	NA	yes	-0.22	-0.13	-0.19	NA	NA	SPO_RS01430	NA	NA	0	1.07	0.06	0.92	0.05	0.98	0.06	0.94	0.04
SPO0285	SPO0285	hypothetical protein	Hypothetical				NA	yes	yes	0.18	0.25	0.32	NA	NA	SPO_RS01445	NA	0	0	0.8	0.05	0.91	0.04	0.95	0.03	1	0.03
SPO0286	SPO0286	hypothetical protein	Hypothetical				NA	yes	NA	0.29	0.35	0.43	NA	NA	SPO_RS01450	NA	0	NA	0.71	0.06	0.87	0.08	0.91	0.02	0.96	0.06
SPO0322	SPO0322	hypothetical protein	Hypothetical				yes	yes	yes	-0.14	-0.2	-0.17	NA	NA	SPO_RS22380	0	0	0	1.15	0.02	1.04	0.02	1	0.03	1.02	0.1
SPO0344a	SPO0344a	hypothetical protein	Hypothetical				yes	yes	NA	0.75	0.57	0.86	NA	NA	SPO_RS01750	0	0	NA	0.49	0.04	0.83	0.05	0.73	0.03	0.9	0.04
SPO0464	SPO0464	hypothetical protein	Hypothetical				NA	NA	yes	0.1	0.11	0.13	NA	NA	SPO_RS02340	NA	NA	0	0.97	0.03	1.04	0.06	1.05	0.04	1.06	0.04
SPO0529	SPO0529	hypothetical protein	Hypothetical				NA	NA	yes	-0.037	-0.24	-0.15	NA	NA	SPO_RS02670	NA	NA	0	1.17	0.08	1.14	0.03	0.99	0.05	1.05	0.06
SPO0655	SPO0655	hypothetical protein	Hypothetical				yes	NA	NA	-0.65	0.058	-0.092	NA	NA	SPO_RS03310	0	NA	NA	0.96	0.03	0.61	0.16	1	0.04	0.9	0.06
SPO0882	SPO0882	hypothetical protein	Hypothetical				yes	NA	NA	0.15	0.071	0.014	NA	NA		0	NA	NA	0.98	0.05	1.09	0.01	1.03	0.05	0.99	0.09
SPO0934	SPO0934	hypothetical protein	Hypothetical				NA	yes	NA	-0.11	-0.14	-0.12	COG2981	AA	SPO_RS04695	NA	0	NA	1.08	0.03	1	0.05	0.98	0.02	0.99	0.03
SPO0976	SPO0976	hypothetical protein	Hypothetical				NA	NA	yes	-0.29	-0.19	-0.32	COG2847	Inorganics	SPO_RS04905	NA	NA	0	1.15	0.07	0.94	0.11	1.01	0.04	0.92	0.05
SPO1007	SPO1007	hypothetical protein	Hypothetical				NA	yes	NA	-0.089	-0.14	-0.089	NA	NA	SPO_RS05070	NA	0	NA	1.16	0.03	1.09	0.02	1.05	0.02	1.09	0.02
SPO1042	SPO1042	hypothetical protein	Hypothetical				yes	NA	NA	0.37	0.098	0.22	NA	NA	SPO_RS05250	0	NA	NA	0.84	0.06	1.09	0.05	0.9	0.05	0.98	0.05
SPO1094a	SPO1094a	hypothetical protein	Hypothetical				yes	NA	NA	-0.11	-0.055	-0.083	NA	NA	SPO_RS05555	0	NA	NA	1.06	0.02	0.98	0.02	1.02	0.01	1	0.02
SPO1189	SPO1189	hypothetical protein	Hypothetical				NA	yes	yes	0.055	0.15	0.23	NA	NA	SPO_RS06025	NA	0	0	1.02	0.02	1.06	0.06	1.13	0.08	1.2	0.05
SPO1347	SPO1347	hypothetical protein	Hypothetical				NA	NA	yes	0.014	-0.043	0.11	NA	NA	SPO_RS06865	NA	NA	0	1.01	0.04	1.02	0.04	0.98	0.03	1.09	0.02
SPO1427	SPO1427	hypothetical protein	Hypothetical				yes	NA	yes	-0.11	-0.083	-0.11	NA	NA	SPO_RS07280	0	NA	0	1.06	0.05	0.98	0.03	1	0.02	0.98	0.03
SPO1651	SPO1651	hypothetical protein	Hypothetical				yes	NA	NA	-0.41	-0.12	-0.25	NA	NA	SPO_RS08390	0	NA	NA	1	0.02	0.75	0.09	0.92	0.03	0.84	0.08
SPO1769	SPO1769	hypothetical protein	Hypothetical				NA	NA	yes	0.2	-0.062	0.22	NA	NA	SPO_RS09000	NA	NA	0	0.94	0.09	1.08	0.1	0.9	0.02	1.1	0.01
SPO1978	SPO1978	hypothetical protein	Hypothetical				yes	NA	NA	-0.3	-0.13	-0.12	NA	NA	SPO_RS10040	0	NA	NA	1.01	0.01	0.82	0.05	0.92	0.08	0.93	0.03
SPO2161	SPO2161	hypothetical protein	Hypothetical				NA	yes	NA	-0.097	-0.11	-0.054	NA	NA	SPO_RS10955	NA	0	NA	1.07	0.03	1	0.01	0.99	0.02	1.03	0.02
SPO2197	SPO2197	hypothetical protein	Hypothetical				yes	NA	yes	-0.13	-0.11	-0.14	NA	NA	SPO_RS11140	0	NA	0	1.06	0.04	0.97	0.03	0.98	0.04	0.96	0.04
SPO2326	SPO2326	hypothetical protein	Hypothetical				NA	yes	NA	0.027	-0.18	-0.14	NA	NA	SPO_RS11790	NA	0	NA	1.04	0.07	1.06	0.07	0.92	0.02	0.94	0.1
SPO2347	SPO2347	hypothetical protein	Hypothetical				yes	NA	NA	-0.16	-0.12	-0.064	NA	NA	SPO_RS11910	0	NA	NA	1.15	0.02	1.03	0.05	1.06	0.04	1.1	0.05
SPO2633	SPO2633	hypothetical protein	Hypothetical				NA	NA	yes	4.5	0	6.2	NA	NA	SPO_RS13355	NA	NA	0	0	0	0.22	0.22	0	0	0.72	0.24
SPO2647	SPO2647	hypothetical protein	Hypothetical				NA	yes	NA	-0.11	-0.15	-0.14	NA	NA	SPO_RS13425	NA	0	NA	1.08	0.05	1	0.05	0.97	0.03	0.98	0.04
SPO2858	SPO2858	hypothetical protein	Hypothetical				NA	yes	yes	0.23	0.27	0.27	NA	NA	SPO_RS14510	NA	0	0	0.81	0.07	0.95	0.04	0.98	0.02	0.98	0.03
SPO2906	SPO2906	hypothetical protein	Hypothetical				NA	NA	yes	0.46	0.37	0.61	NA	NA	SPO_RS14745	NA	NA	0	0.6	0.05	0.83	0.04	0.78	0.06	0.92	0.03
SPO2923	SPO2923	hypothetical protein	Hypothetical				NA	NA	yes	-0.013	-0.2	-0.11	NA	NA	SPO_RS14825	NA	NA	0	1.08	0.05	1.07	0.05	0.94	0.09	1	0.03
SPO2988	SPO2988	hypothetical protein	Hypothetical				NA	NA	yes	-0.079	-0.093	-0.18	NA	NA	SPO_RS15145	NA	NA	0	1.11	0.03	1.05	0.03	1.04	0.03	0.98	0.03
SPO3050	SPO3050	hypothetical protein	Hypothetical				NA	yes	yes	0.5	0.49	0.47	NA	NA		NA	0	0	0.64	0.1	0.91	0.1	0.9	0.06	0.89	0.05
SPO3052	SPO3052	hypothetical protein	Hypothetical				yes	yes	NA	-0.24	-0.14	-0.05	NA	NA	SPO_RS15465	0	0	NA	1.17	0.03	0.99	0.04	1.06	0.03	1.13	0.04
SPO3100	SPO3100	hypothetical protein	Hypothetical				NA	NA	yes	0	-0.014	0.11	NA	NA	SPO_RS15710	NA	NA	0	1	0.01	1	0.02	0.99	0.01	1.08	0.02
SPO3420	SPO3420	hypothetical protein	Hypothetical				NA	NA	yes	0.044	-0.03	0.15	NA	NA	SPO_RS17315	NA	NA	0	0.97	0.03	1	0.03	0.95	0.02	1.08	0.02
SPO3769	SPO3769	hypothetical protein	Hypothetical				yes	NA	NA	1.6	0.96	1	NA	NA	SPO_RS19130	0	NA	NA	0.18	0.03	0.56	0.02	0.36	0.06	0.38	0.1
SPOA0007	SPOA0007	hypothetical protein	Hypothetical				NA	yes	NA	1.1	1.1	0.72	NA	NA	SPO_RS19815	NA	0	NA	0.45	0.22	1.01	0.15	0.95	0.12	0.75	0.3
SPOA0088	SPOA0088	hypothetical protein	Hypothetical				yes	NA	yes	-0.17	-0.15	-0.17	NA	NA	SPO_RS22660	0	NA	0	1.1	0.01	0.98	0	0.99	0.01	0.98	0
SPOA0385	SPOA0385	hypothetical protein	Hypothetical				NA	NA	yes	-0.31	-0.1	0.13	COG0665	AA	SPO_RS21785	NA	NA	0	1.01	0.06	0.81	0.15	0.94	0.06	1.11	0.03
SPOA0422	SPOA0422	hypothetical protein	Hypothetical				NA	NA	yes	0.33	0.23	0.42	NA	NA	SPO_RS21965	NA	NA	0	0.73	0.05	0.92	0.11	0.86	0.03	0.98	0.05
Not Categorized
Gene	GeneName	GeneFunction	Group	Category	Subcategory	Metabolism	Rp+V_Significant	Rp+M_Significant	Rp+V+M_Significant	log2_foldchange_Rp+V	log2_foldchange_Rp+M	log2_foldchange_Rp+V+M	COG	COG_Category	NCBI_Gene	p_adj_Rp+V	p_adj_Rp+M	p_adj_Rp+V+M	mean_W_Rp	standardError_W_Rp	mean_W_Rp+V	standardError_W_Rp+V	mean_W_Rp+M	standardError_W_Rp+M	mean_W_Rp+V+M	standardError_W_Rp+V+M
SPO0219	SPO0219	iojap-related protein	NA				yes	NA	NA	0.11	0.043	0.098	COG0799	translation	SPO_RS01115	0	NA	NA	0.99	0.02	1.07	0.01	1.02	0.01	1.06	0.02
SPO0256	SPO0256	copper-binding protein, plastocyanin/azurin family	NA			Catabolic	NA	yes	NA	0.073	0.14	0.073	COG3794	Energy	SPO_RS01305	NA	0	NA	0.96	0.03	1.01	0.02	1.06	0.03	1.01	0.05
SPO0289	SPO0289	Ser/Thr protein phosphatase family protein	NA				yes	NA	NA	0.27	0.16	0.17	NA	NA	SPO_RS01470	0	NA	NA	0.78	0.02	0.94	0.03	0.87	0.04	0.88	0.03
SPO0388	SPO0388	aminotransferase, class IV	NA			Amphibolic	yes	yes	yes	-0.12	-0.11	-0.12	COG0115	AA,Coenzyme	SPO_RS01965	0	0	0	1.12	0	1.03	0.02	1.04	0.01	1.03	0.01
SPO0437	SPO0437	cold shock family protein	NA				yes	NA	NA	0.11	0.015	0.072	NA	NA	SPO_RS02210	0	NA	NA	0.97	0.02	1.05	0.03	0.98	0.02	1.02	0.02
SPO0554	SPO0554	glycosyl transferase, group 1 family protein	NA				NA	yes	NA	-0.16	-0.15	-0.079	NA	NA	SPO_RS02795	NA	0	NA	1.12	0.04	1	0.02	1.01	0.01	1.06	0.02
SPO0929	SPO0929	type II DNA modification methyltransferase, putative	NA			Catabolic	yes	NA	NA	-0.54	-0.14	-0.15	COG4725	translation	SPO_RS04675	0	NA	NA	1.21	0.08	0.83	0.16	1.1	0.06	1.09	0.09
SPO0955	SPO0955	amidohydrolase domain protein	NA				NA	yes	NA	-0.041	-0.11	-0.069	NA	NA	SPO_RS04795	NA	0	NA	1.06	0.01	1.03	0.02	0.98	0.02	1.01	0.02
SPO1004	clpX	ATP-dependent Clp protease, ATP-binding subunit ClpX	NA				yes	yes	NA	5.5	3.7	3.9	NA	NA	SPO_RS05055	0	0	NA	0	0	0.43	0.25	0.12	0.12	0.14	0.14
SPO1109	SPO1109	endonuclease/exonuclease/phosphatase family protein	NA				yes	NA	NA	0.13	0.076	0.061	NA	NA	SPO_RS05625	0	NA	NA	0.91	0.02	1	0.02	0.96	0.04	0.95	0.02
SPO1172	SPO1172	FMN-dependent alpha-hydroxy acid dehydrogenase family protein	NA			Catabolic	NA	yes	NA	-0.1	-0.22	-0.18	COG1304	Energy,Lipids	SPO_RS05940	NA	0	NA	1.18	0.05	1.1	0.05	1.01	0.03	1.04	0.03
SPO1293	phaP	phasin, PhaP	NA				yes	NA	NA	-0.14	-0.11	-0.19	NA	NA	SPO_RS06585	0	NA	NA	1.04	0.05	0.94	0.05	0.96	0.05	0.91	0.07
SPO1333	SPO1333	periplasmic serine protease, DO/DeqQ family	NA				yes	NA	NA	0.17	0.13	0.13	NA	NA	SPO_RS06795	0	NA	NA	0.96	0.04	1.08	0.04	1.05	0.03	1.05	0.04
SPO1481	cfa	cyclopropane fatty acyl phospholipid synthase	NA				yes	NA	NA	0.89	0.92	0.82	NA	NA	SPO_RS07545	0	NA	NA	0.45	0.17	0.84	0.03	0.86	0.1	0.8	0.07
SPO1594	SPO1594	mandelate racemase/muconate lactonizing enzyme, putative	NA				yes	yes	NA	-0.25	-0.17	-0.18	NA	NA	SPO_RS08110	0	0	NA	1.26	0.06	1.06	0.09	1.12	0.08	1.11	0.09
SPO1668	SPO1668	membrane-associated zinc metalloprotease, putative	NA				NA	yes	NA	-0.11	-0.17	-0.17	NA	NA	SPO_RS08475	NA	0	NA	1.05	0.05	0.97	0.05	0.93	0	0.93	0.08
SPO1677	trmU	tRNA (5-methylaminomethyl-2-thiouridylate)-methyltransferase	NA				NA	NA	yes	-0.51	0.32	-5.5	COG0482	translation	SPO_RS08515	NA	NA	0	0.43	0.25	0.3	0.19	0.54	0.18	0	0
SPO1893	SPO1893	ribonuclease, Rne/Rng family	NA			Catabolic	NA	NA	yes	-0.1	-0.13	-0.12	COG1530	translation	SPO_RS09620	NA	NA	0	1.13	0.05	1.05	0.05	1.03	0.07	1.04	0.06
SPO2049	SPO2049	radical SAM domain protein	NA				NA	NA	yes	-0.15	-0.087	-0.15	NA	NA	SPO_RS10395	NA	NA	0	1.02	0.01	0.92	0.04	0.96	0.01	0.92	0.01
SPO2069	SPO2069	benzoate-coenzyme A ligase, putative	NA				NA	yes	NA	-0.16	-0.16	-0.079	COG0318	lipids	SPO_RS10495	NA	0	NA	1.12	0.03	1	0.03	1	0.02	1.06	0.04
SPO2081	hfq	RNA-binding protein Hfq	NA				yes	NA	NA	0.39	0.3	0.16	NA	NA	SPO_RS10555	0	NA	NA	0.67	0.04	0.88	0.04	0.83	0.05	0.75	0.04
SPO2133	SPO2133	outer membrane protein, putative	NA				yes	NA	yes	-0.18	-0.087	-0.19	NA	NA	SPO_RS10815	0	NA	0	1.18	0.04	1.04	0.03	1.11	0.03	1.03	0.05
SPO2144	SPO2144	aminotransferase, classes I and II	NA				yes	NA	yes	-0.14	-0.082	-0.14	COG0436	AA	SPO_RS10870	0	NA	0	1.07	0.05	0.97	0.01	1.01	0.03	0.97	0.02
SPO2337	SPO2337	decarboxylase family protein	NA				NA	NA	yes	-0.25	-0.18	-0.17	NA	NA	SPO_RS11845	NA	NA	0	1.19	0.05	1	0.1	1.05	0.05	1.06	0.02
SPO2341	SPO2341	methyltransferase, FkbM family	NA				NA	yes	NA	-0.23	-0.14	-0.041	NA	NA	SPO_RS11865	NA	0	NA	1.06	0.02	0.9	0.05	0.96	0.01	1.03	0.04
SPO2412	SPO2412	aldolase, putative	NA				yes	NA	yes	-0.84	-0.15	-0.95	COG0684	translation	SPO_RS12255	0	NA	0	1.19	0.13	0.66	0.33	1.07	0.14	0.61	0.31
SPO2413	SPO2413	oxidoreductase, short chain dehydrogenase/reductase family	NA				NA	yes	NA	-0.36	0.17	0.059	COG1028	lipids	SPO_RS12260	NA	0	NA	0.95	0.07	0.74	0.26	1.07	0.05	0.99	0.09
SPO2511	SPO2511	dnaK suppressor protein, putative	NA				yes	NA	yes	2.6	1.6	-3.3	COG1734	translation	SPO_RS12750	0	NA	0	0.09	0.09	0.61	0.07	0.3	0.2	0	0
SPO2608	SPO2608	aldehyde dehydrogenase, putative	NA				yes	NA	NA	-0.23	-0.029	-0.044	COG1012	Energy	SPO_RS13230	0	NA	NA	0.99	0.03	0.84	0.05	0.97	0.03	0.96	0.02
SPO2662	SPO2662	aspartate racemase, putative	NA				yes	NA	NA	0.26	0.14	-0.054	NA	NA	SPO_RS13505	0	NA	NA	0.8	0.04	0.96	0.03	0.88	0.05	0.77	0.14
SPO2821	SPO2821	isoprenylcysteine carboxyl methyltransferase family protein	NA				yes	NA	NA	0.16	0.1	0.13	NA	NA	SPO_RS14330	0	NA	NA	0.94	0.01	1.05	0.05	1.01	0.01	1.03	0.03
SPO2894	SPO2894	pH adaption potassium efflux system protein	NA			Transport	yes	NA	NA	-3	2.1	1.5	COG1006	Inorganics	SPO_RS14685	0	NA	NA	0.07	0.05	0	0	0.33	0.03	0.22	0.13
SPO2897	phaF	pH adaptation potassium efflux system protein PhaF	NA			Transport	NA	yes	yes	2.8	3.7	4.6	COG2212	Inorganics	SPO_RS14700	NA	0	0	0	0	0.06	0.06	0.12	0.12	0.23	0.23
SPO2915	SPO2915	acyl-CoA dehydrogenase family protein	NA			Catabolic	yes	NA	yes	0.21	0.22	0.16	COG1960	lipids	SPO_RS14785	0	NA	0	0.82	0.03	0.95	0.01	0.96	0.01	0.92	0.01
SPO2949	SPO2949	endoribonuclease L-PSP family protein	NA				yes	NA	NA	-0.38	-0.025	-0.064	NA	NA	SPO_RS14955	0	NA	NA	1.15	0.05	0.88	0.04	1.13	0.03	1.1	0.06
SPO2952	SPO2952	trkA domain protein	NA				yes	yes	yes	0.87	0.48	0.93	COG0471	Carbon	SPO_RS14970	0	0	0	0.5	0.05	0.92	0.03	0.7	0.04	0.96	0.04
SPO2958	SPO2958	inositol monophosphatase family protein	NA				NA	NA	yes	0.4	0.45	0.89	COG0483	Carbon	SPO_RS15000	NA	NA	0	0.4	0.08	0.53	0.1	0.55	0.08	0.75	0.03
SPO2986	SPO2986	tellurite resistance protein	NA				yes	NA	NA	-0.18	-0.15	-0.11	NA	NA	SPO_RS15135	0	NA	NA	1.17	0.03	1.03	0.04	1.05	0.04	1.08	0.05
SPO3115	ruvB	Holliday junction DNA helicase RuvB	NA				yes	NA	NA	0.8	0.55	0.75	NA	NA	SPO_RS15785	0	NA	NA	0.46	0.16	0.81	0.05	0.68	0.09	0.78	0.1
SPO3169	clpA	ATP-dependent Clp protease, ATP-binding subunit ClpA	NA				NA	NA	yes	0.17	0.059	0.42	NA	NA	SPO_RS16055	NA	NA	0	0.47	0.02	0.53	0.05	0.49	0.04	0.63	0.03
SPO3230	SPO3230	aminotransferase, classes I and II	NA				NA	NA	yes	-0.08	-0.094	-0.11	COG1167	AA	SPO_RS16360	NA	NA	0	1.1	0.01	1.04	0.01	1.03	0.02	1.02	0.02
SPO3296	SPO3296	AMP-binding enzyme	NA				NA	yes	NA	0.11	0.11	0.13	COG1022	lipids	SPO_RS16690	NA	0	NA	0.87	0.01	0.94	0.02	0.94	0.01	0.95	0.03
SPO3329	SPO3329	globin domain protein	NA				NA	yes	NA	0.072	0.11	-0.03	COG1017	Energy	SPO_RS16865	NA	0	NA	0.97	0.03	1.02	0.07	1.05	0.04	0.95	0.01
SPO3385	SPO3385	glycosyl transferase, family 25	NA				NA	yes	NA	-0.04	-0.11	-0.026	NA	NA	SPO_RS17145	NA	0	NA	1.09	0.01	1.06	0.01	1.01	0.03	1.07	0.01
SPO3498	tuf-2	translation elongation factor Tu	NA			Anabolic	NA	yes	NA	-0.015	-0.12	0.044	COG0050	translation	SPO_RS17715	NA	0	NA	0.97	0.01	0.96	0.02	0.89	0.01	1	0.01
SPO3604	SPO3604	D-amino acid aminotransferase, putative	NA			Amphibolic	yes	NA	NA	0.19	0.11	0.25	COG0115	AA,Coenzyme	SPO_RS18260	0	NA	NA	0.85	0.03	0.97	0.01	0.92	0.02	1.01	0.03
SPO3609	linC-2	2,5-dichloro-2,5-cyclohexadiene-1,4-diol dehydrogenase	NA			Catabolic	NA	NA	yes	-0.028	-0.028	0.18	COG1028	lipids	SPO_RS18290	NA	NA	0	1.02	0.04	1	0.14	1	0.04	1.16	0.05
SPO3806	smpB	SsrA-binding protein	NA				NA	NA	yes	0.29	0.21	0.37	NA	NA	SPO_RS19310	NA	NA	0	0.7	0.03	0.86	0.05	0.81	0.03	0.91	0.03
SPO3873	SPO3873	ATP-dependent DNA helicase, UvrD/Rep family	NA				yes	NA	yes	0.19	0.097	0.27	NA	NA	SPO_RS19655	0	NA	0	0.71	0.03	0.81	0.03	0.76	0.01	0.86	0.03
SPOA0002	miaB	(dimethylallyl)adenosine tRNA methylthiotransferase	NA				yes	yes	yes	-0.15	-0.14	-0.15	COG0621	translation	SPO_RS19790	0	0	0	1.09	0.03	0.98	0.03	0.99	0.01	0.98	0.04
SPOA0321	SPOA0321	glyoxalase family protein	NA				NA	NA	yes	-0.096	-0.11	-0.18	NA	NA	SPO_RS21445	NA	NA	0	1.08	0.04	1.01	0.03	1	0.05	0.95	0.02
SPOA0449	SPOA0449	phytanoyl-CoA dioxygenase	NA				NA	yes	NA	-0.051	0.14	-0.051	NA	NA	SPO_RS19780	NA	0	NA	0.85	0.03	0.82	0.06	0.94	0.01	0.82	0.02
