# Supplementary material for: A mutant fitness assay identifies bacterial interactions in a model ocean hot spot
Source: Proc Natl Acad Sci U S A. 2023 Mar 15;120(12):e2217200120. doi: 10.1073/pnas.2217200120 (PMC10041152; doi:10.1073/pnas.2217200120)
Supplement: Supplementary file 3 — Dataset S02 (XLSX) [file pnas.2217200120.sd02.xlsx]

## Sheet: Dataset S2_20220831_normalized_
Dataset S2. Normalized transposon insertion reads that are curated to the central 90% of coding region.
genomePosition	InitialLibrary_1	InitialLibrary_2	InitialLibrary_3	InitialLibrary_4	Rp_1	Rp_2	Rp_3	Rp_4	Rp+V_1	Rp+V_2	Rp+V_3	Rp+V_4	Rp+M_1	Rp+M_2	Rp+M_3	Rp+M_4	Rp+V+M_1	Rp+V+M_2	Rp+V+M_3	Rp+V+M_4	Gene
621	7	13	12	1	0	13	1	0	0	0	0	0	11	0	0	0	0	0	11	11	SPO0001
624	17	10	0	9	0	5	0	0	0	0	0	0	0	0	8	3	0	0	0	9	SPO0001
627	0	0	0	0	0	0	12	0	0	0	0	0	5	11	1	0	0	0	0	0	SPO0001
642	11	0	4	4	0	2	19	9	0	11	30	6	0	0	0	6	6	0	2	4	SPO0001
673	0	0	14	0	0	0	0	0	0	0	0	0	0	0	0	0	0	0	0	0	SPO0001
752	2	9	8	2	0	0	0	0	0	0	0	9	0	0	4	0	0	0	0	0	SPO0001
796	0	0	0	0	0	0	0	0	0	0	6	0	0	0	0	0	0	0	0	0	SPO0001
896	0	0	0	0	0	8	0	0	0	0	0	0	0	0	0	0	0	0	0	0	SPO0001
898	0	0	5	0	0	0	0	0	0	0	0	0	0	0	0	0	0	0	0	0	SPO0001
905	10	6	0	0	0	0	0	0	0	0	0	0	0	0	0	0	19	0	0	0	SPO0001
963	0	0	0	5	0	0	0	0	0	0	0	0	0	0	0	0	0	0	0	0	SPO0001
973	0	4	0	13	0	9	0	11	6	0	0	0	14	0	0	0	0	0	0	0	SPO0001
981	0	13	0	0	10	0	0	0	0	11	0	0	6	0	0	0	0	0	0	0	SPO0001
992	0	0	0	0	3	0	0	0	0	0	0	0	0	0	0	0	0	0	0	0	SPO0001
1019	0	0	5	0	0	0	0	0	0	0	0	0	0	0	0	0	0	0	0	11	SPO0001
1038	63	37	10	18	10	35	17	5	26	28	0	15	18	12	17	0	0	23	32	30	SPO0001
1098	0	0	0	3	0	0	0	0	0	0	0	0	0	8	0	0	0	0	0	0	SPO0001
1119	12	0	0	0	0	0	0	0	0	0	0	15	0	0	0	0	0	0	0	0	SPO0001
1182	0	13	0	3	0	0	0	0	0	0	0	0	0	0	0	0	0	0	0	0	SPO0001
1197	0	0	0	0	0	4	0	0	0	0	0	0	0	0	0	0	0	0	0	0	SPO0001
1207	0	0	0	2	0	0	0	0	0	0	0	0	0	0	3	0	0	0	0	0	SPO0001
1234	0	0	3	0	3	0	0	0	0	0	0	10	0	9	0	0	0	0	0	0	SPO0001
1238	0	9	0	4	0	0	0	0	0	0	0	0	0	0	8	0	0	0	0	0	SPO0001
1243	13	6	0	8	0	0	4	0	0	0	0	0	16	0	0	33	0	0	0	0	SPO0001
1275	0	0	0	7	0	0	0	0	0	0	0	0	0	0	0	0	0	0	0	0	SPO0001
1386	0	0	0	0	3	4	0	0	0	0	0	0	0	0	0	0	0	0	0	0	SPO0001
1433	14	0	7	5	0	0	0	14	0	0	0	0	0	6	0	0	0	0	0	0	SPO0001
1439	20	2	0	0	0	0	0	0	21	0	0	0	0	5	0	0	0	0	0	0	SPO0001
1571	0	5	7	13	0	0	8	0	0	0	0	0	0	0	0	0	0	0	0	0	SPO0001
1574	0	0	1	0	0	0	0	0	0	0	0	0	0	0	0	0	0	0	0	0	SPO0001
1593	0	0	5	0	0	0	0	0	0	0	0	0	0	0	0	0	0	0	0	0	SPO0001
1603	6	23	12	11	10	0	0	25	14	0	0	0	0	3	3	3	0	0	0	35	SPO0001
1611	0	0	0	19	0	0	0	0	0	0	0	0	0	0	0	0	0	0	0	0	SPO0001
1612	0	14	0	0	0	4	7	0	0	0	0	5	0	0	0	0	6	0	0	0	SPO0001
1614	13	0	24	6	21	4	8	15	0	6	34	0	4	0	10	21	41	9	15	6	SPO0001
1640	12	0	0	0	0	13	0	5	0	0	0	0	0	0	0	0	0	19	0	0	SPO0001
1689	0	9	12	12	10	0	0	20	0	0	0	0	0	0	0	0	0	0	0	0	SPO0001
1699	0	10	0	0	0	0	0	0	0	0	0	0	0	0	0	0	26	0	0	0	SPO0001
1709	9	0	0	6	0	0	5	0	20	6	0	0	0	13	6	0	0	10	0	0	SPO0001
1716	0	0	11	0	0	0	0	0	0	0	0	0	7	6	0	0	0	0	0	0	SPO0001
1939	302	139	219	245	159	285	286	245	383	338	333	279	261	261	306	379	319	307	191	430	SPO0002
1944	18	34	14	26	0	7	0	74	0	15	8	8	38	0	4	5	3	0	30	9	SPO0002
1946	0	0	0	1	0	0	0	0	0	0	0	0	0	0	0	1	0	0	0	0	SPO0002
1947	59	89	125	114	90	123	88	72	176	84	141	112	76	82	94	160	51	108	183	101	SPO0002
1948	0	0	0	0	0	0	0	0	0	0	0	0	0	6	0	0	0	0	0	0	SPO0002
1970	0	7	4	8	0	0	0	0	0	17	0	5	2	8	6	15	29	7	0	0	SPO0002
1973	0	0	0	0	0	0	0	0	1	0	0	0	0	0	0	0	0	0	0	1	SPO0002
1974	13	13	20	29	21	17	50	17	52	18	17	39	23	37	46	71	16	14	24	45	SPO0002
1980	21	20	10	3	24	27	17	11	27	25	33	26	26	20	35	31	22	94	49	19	SPO0002
1981	8	0	0	0	0	0	0	0	0	0	0	0	0	7	0	0	0	0	0	0	SPO0002
1994	52	34	53	36	28	24	48	18	36	53	44	92	49	34	43	39	83	26	17	105	SPO0002
2006	171	43	63	103	66	94	34	89	70	74	73	97	63	88	70	136	83	98	79	105	SPO0002
2028	0	0	0	0	0	0	0	0	0	0	0	0	0	1	0	0	0	0	0	0	SPO0002
2029	80	85	32	58	76	66	102	52	46	66	54	45	61	71	110	19	77	82	69	120	SPO0002
2072	20	27	23	39	31	34	15	48	57	24	31	35	35	32	56	40	13	29	41	41	SPO0002
2104	28	94	59	38	49	34	45	58	85	42	51	40	88	60	49	63	92	118	75	99	SPO0002
2113	0	0	7	13	0	18	4	0	11	11	42	0	0	6	15	6	26	0	0	14	SPO0002
2135	42	34	31	30	45	48	108	29	25	19	44	43	27	63	8	40	22	20	36	44	SPO0002
2173	50	48	42	40	49	48	29	31	23	32	31	32	60	47	44	42	16	61	0	31	SPO0002
2214	120	100	117	107	135	168	94	75	168	134	155	85	102	79	121	107	99	89	150	138	SPO0002
2215	39	60	81	101	104	113	92	90	71	79	63	79	96	113	73	68	108	58	139	79	SPO0002
2238	0	0	0	0	0	0	0	0	0	0	0	0	0	0	0	0	0	0	2	0	SPO0002
2251	21	30	25	14	17	17	38	20	23	10	1	34	37	29	37	36	6	43	7	37	SPO0002
2274	157	182	244	264	333	328	253	219	251	324	354	248	255	399	290	341	319	179	373	306	SPO0002
2290	0	23	17	4	7	31	10	31	20	4	14	0	0	17	16	2	54	12	9	47	SPO0002
2291	0	0	0	0	0	9	0	0	0	0	0	0	0	0	0	0	0	0	0	0	SPO0002
2296	0	10	0	11	0	25	38	34	0	0	0	0	10	21	12	0	10	0	36	12	SPO0002
2304	85	51	62	31	21	51	50	51	45	112	55	99	56	102	151	69	99	143	64	82	SPO0002
2305	0	3	0	0	0	0	0	0	0	0	0	0	0	0	0	5	0	4	0	0	SPO0002
2306	93	76	46	43	69	72	38	12	37	42	144	30	31	71	83	25	29	61	34	28	SPO0002
2343	11	19	9	19	10	2	16	9	6	21	22	21	29	11	22	5	0	16	24	10	SPO0002
2354	21	10	23	0	0	72	25	54	35	19	28	0	22	7	35	30	19	20	0	16	SPO0002
2385	0	9	10	0	7	9	1	14	0	15	0	0	5	6	14	2	0	19	7	2	SPO0002
2735	0	0	0	0	0	0	0	0	0	9	0	0	0	0	0	0	0	0	0	0	SPO0003
2971	0	0	0	0	0	0	11	0	0	0	0	0	0	0	0	0	0	0	0	0	SPO0003
3001	0	6	0	0	0	0	0	0	0	12	0	0	0	0	0	0	0	0	0	0	SPO0003
3026	0	0	10	0	0	0	0	0	0	0	0	0	0	0	0	0	0	0	0	0	SPO0003
3036	0	0	5	0	0	0	0	0	0	0	0	0	0	0	0	0	0	0	0	0	SPO0003
3052	0	0	0	0	0	5	0	0	0	0	0	0	0	0	0	0	0	0	0	0	SPO0003
3056	0	12	0	0	0	0	0	0	0	0	0	0	0	0	0	0	0	0	0	0	SPO0003
3064	0	0	0	0	0	0	0	0	0	0	0	0	0	0	0	0	0	0	0	1	SPO0003
3081	1	0	0	0	0	1	0	0	0	0	0	0	1	0	0	0	0	1	0	0	SPO0003
3457	0	0	0	0	0	0	0	0	1	0	0	0	0	0	0	0	0	0	0	0	SPO0004
3541	0	1	0	0	0	0	0	0	0	0	0	0	0	0	0	0	0	0	0	0	SPO0004
3687	0	0	0	0	0	0	0	0	0	0	0	0	0	0	0	0	0	0	4	0	SPO0004
4227	39	16	16	16	35	12	23	61	23	24	23	12	43	15	25	11	45	12	19	39	SPO0005
4228	0	0	0	0	0	0	0	0	0	0	2	0	0	0	0	0	0	0	0	0	SPO0005
4238	1	1	0	0	0	0	0	0	0	0	0	0	0	0	0	0	0	0	0	0	SPO0005
4239	45	67	42	71	31	84	65	124	84	94	101	96	85	58	87	51	54	69	97	69	SPO0005
4242	169	160	144	224	215	302	220	78	309	201	314	210	181	187	245	186	223	201	221	194	SPO0005
4248	44	61	51	60	83	59	80	86	139	95	71	41	113	73	75	54	191	58	114	88	SPO0005
4258	46	13	42	43	101	36	70	98	19	38	67	33	18	50	28	41	29	38	13	81	SPO0005
4276	203	217	96	142	260	121	235	256	165	241	148	272	159	255	187	176	191	277	170	163	SPO0005
4293	12	44	18	16	45	23	10	2	53	38	48	30	44	25	48	34	19	55	73	64	SPO0005
4386	0	0	0	6	0	0	5	0	0	2	0	16	0	0	0	8	0	1	4	0	SPO0005
4391	0	0	8	0	0	0	0	0	0	0	0	0	0	0	1	0	3	0	0	0	SPO0005
4393	0	0	0	0	0	0	0	0	0	0	0	0	0	0	0	0	0	0	2	0	SPO0005
4394	60	120	101	111	139	171	123	164	131	132	164	111	88	91	106	200	140	185	215	128	SPO0005
4404	96	42	41	87	73	77	45	84	51	68	67	13	37	112	100	37	48	126	51	78	SPO0005
4412	12	14	48	12	66	19	16	17	52	33	42	19	26	43	3	37	13	26	37	12	SPO0005
4459	0	0	0	0	0	0	0	0	0	1	0	0	0	0	0	0	0	0	0	0	SPO0005
4461	0	0	0	0	0	0	0	0	0	0	0	0	0	0	0	0	0	1	0	0	SPO0005
4462	335	204	207	184	409	282	258	239	248	276	334	354	235	213	310	255	217	281	243	218	SPO0005
4472	28	99	50	46	66	33	36	32	28	66	41	63	84	26	49	37	54	79	22	30	SPO0005
4477	0	11	5	9	0	12	0	0	0	0	12	9	0	0	0	0	0	0	0	1	SPO0005
4493	34	5	17	9	7	23	8	14	12	0	20	9	19	8	11	10	0	1	0	25	SPO0005
4514	47	84	60	59	97	97	64	87	50	46	140	70	53	128	69	58	80	68	88	124	SPO0005
4602	14	12	20	27	7	19	29	44	19	9	5	35	20	36	28	21	45	17	13	28	SPO0006
4607	215	210	191	267	177	217	281	296	260	228	358	240	249	213	188	355	246	302	367	250	SPO0006
4610	32	9	16	11	3	0	19	18	21	4	0	10	18	15	2	2	0	0	7	24	SPO0006
4618	40	28	27	59	49	94	81	84	36	8	62	116	65	63	91	75	61	56	52	35	SPO0006
4619	32	8	23	19	0	44	19	29	0	21	40	13	17	8	19	9	10	40	0	50	SPO0006
4623	47	118	78	88	59	113	79	127	131	137	72	104	99	133	81	67	169	113	122	71	SPO0006
4630	31	0	17	13	0	19	35	0	0	24	15	12	7	8	14	26	22	16	0	28	SPO0006
4631	0	0	0	0	0	0	0	0	0	0	0	6	0	0	0	0	0	0	0	0	SPO0006
4633	0	0	0	0	0	0	0	0	0	0	0	0	0	2	0	0	0	0	0	0	SPO0006
4634	18	82	96	68	28	32	17	34	10	36	76	13	50	35	22	37	32	7	6	92	SPO0006
4659	15	6	5	19	0	7	21	17	15	16	20	23	14	17	14	8	26	0	11	24	SPO0006
4667	0	0	0	0	0	0	0	0	0	0	0	0	0	1	1	1	0	0	0	0	SPO0006
4668	265	120	159	109	246	175	203	198	185	190	135	126	207	153	166	165	255	140	193	174	SPO0006
4735	0	0	0	0	0	0	0	0	0	0	1	0	0	0	0	0	0	0	0	0	SPO0006
4736	87	100	112	75	73	97	145	92	77	110	78	137	108	104	106	118	48	84	154	120	SPO0006
4802	22	13	22	29	17	6	15	41	14	29	12	13	17	20	32	0	41	1	19	28	SPO0006
4806	28	20	23	48	0	52	39	37	21	30	50	60	40	50	54	40	32	46	39	41	SPO0006
4814	26	50	4	25	35	75	58	49	46	10	81	26	28	74	60	71	67	81	69	34	SPO0006
4851	87	179	145	142	184	262	212	132	217	195	130	118	117	109	140	228	191	202	161	107	SPO0006
4862	0	0	0	1	0	0	0	0	0	0	0	0	0	0	0	0	0	0	0	0	SPO0006
4863	104	175	166	102	118	164	125	81	80	108	111	132	148	110	102	104	128	128	183	101	SPO0006
4885	151	159	95	80	62	145	60	63	75	15	56	85	45	39	68	64	6	110	94	87	SPO0006
4886	12	29	14	24	17	55	25	31	17	22	30	42	10	26	14	9	32	0	15	43	SPO0006
4905	55	28	30	43	52	22	53	150	54	23	24	74	61	75	70	35	54	91	28	89	SPO0006
4932	44	43	43	32	118	56	45	64	79	19	35	44	29	59	60	0	80	72	37	28	SPO0006
4942	0	0	0	0	0	0	0	0	0	0	0	0	0	0	0	1	0	0	0	0	SPO0006
4943	7	7	33	35	69	10	25	23	78	39	48	41	53	19	22	23	45	39	47	18	SPO0006
4978	53	28	46	56	38	46	30	51	32	34	73	44	84	58	87	79	77	0	77	93	SPO0006
4988	39	40	24	38	17	13	23	14	26	32	56	31	24	59	52	50	105	38	71	45	SPO0006
5004	46	58	40	43	31	35	50	41	118	57	61	99	83	70	54	71	29	13	37	42	SPO0006
5100	50	39	66	44	31	31	52	21	33	23	22	84	64	86	64	37	16	27	94	30	SPO0006
5106	72	46	40	58	38	31	59	55	20	77	78	100	35	72	70	123	41	39	101	64	SPO0006
5107	0	0	7	0	0	0	2	8	23	4	0	9	3	0	1	0	0	0	17	0	SPO0006
5146	47	16	47	39	62	26	48	58	38	26	51	50	62	34	59	73	16	82	95	85	SPO0006
5195	0	0	0	0	0	5	0	0	0	0	0	0	0	0	0	6	0	0	0	0	SPO0006
5264	35	45	27	41	35	36	39	75	10	16	35	30	44	28	61	85	10	13	71	25	SPO0006
5279	8	21	4	31	7	5	19	14	0	11	9	20	16	11	17	68	6	13	15	16	SPO0006
5289	53	43	80	49	52	60	41	77	47	23	51	53	32	42	36	60	73	22	58	74	SPO0006
5310	29	25	5	7	52	8	11	29	0	17	38	36	33	14	33	17	51	20	30	51	SPO0006
5315	130	152	180	162	232	176	202	189	184	156	86	98	99	142	93	159	140	62	133	103	SPO0006
5316	1	0	0	0	0	0	0	0	0	0	0	0	0	0	0	0	0	0	0	0	SPO0006
5318	52	16	21	11	35	24	41	71	49	44	34	31	44	29	41	48	61	14	32	18	SPO0006
5343	21	41	24	24	42	53	28	34	37	22	26	35	23	17	10	27	3	13	9	27	SPO0006
5366	94	77	108	63	24	54	79	109	53	53	92	45	91	26	31	110	35	42	79	100	SPO0006
5376	34	37	23	21	28	32	28	38	59	73	22	61	40	59	36	56	51	12	94	25	SPO0006
5381	48	34	51	51	42	61	83	89	62	37	28	62	69	75	27	70	73	127	60	82	SPO0006
5382	74	59	101	106	135	85	65	153	58	96	99	28	77	107	127	78	57	118	77	138	SPO0006
5470	20	37	11	17	0	27	18	11	28	31	17	1	25	20	13	2	19	0	6	0	SPO0006
5481	75	59	60	39	17	42	17	60	41	27	55	53	54	16	43	31	51	66	22	28	SPO0006
5482	1	0	0	0	0	0	0	0	0	0	0	0	0	0	0	0	0	0	2	0	SPO0006
5492	79	61	45	53	49	60	59	98	105	57	66	51	38	45	87	81	83	77	99	91	SPO0006
5529	23	46	23	20	83	47	56	49	51	61	57	76	73	31	56	75	22	6	30	22	SPO0006
5539	134	70	93	93	118	103	88	58	121	47	107	88	126	86	121	104	118	94	120	106	SPO0006
5606	0	0	5	5	0	0	0	0	0	12	0	15	0	0	0	0	29	0	0	0	SPO0006
5629	21	45	79	34	66	29	67	43	46	31	63	39	28	57	68	63	45	65	45	79	SPO0006
5724	42	76	60	49	101	61	88	78	58	50	45	52	75	52	69	49	89	94	64	28	SPO0007
5776	19	0	34	30	0	6	13	8	28	52	38	12	12	8	20	3	6	7	30	11	SPO0007
5785	85	84	115	128	187	125	108	84	167	179	162	159	164	215	175	148	131	147	84	152	SPO0007
5788	195	43	41	97	121	76	83	66	94	93	92	82	68	128	84	75	89	81	58	85	SPO0007
5818	0	0	0	0	0	0	0	0	0	1	0	0	0	0	0	0	0	0	0	0	SPO0007
5819	18	28	17	13	31	38	17	18	26	32	0	16	15	37	41	48	19	13	11	5	SPO0007
5855	130	47	63	100	62	80	65	86	119	92	64	115	39	92	40	120	108	140	133	67	SPO0007
5872	52	55	57	71	69	53	86	25	85	49	59	56	76	65	37	78	108	74	79	72	SPO0007
5873	0	63	19	29	14	6	19	51	80	49	14	26	0	49	25	51	51	39	0	36	SPO0007
5966	12	0	29	1	7	19	11	58	0	30	10	22	19	8	21	0	32	13	0	33	SPO0007
6010	10	31	19	6	17	9	8	9	14	9	40	10	12	21	35	10	3	20	30	22	SPO0007
6017	9	6	26	15	31	24	38	44	10	33	48	44	30	31	41	5	13	35	24	25	SPO0007
6018	0	0	0	0	0	0	0	0	0	0	12	0	0	0	0	0	0	0	0	6	SPO0007
6019	0	10	11	19	21	6	27	26	35	0	36	10	23	11	14	30	61	20	30	28	SPO0007
6033	79	73	33	62	163	99	76	11	43	42	67	109	73	81	85	83	80	105	84	38	SPO0007
6043	12	35	24	31	38	27	42	0	28	19	37	12	31	51	4	23	19	0	34	6	SPO0007
6054	10	0	0	0	0	0	0	6	0	0	0	0	0	0	0	0	0	0	0	0	SPO0007
6060	68	82	89	101	257	153	102	74	49	68	73	115	138	152	134	90	48	65	142	197	SPO0007
6062	0	0	0	0	0	0	0	0	0	0	1	0	0	0	0	0	0	0	0	0	SPO0007
6079	0	21	16	36	0	11	16	2	36	10	0	0	46	0	13	10	29	66	21	0	SPO0007
6097	0	40	15	39	35	6	30	9	24	4	0	11	16	16	15	23	19	0	7	23	SPO0007
6146	0	0	5	0	0	0	0	0	0	0	0	0	0	0	0	0	0	0	0	0	SPO0007
6152	44	40	57	42	17	14	47	26	28	85	47	19	47	60	29	68	35	9	22	29	SPO0007
6157	0	0	0	4	0	6	5	0	0	0	0	0	0	8	2	2	0	0	15	15	SPO0007
6159	31	7	30	2	3	30	41	25	1	19	23	41	16	19	35	10	10	9	28	33	SPO0007
6163	0	0	0	0	0	0	10	0	0	0	0	0	0	0	0	0	0	0	0	0	SPO0007
6168	29	13	34	38	55	36	63	89	44	29	8	36	27	32	45	23	3	33	34	33	SPO0007
6178	0	0	0	1	0	0	0	0	0	0	0	0	0	0	0	0	0	0	0	0	SPO0007
6180	0	0	0	0	0	0	0	0	0	0	0	0	1	0	0	0	0	0	0	0	SPO0007
6206	99	111	83	53	107	155	102	129	35	94	159	107	75	85	116	65	153	77	47	65	SPO0007
6218	55	53	22	44	62	45	40	66	57	54	34	32	44	38	53	12	70	128	45	41	SPO0007
6225	56	57	45	36	52	43	85	43	98	4	35	40	56	30	58	84	35	98	24	46	SPO0007
6242	0	0	0	0	0	0	0	0	0	0	0	1	0	0	0	0	0	0	0	0	SPO0007
6243	388	311	220	283	392	319	445	307	234	285	377	370	288	277	307	304	230	335	350	367	SPO0007
6244	0	0	0	0	0	8	0	0	0	0	0	9	0	10	11	0	0	0	0	0	SPO0007
6247	105	49	61	131	76	64	50	118	38	133	100	55	113	86	62	81	105	42	90	85	SPO0007
6248	69	70	133	104	87	67	134	83	55	138	67	82	74	84	107	140	89	127	90	159	SPO0007
6254	12	0	0	0	0	0	0	0	0	0	0	0	0	0	0	0	0	0	0	0	SPO0007
6339	0	0	0	0	0	0	0	0	0	0	0	0	0	14	0	0	0	0	0	0	SPO0008
6374	26	64	41	16	35	15	35	58	36	30	37	17	25	23	9	19	35	157	32	48	SPO0008
6380	31	31	32	34	49	39	19	23	19	29	33	36	55	11	10	30	70	20	17	0	SPO0008
6387	111	99	62	60	76	64	83	29	105	75	73	67	58	59	92	93	45	105	99	48	SPO0008
6406	68	91	32	51	24	47	52	55	77	37	27	31	52	66	85	82	54	120	30	21	SPO0008
6408	0	0	0	1	0	0	0	0	0	0	0	0	0	0	0	0	0	0	0	0	SPO0008
6409	31	22	23	32	45	56	42	41	26	11	2	25	16	30	66	42	38	25	7	45	SPO0008
6453	0	7	0	0	0	0	0	0	0	0	0	0	4	0	0	0	0	0	0	0	SPO0008
6463	0	54	70	39	31	47	19	46	36	29	0	37	48	19	19	17	67	14	24	30	SPO0008
6466	0	22	0	9	0	1	6	0	12	0	17	8	0	0	3	9	13	0	0	16	SPO0008
6470	41	49	59	48	14	13	57	29	59	56	54	31	7	31	45	40	54	48	7	60	SPO0008
6484	64	68	91	44	45	27	76	43	27	70	14	46	55	33	37	37	22	66	13	5	SPO0008
6503	63	155	70	83	83	101	82	97	29	102	72	64	41	51	70	95	70	45	86	63	SPO0008
6509	74	22	25	24	10	43	38	21	20	30	15	36	31	24	15	45	26	36	28	23	SPO0008
6517	0	0	0	0	0	0	1	0	0	0	0	0	0	0	0	0	0	0	0	0	SPO0008
6518	83	73	60	61	125	96	24	61	44	67	81	10	88	68	65	62	80	53	64	44	SPO0008
6534	0	0	0	1	0	0	0	0	0	0	0	0	0	0	0	0	0	0	0	0	SPO0008
6557	10	28	14	18	21	48	2	63	15	15	0	22	54	14	41	44	0	12	21	6	SPO0008
6585	25	0	57	20	21	49	33	0	0	25	33	9	41	19	27	33	32	65	9	17	SPO0008
6595	0	0	1	0	0	0	0	0	0	0	0	0	0	0	0	0	0	0	0	0	SPO0008
6596	7	28	28	11	0	0	18	35	29	51	10	15	6	5	31	20	16	0	30	6	SPO0008
6597	89	79	81	56	59	68	102	44	83	20	50	72	124	51	70	36	73	38	45	45	SPO0008
6598	0	0	0	0	0	0	0	0	0	1	0	0	0	0	0	0	0	0	0	0	SPO0008
6614	21	14	28	23	66	27	35	35	14	21	31	65	33	54	13	31	22	38	39	0	SPO0008
6654	26	34	5	26	10	13	28	17	25	23	26	6	16	34	16	7	6	22	15	3	SPO0008
6660	71	31	51	37	35	19	1	20	29	7	52	67	12	29	26	33	67	16	6	26	SPO0008
6670	23	0	0	18	42	35	16	0	9	19	5	3	7	6	6	8	22	13	0	12	SPO0008
6676	11	7	14	18	42	5	21	0	0	22	17	0	17	11	0	13	0	0	15	12	SPO0008
6677	36	16	41	24	14	18	18	40	19	3	13	15	16	13	27	0	10	10	11	23	SPO0008
6679	41	28	21	44	0	15	13	49	34	26	43	38	63	10	59	66	51	16	45	69	SPO0008
6706	0	0	0	0	0	0	0	2	0	0	0	0	0	0	0	0	0	0	2	0	SPO0008
6707	111	108	165	80	132	67	110	86	182	73	73	145	116	121	57	33	179	95	118	118	SPO0008
6708	0	0	0	3	0	0	0	0	0	0	0	0	0	0	0	0	0	0	0	0	SPO0008
6714	17	6	5	9	10	0	10	26	0	9	0	0	7	0	13	3	0	0	0	1	SPO0008
6725	49	54	23	56	107	73	92	26	89	93	126	20	88	85	98	111	131	88	39	133	SPO0008
6746	0	0	0	0	7	0	0	11	0	0	0	0	0	0	0	9	0	0	0	0	SPO0008
6747	160	104	110	172	170	154	136	152	90	196	152	154	154	156	154	96	92	201	84	122	SPO0008
6748	0	0	0	4	0	0	11	0	0	0	0	0	0	0	0	15	0	0	0	0	SPO0008
6757	8	15	5	7	42	9	4	26	0	38	0	2	33	14	24	5	26	0	7	4	SPO0008
6777	11	23	28	44	76	48	12	34	34	60	57	40	29	14	23	5	0	53	11	28	SPO0008
6813	10	0	0	0	0	0	1	0	12	0	0	0	4	0	8	0	0	0	0	0	SPO0008
6830	65	27	49	54	38	26	54	44	12	26	30	38	31	51	42	82	45	30	6	45	SPO0008
6835	0	17	0	11	0	0	0	0	3	0	9	0	21	0	8	0	13	0	0	6	SPO0008
6838	0	0	0	0	0	0	0	0	0	0	0	0	1	0	0	0	0	0	0	0	SPO0008
6839	0	0	0	0	0	0	0	0	0	0	0	0	1	0	0	0	0	0	0	0	SPO0008
6840	42	49	34	54	66	39	51	77	58	75	16	60	148	45	70	60	48	36	64	68	SPO0008
6846	9	28	29	21	76	4	27	0	26	0	13	0	14	16	37	26	29	13	34	47	SPO0008
6849	0	0	0	0	0	0	1	0	0	0	0	0	0	0	0	0	0	0	0	0	SPO0008
6850	0	0	4	3	0	7	13	0	0	8	0	0	9	0	0	6	0	14	0	0	SPO0008
6858	1	0	0	0	0	0	0	0	0	0	0	0	0	0	0	0	0	0	0	0	SPO0008
6859	37	17	11	11	0	0	15	23	0	8	19	0	0	2	16	30	0	0	24	6	SPO0008
6860	0	0	1	0	0	0	0	0	0	0	0	0	0	0	0	0	0	0	0	1	SPO0008
6862	0	0	0	0	0	0	0	0	0	1	0	0	0	0	0	0	0	0	0	0	SPO0008
6863	29	16	19	16	31	54	2	28	17	11	24	6	16	32	35	47	13	25	2	28	SPO0008
6882	18	4	9	21	45	14	29	21	11	0	13	10	0	20	20	12	3	48	4	16	SPO0008
6887	0	41	42	30	59	23	16	11	50	50	21	0	25	34	14	26	0	0	34	0	SPO0008
6892	179	151	202	227	159	139	109	149	199	78	168	151	151	210	192	82	83	186	77	190	SPO0008
6893	0	0	0	4	0	0	0	0	0	0	0	0	0	0	0	0	0	0	0	17	SPO0008
6901	90	94	57	110	135	104	52	130	72	32	59	84	126	97	90	60	80	111	75	57	SPO0008
6902	13	58	59	31	0	37	18	46	50	34	35	27	59	40	30	37	67	29	36	51	SPO0008
6908	0	0	5	6	10	0	0	21	0	0	22	0	0	6	5	0	22	0	0	0	SPO0008
6911	0	1	0	0	0	0	0	0	0	0	0	0	0	0	0	0	0	0	0	0	SPO0008
6912	107	99	89	119	87	29	100	71	28	57	113	57	98	49	93	155	61	72	52	68	SPO0008
6921	0	0	0	3	0	0	0	0	0	0	0	0	0	0	0	0	0	0	0	0	SPO0008
6929	64	32	41	41	52	27	25	5	32	35	35	24	20	32	32	30	38	33	15	24	SPO0008
6950	41	10	21	21	14	15	38	67	19	11	6	57	35	20	22	26	22	33	51	11	SPO0008
7243	42	77	69	40	45	25	67	44	72	94	40	60	98	65	73	57	45	84	105	39	SPO0009
7254	46	53	56	25	42	31	39	37	10	14	35	34	49	39	39	19	6	16	21	25	SPO0009
7272	0	0	0	0	0	0	0	0	0	0	0	0	0	0	0	0	0	0	0	1	SPO0009
7273	40	25	50	58	31	35	47	58	24	60	35	36	71	23	14	19	26	72	21	72	SPO0009
7306	60	55	39	46	73	16	18	43	47	81	13	24	50	25	48	15	13	49	4	20	SPO0009
7316	0	0	0	0	0	0	0	0	0	0	0	0	0	0	1	0	0	0	0	0	SPO0009
7317	26	26	26	46	10	31	44	26	15	44	36	34	8	59	15	16	35	42	37	27	SPO0009
7322	0	9	16	4	0	0	16	23	0	0	0	0	0	34	11	11	19	0	21	27	SPO0009
7326	16	22	15	9	35	23	31	32	18	19	12	15	41	14	8	6	3	7	43	7	SPO0009
7342	14	31	19	7	7	18	12	8	7	4	7	0	44	17	12	25	0	0	28	0	SPO0009
7373	20	25	8	21	14	38	28	0	15	27	28	16	28	11	20	0	35	29	47	12	SPO0009
7401	56	58	41	23	24	37	38	48	83	26	54	66	92	24	42	58	57	45	34	45	SPO0009
7402	35	17	10	18	49	25	28	38	1	12	59	26	34	51	26	22	29	55	17	62	SPO0009
7426	1	0	0	1	0	0	0	0	0	0	0	1	0	0	0	0	0	0	0	0	SPO0009
7427	26	23	0	21	17	24	30	25	11	43	42	0	4	38	23	16	10	13	17	40	SPO0009
7432	36	110	51	92	69	54	91	71	51	59	58	92	89	28	64	65	77	71	51	61	SPO0009
7501	6	3	0	0	0	0	1	6	0	0	0	0	0	6	2	15	0	0	0	0	SPO0009
7512	16	11	2	21	7	39	13	18	24	0	24	13	54	6	21	21	3	51	28	15	SPO0009
7514	56	59	69	57	49	58	90	61	47	28	23	69	65	29	64	19	13	53	22	37	SPO0009
7557	82	16	50	37	139	50	64	12	53	19	104	38	32	52	80	71	48	84	54	41	SPO0009
7589	52	32	16	48	55	30	50	34	32	42	61	45	17	31	33	21	13	14	17	31	SPO0009
7593	0	0	0	0	0	0	0	0	0	1	0	0	0	0	0	0	0	0	0	0	SPO0009
7594	35	73	28	41	24	0	24	17	28	53	17	43	20	5	15	26	54	19	24	8	SPO0009
7599	0	8	0	5	0	6	0	9	8	10	12	6	26	6	0	0	10	0	22	0	SPO0009
7636	15	40	49	58	69	71	48	23	43	29	26	41	51	29	70	32	19	58	41	24	SPO0009
7646	87	119	96	81	101	79	74	78	78	71	128	77	95	122	106	105	105	214	112	107	SPO0009
7671	61	46	54	38	7	23	29	9	32	21	7	14	24	11	17	18	38	14	28	21	SPO0009
7736	0	0	0	0	0	0	0	0	0	0	0	0	0	0	3	0	0	0	0	0	SPO0009
7739	0	10	10	14	0	14	6	12	0	0	8	10	0	20	29	10	13	6	13	19	SPO0009
7756	53	59	40	41	69	24	54	51	64	41	65	60	51	53	78	40	38	49	79	20	SPO0009
7856	0	0	0	0	0	0	0	0	1	0	0	0	0	0	0	0	0	0	0	0	SPO0009
7874	0	0	0	0	0	14	0	0	0	0	0	0	0	0	0	0	0	0	0	0	SPO0009
7900	53	49	68	21	35	35	45	18	18	28	28	49	47	24	21	34	41	22	26	29	SPO0009
7912	26	51	8	30	38	17	12	23	47	6	15	5	38	11	18	21	48	16	0	17	SPO0009
7992	60	32	52	70	62	35	73	11	63	21	15	58	3	59	8	44	35	40	66	12	SPO0009
8016	29	26	25	60	66	13	30	72	61	11	27	29	21	30	37	49	22	33	19	19	SPO0009
8041	7	16	51	60	7	0	19	46	15	12	5	31	1	42	11	53	0	25	17	52	SPO0009
8043	0	0	0	6	0	0	0	0	0	0	0	0	0	0	0	0	0	0	0	0	SPO0009
8059	82	53	10	65	21	64	79	8	69	56	21	51	9	39	85	38	22	59	94	34	SPO0009
8062	18	15	14	18	0	21	11	14	0	19	15	0	0	7	14	0	10	33	7	0	SPO0009
8063	7	22	0	11	0	0	7	0	15	0	0	6	0	3	13	0	0	0	0	0	SPO0009
8064	10	11	16	6	0	0	0	0	7	11	0	0	11	0	23	0	10	0	13	0	SPO0009
8070	10	53	24	11	21	0	22	9	9	8	0	25	7	13	0	17	3	0	9	19	SPO0009
8089	12	34	7	26	0	14	6	38	51	12	0	36	9	11	25	18	0	22	0	54	SPO0009
8096	0	1	0	0	0	0	0	0	0	0	0	0	0	0	0	0	0	0	0	0	SPO0009
8097	157	85	113	70	45	49	24	57	32	36	31	39	22	70	77	47	41	51	15	23	SPO0009
8103	0	0	0	1	0	0	0	0	0	0	0	0	0	0	0	0	0	0	0	0	SPO0009
8104	0	0	0	3	0	0	0	0	0	0	0	0	0	0	0	0	0	0	0	0	SPO0009
8105	0	8	0	0	0	0	0	5	0	0	0	16	0	0	5	0	0	0	0	0	SPO0009
8112	0	25	23	15	0	9	1	21	23	21	0	0	0	0	21	9	13	0	19	0	SPO0009
8123	0	37	10	6	0	0	8	0	11	10	16	0	14	8	3	0	0	0	6	0	SPO0009
8282	15	5	10	8	0	0	0	0	0	0	0	0	0	0	0	13	0	0	0	0	SPO0010
8283	0	0	0	0	0	0	0	0	0	0	0	0	0	3	2	0	0	0	0	0	SPO0010
8315	12	0	0	0	0	5	0	0	0	0	0	0	0	0	0	0	0	0	0	0	SPO0010
8317	11	0	9	4	0	0	5	0	0	0	0	0	0	0	0	0	0	0	0	0	SPO0010
8466	0	6	0	0	0	0	0	0	0	0	0	0	0	0	0	0	0	0	0	0	SPO0010
8964	12	6	27	38	38	39	48	14	7	48	5	51	40	36	47	5	80	36	49	52	SPO0011
9024	21	10	7	36	14	35	31	0	11	19	38	44	16	36	35	24	13	0	24	26	SPO0011
9035	0	0	0	0	0	0	0	0	0	0	9	0	6	0	0	0	0	0	0	3	SPO0011
9045	25	37	44	55	42	49	40	60	27	37	49	32	69	18	79	80	48	89	37	38	SPO0011
9094	56	50	84	102	101	38	77	34	63	73	47	25	75	64	47	64	89	53	135	52	SPO0011
9095	0	0	0	0	0	1	0	0	0	0	0	0	0	0	0	0	0	0	0	0	SPO0011
9102	82	139	111	83	104	101	140	127	144	99	76	104	113	118	110	94	147	126	109	113	SPO0011
9123	9	19	5	18	14	2	12	43	8	8	35	21	15	20	12	37	3	29	45	15	SPO0011
9126	56	105	118	91	107	70	52	90	29	79	73	50	43	58	63	86	77	38	28	46	SPO0011
9132	1	0	0	0	0	0	0	0	0	0	0	0	0	0	0	0	0	0	0	0	SPO0011
9133	67	40	56	77	132	52	99	179	64	71	64	69	107	112	66	65	61	141	140	153	SPO0011
9185	9	13	27	1	17	34	4	0	0	36	17	6	8	11	19	0	19	6	0	0	SPO0011
9234	0	0	0	0	0	0	0	0	0	0	0	0	0	0	0	0	0	0	2	0	SPO0011
9235	60	68	46	63	52	75	83	44	73	27	119	111	79	69	42	35	73	128	41	71	SPO0011
9239	81	60	29	26	10	27	38	29	23	53	59	31	62	19	47	13	48	51	32	14	SPO0011
9247	37	55	10	40	59	52	30	51	67	33	0	72	23	49	48	86	48	32	24	65	SPO0011
9253	113	186	150	131	114	131	144	133	196	142	169	119	222	180	164	110	118	131	88	153	SPO0011
9267	56	38	61	83	31	39	57	74	55	35	55	39	13	52	30	47	22	45	60	42	SPO0011
9316	7	0	0	0	0	0	0	0	0	0	0	0	0	9	4	6	0	0	0	8	SPO0011
9327	63	67	51	46	3	54	75	63	40	49	0	47	40	71	70	40	61	27	62	27	SPO0011
9343	0	0	4	0	0	0	0	8	0	0	0	0	0	0	0	0	0	0	0	10	SPO0011
9365	62	60	97	87	101	53	46	103	38	73	94	39	52	53	56	53	32	82	54	40	SPO0011
9376	37	28	64	45	21	60	47	58	45	55	52	44	50	27	63	15	57	17	39	50	SPO0011
9387	26	1	17	0	3	11	30	2	0	4	12	18	0	0	16	0	48	26	28	0	SPO0011
9408	1	7	22	23	42	20	22	72	18	11	35	67	17	20	35	22	26	4	9	11	SPO0011
9410	63	49	55	37	21	46	87	48	88	30	80	35	44	30	51	59	26	78	41	110	SPO0011
9420	68	38	39	61	52	14	69	74	52	77	122	50	65	43	73	71	80	46	9	40	SPO0011
9446	0	0	0	0	0	0	5	0	0	0	0	0	2	0	0	12	19	0	0	0	SPO0011
9450	14	0	13	5	7	16	12	12	9	23	10	3	11	4	8	13	38	6	7	13	SPO0011
9462	23	14	118	61	28	57	38	74	28	20	40	43	32	36	56	47	80	39	36	49	SPO0011
9470	10	45	9	12	0	15	15	18	15	0	14	14	19	6	10	29	0	0	0	0	SPO0011
9479	22	0	9	6	10	8	0	17	12	24	19	12	28	32	23	22	0	27	19	39	SPO0011
9504	0	0	0	3	0	0	0	0	0	0	0	0	0	0	1	0	0	0	0	0	SPO0011
9521	0	0	0	0	0	0	0	0	0	0	0	0	0	0	2	0	0	0	0	0	SPO0011
9522	10	19	26	24	59	19	12	17	0	2	28	45	17	12	0	2	0	10	24	5	SPO0011
9530	17	13	0	14	28	24	0	9	0	20	22	35	43	7	10	4	6	23	0	9	SPO0011
9541	55	69	7	14	42	17	35	18	8	26	28	18	15	5	19	33	0	64	39	4	SPO0011
9545	0	0	4	7	0	0	0	0	0	0	0	7	0	0	0	0	22	0	0	0	SPO0011
9557	16	29	60	59	97	23	24	11	24	34	43	13	34	42	73	37	26	29	66	20	SPO0011
9567	0	0	0	1	10	0	2	0	0	0	0	0	8	0	5	0	13	0	0	0	SPO0011
9568	150	151	166	181	184	142	156	107	218	118	122	174	129	143	184	177	226	140	157	136	SPO0011
9571	1	0	0	0	0	0	0	0	0	0	0	0	0	0	0	0	0	0	0	0	SPO0011
9572	43	43	57	8	24	48	23	21	7	0	5	67	17	39	70	28	16	27	67	38	SPO0011
9578	25	25	5	24	14	36	46	9	20	11	0	54	44	27	15	23	10	30	7	10	SPO0011
9579	1	0	0	0	0	0	0	0	0	0	0	0	0	0	0	0	0	0	0	0	SPO0011
9588	0	0	0	0	0	0	0	0	0	0	0	0	0	9	0	0	0	0	0	0	SPO0011
9591	10	0	22	4	10	0	12	15	16	0	15	0	31	19	14	0	19	13	0	28	SPO0011
9601	0	15	3	9	3	2	5	2	34	15	13	13	32	8	14	0	0	12	9	22	SPO0011
9659	11	12	5	0	14	21	10	6	0	7	0	0	0	12	17	0	0	13	6	7	SPO0011
9661	17	37	51	29	10	49	18	29	63	30	50	32	32	49	26	61	19	19	41	22	SPO0011
9670	44	25	79	56	59	56	21	41	37	25	48	60	43	37	31	57	16	72	15	62	SPO0011
9747	13	26	5	16	0	7	22	12	3	6	0	1	7	11	3	0	0	0	19	6	SPO0011
9823	0	0	0	1	0	0	0	0	0	0	0	0	0	0	0	0	0	0	0	0	SPO0011
9824	75	40	22	69	62	55	70	54	68	58	86	42	58	33	27	38	54	25	69	83	SPO0011
9884	15	34	8	18	0	6	22	35	17	1	24	11	7	0	8	0	0	16	0	0	SPO0011
9893	52	53	14	49	38	33	34	20	0	57	2	11	18	31	13	25	3	36	7	62	SPO0011
9918	13	25	36	15	0	0	35	3	12	10	10	17	1	25	7	3	13	0	0	10	SPO0011
9924	0	0	0	0	0	0	0	0	0	0	0	0	0	0	1	0	0	0	0	0	SPO0011
9925	0	8	5	6	0	23	23	15	11	10	0	6	8	26	23	0	26	40	13	5	SPO0011
9926	0	0	0	0	0	0	0	15	0	0	0	0	0	0	0	0	0	0	0	0	SPO0011
9951	139	132	155	93	31	150	142	135	125	86	67	83	143	138	97	107	48	172	81	94	SPO0011
9953	66	58	119	53	38	39	86	89	118	143	86	81	72	82	90	105	57	43	13	53	SPO0011
9956	6	0	3	21	0	10	4	0	0	5	0	11	19	13	17	0	13	13	9	28	SPO0011
9971	39	40	45	33	55	50	27	29	38	13	30	35	71	45	20	27	19	9	15	30	SPO0011
9972	1	0	1	0	0	0	0	0	0	0	0	0	0	0	0	0	0	0	0	0	SPO0011
9983	25	11	49	19	0	27	25	31	9	28	26	15	27	20	21	37	13	7	28	18	SPO0011
9996	0	0	0	0	0	0	0	0	0	0	0	0	0	1	0	0	0	0	0	0	SPO0011
10000	0	0	0	0	0	0	0	0	0	0	0	0	0	0	1	0	0	0	0	0	SPO0011
10045	15	29	19	31	3	26	12	17	15	17	24	48	16	0	25	13	6	43	22	30	SPO0011
10091	24	48	42	38	17	10	8	12	18	24	0	7	15	17	14	14	10	6	28	0	SPO0011
10109	49	49	32	19	17	23	13	28	28	15	28	27	30	5	39	26	10	32	0	7	SPO0011
10149	25	27	56	62	76	29	23	55	89	29	43	51	53	32	45	32	99	74	90	28	SPO0011
10178	35	37	26	8	17	33	21	35	9	34	36	0	26	54	31	30	41	49	11	6	SPO0011
10187	0	13	25	19	31	39	11	60	32	15	29	5	0	17	15	21	13	14	26	1	SPO0011
10193	129	85	70	104	69	95	67	94	98	72	114	74	156	158	65	137	83	105	67	80	SPO0011
10205	5	0	2	0	3	0	0	0	0	0	0	0	0	0	0	0	0	0	0	0	SPO0011
10226	0	7	2	7	0	3	29	5	0	0	14	7	20	2	5	25	3	0	0	19	SPO0011
10228	22	27	23	16	0	16	12	0	21	19	17	19	26	18	16	14	16	29	2	22	SPO0011
10234	0	0	0	0	17	0	0	0	0	0	0	0	0	0	0	0	0	0	0	0	SPO0011
10235	2	9	2	19	35	23	21	15	46	10	0	3	3	16	6	35	3	0	0	25	SPO0011
10294	54	34	65	40	17	59	44	14	93	36	33	55	52	38	59	50	41	74	58	32	SPO0011
10304	12	3	10	21	7	0	7	0	0	0	0	4	9	0	21	16	19	0	0	47	SPO0011
10323	25	18	5	35	66	17	25	41	33	8	14	41	14	14	42	44	16	61	28	19	SPO0011
10329	46	36	44	48	90	72	44	49	90	83	57	46	28	69	49	61	48	30	21	21	SPO0011
10362	7	19	1	0	0	0	11	0	0	0	6	0	0	0	2	5	0	0	0	0	SPO0011
10395	0	16	28	24	21	14	21	17	18	19	2	21	25	8	3	24	29	7	17	18	SPO0011
10405	25	15	17	6	35	30	31	38	42	9	38	22	22	27	40	20	10	23	69	27	SPO0011
10406	0	0	0	3	28	0	0	6	11	10	0	0	9	23	3	0	0	4	0	10	SPO0011
10431	19	25	23	13	14	25	0	0	50	11	0	30	0	0	22	10	13	20	9	17	SPO0011
10438	9	25	19	43	87	33	17	41	54	35	17	16	59	46	47	19	57	58	43	25	SPO0011
10443	14	37	14	11	21	20	0	5	0	19	22	0	27	43	3	0	29	43	36	45	SPO0011
10444	0	41	0	15	24	0	17	0	32	25	29	0	10	17	12	14	0	0	21	17	SPO0011
10520	0	0	0	0	0	0	0	0	0	11	0	0	0	0	0	0	0	0	11	0	SPO0011
10524	46	20	31	31	17	23	2	8	46	10	14	27	6	3	3	10	10	36	39	17	SPO0011
10535	0	0	0	9	3	6	12	20	0	0	8	0	11	14	8	0	0	7	9	0	SPO0011
10538	58	40	21	40	24	2	5	8	0	21	21	23	14	11	21	9	29	0	34	13	SPO0011
10548	14	33	22	10	0	19	18	21	1	7	14	13	0	24	24	23	16	6	17	19	SPO0011
10554	0	0	0	0	0	0	1	0	0	0	1	0	0	0	0	1	0	0	0	0	SPO0011
10555	20	1	16	46	28	46	47	35	32	28	54	43	26	57	32	40	48	17	15	49	SPO0011
10578	33	92	30	27	24	17	40	51	57	49	26	36	33	5	38	11	41	7	54	39	SPO0011
10596	11	6	4	7	0	10	0	23	24	0	0	0	7	0	16	0	0	3	2	16	SPO0011
10660	10	13	5	11	14	0	10	26	0	4	23	22	0	29	20	23	16	0	17	0	SPO0011
10666	9	4	0	6	10	8	12	0	0	7	0	0	0	8	7	7	0	16	6	7	SPO0011
10672	17	29	28	43	83	2	18	28	9	23	65	66	38	58	37	57	80	71	73	12	SPO0011
10675	20	1	0	4	0	9	19	5	0	14	13	10	22	0	1	0	10	7	0	14	SPO0011
10697	39	16	39	34	52	27	47	18	20	12	19	12	5	11	8	16	51	39	49	25	SPO0011
10715	53	58	23	59	35	43	58	103	71	54	59	24	18	20	39	31	61	97	28	95	SPO0011
10717	52	34	49	41	28	14	46	74	18	31	22	63	31	17	41	50	29	74	15	29	SPO0011
10744	34	41	18	35	0	29	18	5	9	0	23	9	23	32	18	28	29	9	37	5	SPO0011
10768	104	94	78	125	45	67	50	25	36	49	65	76	67	88	54	50	61	81	118	45	SPO0011
10778	9	0	8	16	0	0	12	15	0	26	0	11	6	12	17	0	0	0	21	0	SPO0011
10779	0	0	15	27	35	9	17	0	10	0	0	0	12	42	29	9	41	22	0	0	SPO0011
10792	12	79	33	98	7	45	69	58	61	79	33	66	66	34	68	69	77	53	39	80	SPO0011
10794	0	8	12	21	14	19	51	49	10	17	40	8	8	35	20	9	3	29	21	12	SPO0011
10798	117	46	45	35	52	92	77	54	64	35	88	31	43	50	43	89	41	53	2	72	SPO0011
10803	7	0	4	15	24	3	29	11	0	11	1	39	3	17	24	6	0	17	9	6	SPO0011
10848	7	31	11	21	10	30	35	12	51	34	37	12	38	17	21	23	0	102	30	59	SPO0011
10939	0	0	21	16	0	0	4	15	0	0	33	9	0	15	0	0	0	0	4	0	SPO0011
10975	0	28	0	0	0	0	0	0	0	0	0	0	4	2	0	2	0	0	9	0	SPO0011
10979	0	0	0	0	0	0	0	0	1	0	0	0	0	1	0	0	0	0	0	0	SPO0011
11013	39	19	21	43	80	29	25	109	54	20	59	34	38	73	40	51	32	14	22	23	SPO0011
11014	0	8	3	3	0	0	4	17	7	0	27	0	11	0	0	7	0	17	0	0	SPO0011
11029	10	24	19	12	14	18	19	17	18	3	15	4	0	7	12	17	0	4	13	0	SPO0011
11030	0	4	14	3	14	0	0	5	0	0	14	0	0	14	14	18	10	13	0	0	SPO0011
11042	5	0	2	0	14	9	4	5	0	0	0	12	3	0	4	0	0	13	7	13	SPO0011
11103	0	40	20	48	38	60	30	41	36	49	70	39	79	77	28	77	77	0	51	49	SPO0011
11115	0	0	0	0	0	0	0	0	0	1	0	0	0	0	0	0	0	0	0	0	SPO0011
11116	26	43	53	77	66	48	62	15	63	69	10	36	47	42	38	33	51	3	43	56	SPO0011
11118	14	4	17	23	7	0	27	0	28	20	12	0	14	11	8	5	26	32	6	15	SPO0011
11162	9	22	57	56	17	26	45	104	46	42	33	43	30	30	85	57	38	97	15	45	SPO0011
11177	15	13	10	8	10	40	0	8	0	13	12	0	9	9	17	11	0	30	0	0	SPO0011
11183	14	5	11	29	0	4	40	15	29	0	12	0	8	23	12	19	10	38	13	12	SPO0011
11232	12	0	11	3	0	10	0	0	0	0	0	8	0	0	0	0	0	0	0	0	SPO0011
11236	0	4	28	13	7	12	0	40	0	40	0	13	8	19	24	11	41	0	6	7	SPO0011
11237	19	17	11	21	7	0	24	12	10	23	17	6	6	28	5	0	0	13	9	0	SPO0011
11249	54	57	26	43	35	30	25	34	34	40	42	72	50	46	35	33	26	92	28	14	SPO0011
11250	10	18	0	16	0	16	22	23	23	26	49	3	0	4	16	21	0	9	0	6	SPO0011
11264	71	22	29	34	7	4	33	41	61	16	15	43	54	26	40	29	13	53	26	21	SPO0011
11269	41	23	29	47	66	64	53	52	46	37	26	40	47	31	40	54	13	0	11	27	SPO0011
11288	0	0	0	2	0	0	0	0	0	0	0	18	6	7	4	4	13	6	0	0	SPO0011
11321	92	92	90	64	38	58	44	18	57	41	52	76	27	44	40	68	54	61	24	41	SPO0011
11730	0	0	0	3	0	0	0	0	0	0	2	0	0	0	0	5	0	0	0	0	SPO0012
11740	0	0	0	16	7	9	12	25	2	15	8	19	23	0	16	30	3	0	34	31	SPO0012
11759	40	49	39	29	35	64	35	8	43	42	41	33	54	61	43	80	96	3	0	3	SPO0012
11770	103	112	121	108	128	100	158	118	225	161	214	141	177	125	179	159	153	128	281	143	SPO0012
11781	0	10	0	7	31	0	0	0	10	0	0	19	10	12	3	6	6	0	0	22	SPO0012
11786	26	11	43	35	31	0	1	14	0	21	61	14	29	13	23	18	0	26	22	21	SPO0012
11801	7	0	5	15	17	18	0	11	33	20	0	26	22	16	46	5	13	9	2	0	SPO0012
11833	44	50	35	79	111	58	53	69	132	57	9	93	26	43	48	41	19	38	45	57	SPO0012
11838	0	10	11	11	31	12	10	43	23	14	0	8	0	13	16	27	0	10	0	0	SPO0012
11867	25	37	46	14	14	26	22	38	62	7	43	35	22	26	37	33	45	38	17	27	SPO0012
11882	25	0	23	28	31	35	34	12	40	16	0	40	55	54	26	43	6	6	41	55	SPO0012
11893	20	20	5	13	14	16	7	20	9	32	42	44	0	12	22	40	10	12	6	40	SPO0012
11895	0	62	14	18	24	20	6	14	15	5	7	27	15	23	51	24	38	0	47	13	SPO0012
11955	0	0	4	0	0	0	0	0	0	0	0	0	0	0	0	0	0	0	9	0	SPO0012
11968	0	6	12	7	0	10	24	0	0	0	2	0	0	0	8	0	0	0	0	5	SPO0012
11976	28	74	44	71	62	76	36	61	36	79	77	56	58	56	58	75	48	23	81	59	SPO0012
11981	27	41	31	25	24	26	46	8	16	33	7	29	28	14	40	41	16	0	28	29	SPO0012
12002	0	0	9	0	0	0	6	0	0	0	3	0	9	0	4	0	6	0	0	13	SPO0012
12012	0	0	0	0	0	0	0	0	0	1	0	0	0	0	0	0	0	0	0	0	SPO0012
12013	153	156	131	130	125	75	109	55	155	91	111	71	125	148	118	96	124	212	81	52	SPO0012
12039	0	18	25	41	80	25	60	48	0	16	37	26	40	22	36	57	3	0	24	15	SPO0012
12057	36	93	79	48	76	46	31	40	57	46	51	52	71	39	84	64	102	42	82	70	SPO0012
12095	14	11	4	20	42	0	15	0	0	22	26	0	0	7	14	0	73	12	7	13	SPO0012
12110	55	6	58	36	7	0	0	0	23	34	12	7	16	14	8	0	19	6	51	26	SPO0012
12113	0	0	0	1	0	0	0	0	0	0	0	0	0	0	0	0	0	0	0	0	SPO0012
12118	92	38	86	60	118	130	62	63	119	167	192	118	99	156	144	136	73	59	142	172	SPO0012
12134	127	76	60	85	35	80	53	35	85	72	35	67	128	85	62	66	54	4	24	135	SPO0012
12141	0	0	0	0	0	0	0	0	0	0	5	0	0	0	0	0	0	0	0	0	SPO0012
12160	53	7	30	29	38	39	39	75	20	44	83	23	68	40	54	75	89	19	39	8	SPO0012
12172	43	12	67	20	28	28	12	8	24	6	24	12	40	38	11	10	10	38	9	24	SPO0012
12178	0	0	0	0	0	0	0	0	0	0	1	0	0	0	0	0	0	0	0	0	SPO0012
12183	14	40	11	5	24	0	10	0	9	0	19	0	0	14	21	19	0	0	6	13	SPO0012
12207	82	49	34	34	52	8	52	97	70	62	34	35	70	73	71	117	54	32	97	80	SPO0012
12216	107	91	114	90	128	146	145	107	141	220	149	123	190	97	147	174	140	205	127	138	SPO0012
12239	0	1	0	0	0	0	0	0	0	0	0	0	0	0	0	0	0	0	0	0	SPO0012
12240	21	22	32	37	38	37	23	17	50	27	23	0	21	32	42	27	22	36	22	44	SPO0012
12253	9	52	26	31	38	9	19	3	35	31	14	16	10	5	33	14	73	35	13	37	SPO0012
12261	0	0	0	3	0	0	0	0	0	0	0	9	0	0	0	0	6	0	0	0	SPO0012
12264	54	35	26	34	69	29	11	8	41	39	20	67	47	36	48	26	77	25	51	62	SPO0012
12272	0	0	0	0	0	0	1	0	0	0	0	0	0	0	0	0	0	0	0	0	SPO0012
12274	0	10	17	18	17	27	13	11	15	26	22	30	21	32	14	38	16	46	34	11	SPO0012
12280	0	14	15	38	3	9	34	21	23	0	22	24	4	11	38	7	26	42	0	26	SPO0012
12282	10	27	28	23	17	14	0	55	24	4	7	9	8	0	21	6	6	10	30	14	SPO0012
12288	39	42	41	31	31	14	21	11	18	60	26	52	48	45	72	65	38	36	90	19	SPO0012
12306	33	35	20	20	38	24	29	25	11	42	77	25	41	30	23	40	22	0	39	28	SPO0012
12339	85	100	132	94	149	77	142	67	142	152	152	58	92	107	156	156	64	118	109	105	SPO0012
12371	25	25	29	85	42	49	48	63	41	115	58	39	49	106	48	72	48	26	28	48	SPO0012
12425	98	29	42	73	0	56	69	18	68	79	88	80	66	58	93	35	67	74	51	94	SPO0012
12489	223	301	306	359	489	336	263	478	389	325	267	455	387	267	466	368	271	293	425	309	SPO0012
12493	0	0	9	0	0	14	0	11	0	0	0	0	0	20	8	16	29	0	15	18	SPO0012
12502	30	49	18	5	24	17	8	41	7	19	52	8	29	9	10	8	13	43	15	11	SPO0012
12507	0	0	0	0	0	0	0	0	0	0	0	0	0	0	0	0	0	0	0	1	SPO0012
12508	107	105	106	103	55	68	67	126	70	108	84	74	10	45	132	48	64	74	69	83	SPO0012
12518	0	0	0	3	0	0	0	0	0	0	0	0	0	0	0	0	0	0	0	0	SPO0012
12520	35	48	36	26	14	52	34	20	14	64	24	50	52	47	27	19	29	48	67	17	SPO0012
12534	193	162	234	311	267	269	263	317	249	217	406	246	283	258	336	274	399	169	251	363	SPO0012
12539	107	88	108	65	198	117	47	101	86	104	193	77	95	106	104	137	137	169	146	117	SPO0012
12550	52	85	62	123	76	62	58	89	97	109	20	74	95	101	99	84	51	32	120	114	SPO0012
12571	25	1	23	9	59	13	11	35	72	30	45	38	11	42	15	17	29	39	13	0	SPO0012
12574	55	88	128	71	156	117	91	113	146	70	122	120	182	103	112	114	73	97	127	171	SPO0012
12579	39	50	54	36	49	41	77	97	35	29	30	54	59	45	54	68	73	88	107	21	SPO0012
12580	26	44	35	70	55	34	23	64	29	31	49	24	76	80	72	26	35	1	95	43	SPO0012
12581	0	6	23	0	10	12	0	3	21	0	0	0	0	7	0	7	0	0	9	0	SPO0012
12608	1	0	0	0	0	0	0	0	0	0	0	0	0	0	0	0	0	0	0	0	SPO0012
12609	49	88	51	98	107	78	109	101	93	173	90	66	120	98	43	103	121	105	95	136	SPO0012
12633	23	51	39	46	90	69	67	78	105	95	72	66	95	60	102	77	96	79	120	103	SPO0012
12651	34	16	100	80	69	97	46	48	67	52	27	81	92	91	114	117	115	95	109	65	SPO0012
12656	17	20	4	18	21	12	6	5	34	31	16	5	6	14	12	10	99	7	0	0	SPO0012
12695	88	50	154	115	114	98	144	190	118	148	126	69	138	153	139	115	92	133	103	161	SPO0012
12729	0	0	0	0	0	0	0	0	0	0	0	0	0	0	0	0	0	0	0	1	SPO0012
12730	68	76	101	61	90	92	98	57	87	80	115	122	101	137	98	152	124	66	116	56	SPO0012
12751	110	52	102	51	21	115	40	55	79	106	42	89	79	45	52	84	77	114	58	72	SPO0012
12764	6	27	14	15	0	14	17	31	33	20	55	12	8	5	12	9	10	25	22	27	SPO0012
12771	14	9	3	0	3	1	7	0	6	0	0	0	6	10	9	5	0	0	0	0	SPO0012
12773	0	0	0	0	0	1	0	0	0	0	0	0	0	0	0	0	0	0	0	0	SPO0012
12798	52	39	19	51	62	32	47	35	78	70	20	51	49	51	43	37	102	51	39	91	SPO0012
12799	0	0	0	0	0	0	0	0	1	0	0	0	0	0	0	0	0	0	0	0	SPO0012
12838	0	13	12	3	3	0	4	0	0	0	19	24	4	0	32	6	10	0	13	14	SPO0012
12839	10	28	32	38	59	38	16	71	47	40	8	58	19	25	30	31	3	79	43	58	SPO0012
12850	19	12	11	33	10	14	1	18	15	19	13	38	22	30	24	47	10	3	13	8	SPO0012
12863	9	26	27	17	66	31	36	28	17	42	30	65	24	16	31	11	38	22	22	17	SPO0012
12981	13	0	0	0	0	0	6	0	7	0	5	15	0	0	10	0	0	0	0	5	SPO0012
12991	65	162	150	125	73	113	191	210	140	184	144	144	141	167	180	166	70	126	92	195	SPO0012
13002	35	28	43	64	66	16	79	60	79	49	59	112	90	52	87	54	51	46	56	24	SPO0012
13067	24	22	45	24	0	42	59	38	23	29	67	45	23	51	16	47	86	64	19	4	SPO0012
13095	9	14	19	32	38	0	6	0	14	10	41	28	25	18	12	6	29	0	15	23	SPO0012
13108	17	49	33	49	107	32	29	23	80	21	26	55	58	67	40	53	70	45	47	29	SPO0012
13123	7	25	23	34	7	28	29	25	0	0	36	11	38	32	19	34	45	9	13	47	SPO0012
13129	37	55	37	47	83	6	30	17	47	30	28	36	57	53	31	16	13	16	17	62	SPO0012
13206	61	64	40	60	73	60	76	113	66	53	50	95	32	36	93	68	64	64	39	64	SPO0012
13224	55	80	51	72	69	39	97	15	17	55	78	58	57	36	65	44	26	46	77	73	SPO0012
13243	6	47	27	16	35	14	53	26	36	17	49	34	29	17	47	51	99	53	21	35	SPO0012
13246	37	67	56	51	94	43	71	28	40	61	107	42	44	45	60	45	83	64	49	26	SPO0012
13256	0	5	9	9	0	0	13	0	12	10	20	0	0	6	21	0	10	14	9	0	SPO0012
13290	68	106	109	131	49	80	172	28	44	113	98	91	133	63	76	182	108	118	90	115	SPO0012
13318	6	18	51	51	10	31	18	14	23	14	41	16	32	45	19	15	26	17	21	47	SPO0012
13320	0	0	0	0	0	0	0	0	0	0	0	1	0	0	0	0	0	0	0	0	SPO0012
13325	0	28	23	38	24	40	46	32	50	25	76	104	41	42	53	47	0	12	6	44	SPO0012
13357	0	19	15	1	0	0	0	0	0	0	0	0	0	0	0	0	0	0	0	0	SPO0012
13384	68	16	57	56	10	66	65	95	139	24	23	111	34	34	64	88	67	124	41	57	SPO0012
13385	0	0	3	0	0	0	0	0	0	0	0	0	0	0	0	0	0	10	0	0	SPO0012
13398	52	80	82	61	125	103	51	40	57	133	63	89	57	120	74	142	89	39	103	49	SPO0012
13399	0	7	0	15	7	0	0	0	0	0	0	0	0	12	0	0	0	0	7	1	SPO0012
13403	11	35	13	9	0	39	16	11	41	16	0	16	35	20	14	0	19	51	21	28	SPO0012
13422	0	0	5	3	28	0	10	0	9	0	0	13	0	0	0	0	0	0	34	0	SPO0012
13450	58	61	62	66	90	27	45	63	75	26	84	88	48	54	37	44	108	68	21	61	SPO0012
13452	169	96	126	120	184	153	110	155	122	99	118	129	89	151	149	134	118	108	52	131	SPO0012
13460	46	56	152	97	31	44	40	107	103	77	100	47	163	139	94	58	41	71	45	29	SPO0012
13466	0	18	0	4	0	19	0	0	15	12	8	5	0	5	0	0	0	0	0	11	SPO0012
13481	20	37	30	46	80	28	56	9	10	43	63	18	65	43	91	90	61	113	54	62	SPO0012
13489	10	16	23	63	28	23	38	15	19	59	50	32	60	62	55	56	67	84	95	11	SPO0012
13536	0	0	0	0	0	0	0	0	0	1	0	0	0	0	0	0	0	0	0	0	SPO0012
13570	50	15	17	31	10	40	13	28	8	21	22	42	27	5	28	25	26	30	21	20	SPO0012
13581	0	16	6	6	0	0	21	9	0	8	0	0	57	11	3	13	10	0	17	0	SPO0012
13619	38	42	75	28	28	47	53	43	24	16	121	68	0	63	33	47	51	101	26	63	SPO0012
13630	29	29	16	4	7	14	18	0	11	31	8	23	30	23	5	11	10	0	6	10	SPO0012
13661	41	57	41	26	21	102	29	58	135	33	83	107	66	90	64	74	83	143	86	50	SPO0012
13667	69	114	158	92	159	91	100	130	101	96	157	246	147	166	158	66	118	143	191	122	SPO0012
13699	36	30	36	63	21	23	47	5	24	17	35	38	33	47	32	5	32	1	9	59	SPO0012
13703	125	217	111	218	218	216	293	163	192	280	228	126	179	221	169	260	169	279	245	205	SPO0012
13721	0	0	0	3	0	0	8	0	0	0	0	0	0	0	8	0	0	0	0	0	SPO0012
13722	74	94	91	111	101	85	157	112	194	188	34	39	73	109	164	218	137	127	118	168	SPO0012
13725	0	12	0	0	0	0	0	12	0	0	15	0	0	0	0	0	0	0	0	0	SPO0012
13730	10	29	32	11	24	19	22	2	42	34	8	24	47	36	37	19	26	26	49	41	SPO0012
13739	54	36	59	58	114	77	50	31	45	47	45	80	98	54	51	44	32	30	26	70	SPO0012
13740	124	63	60	102	66	65	86	41	61	179	63	64	59	73	94	158	128	105	101	132	SPO0012
13904	88	31	31	44	35	66	51	34	110	19	78	37	29	65	36	47	77	49	71	28	SPO0013
13914	34	21	10	46	38	23	58	29	29	14	44	13	34	6	24	21	19	16	7	7	SPO0013
13983	0	16	7	8	3	1	11	0	12	19	12	14	23	21	13	19	0	6	11	18	SPO0013
13990	0	6	19	11	24	7	2	9	8	5	10	25	0	12	3	40	48	22	13	11	SPO0013
14019	0	0	0	0	0	0	0	0	0	0	0	0	0	0	0	0	0	0	0	7	SPO0013
14028	25	21	0	0	0	0	0	0	0	4	9	13	0	6	7	0	0	0	0	0	SPO0013
14035	17	42	29	50	24	12	41	31	34	4	23	30	50	35	31	26	54	46	15	6	SPO0013
14036	50	10	35	38	7	29	44	34	2	29	14	14	27	47	25	29	41	42	51	39	SPO0013
14045	103	72	45	78	76	59	82	61	45	53	47	78	54	72	52	48	80	52	67	37	SPO0013
14049	0	0	0	0	0	0	0	0	0	0	0	0	0	1	1	0	0	0	0	0	SPO0013
14057	0	0	0	0	0	0	0	0	0	1	0	0	0	0	0	0	0	0	0	0	SPO0013
14064	4	0	0	0	0	10	2	0	0	0	0	0	7	7	6	0	0	0	6	11	SPO0013
14068	17	37	6	19	28	11	11	18	0	25	28	18	22	0	8	0	13	0	0	23	SPO0013
14094	0	0	0	7	10	0	4	0	0	0	0	12	0	0	11	9	0	0	0	0	SPO0013
14148	29	34	26	11	14	18	48	20	8	0	13	20	19	13	22	16	67	7	24	21	SPO0013
14149	0	0	0	0	10	0	0	0	0	0	0	0	0	0	0	0	0	0	0	9	SPO0013
14159	180	97	123	85	76	97	109	97	105	78	163	105	133	127	122	40	51	154	107	106	SPO0013
14161	1	0	0	0	0	0	0	0	0	0	0	0	0	0	0	0	0	0	0	0	SPO0013
14195	33	4	14	21	17	6	18	48	0	42	8	26	23	20	23	14	16	27	15	48	SPO0013
14244	0	4	7	0	3	17	2	0	6	2	0	0	11	4	13	0	0	0	6	0	SPO0013
14256	26	37	40	26	38	31	29	41	25	20	36	24	43	21	39	23	10	29	49	44	SPO0013
14359	67	36	50	49	107	53	62	17	6	79	23	61	38	43	31	53	22	35	37	15	SPO0013
14389	0	10	4	6	14	13	21	0	0	9	8	10	0	12	36	32	6	0	21	14	SPO0013
14420	53	102	60	115	101	64	36	144	45	162	80	101	73	76	113	103	150	62	77	77	SPO0013
14432	82	79	51	63	128	57	69	57	116	77	85	68	54	57	78	51	57	33	122	83	SPO0013
14453	74	10	57	50	76	32	47	23	26	24	47	39	47	42	46	44	83	55	54	50	SPO0013
14468	114	139	82	106	76	94	104	100	130	97	116	73	115	67	66	114	64	65	129	94	SPO0013
14475	20	13	14	21	21	6	86	3	14	9	36	24	28	4	44	16	0	16	11	16	SPO0013
14556	10	41	40	21	17	45	39	34	34	13	37	64	0	60	42	55	45	48	15	8	SPO0013
14565	0	0	0	0	0	0	0	0	0	0	0	0	0	0	0	0	0	1	0	0	SPO0013
14566	180	128	156	157	135	126	127	175	197	119	104	132	99	206	136	75	137	257	148	170	SPO0013
14567	61	28	55	33	0	41	38	29	38	34	21	55	33	69	22	47	16	64	34	37	SPO0013
14592	1	0	0	6	0	10	0	0	0	0	0	0	0	4	7	11	0	0	0	0	SPO0013
14603	18	22	20	0	7	10	11	11	27	4	12	0	12	20	13	0	22	13	0	35	SPO0013
14659	8	5	0	6	0	0	10	29	0	0	5	0	6	8	0	0	0	27	4	6	SPO0013
14665	22	26	40	41	17	68	70	34	37	70	52	43	45	33	38	72	57	30	36	72	SPO0013
14680	22	59	26	36	55	68	60	57	10	23	48	42	39	13	50	15	19	43	21	37	SPO0013
14762	0	0	0	0	0	0	0	0	0	0	0	0	0	0	0	0	0	0	0	1	SPO0014
14763	18	22	16	21	49	25	33	95	11	48	27	23	48	59	25	27	51	20	13	27	SPO0014
14771	2	0	1	1	0	1	0	0	0	0	0	0	1	0	1	0	0	0	0	0	SPO0014
14772	123	109	127	105	69	126	99	89	89	124	136	120	125	104	78	105	198	123	75	79	SPO0014
14773	0	0	0	1	0	0	0	11	0	0	0	0	0	0	3	0	0	0	0	0	SPO0014
14809	41	16	57	29	24	21	33	32	71	56	51	32	51	60	70	52	26	27	39	48	SPO0014
14870	0	8	0	0	0	8	0	0	0	0	0	8	0	0	0	0	0	0	0	0	SPO0014
14878	0	0	0	0	0	0	0	0	0	0	0	0	1	0	0	0	0	0	0	0	SPO0014
14879	84	70	87	68	62	63	75	72	98	74	49	54	141	58	60	29	70	84	73	92	SPO0014
14905	10	10	14	24	21	6	35	31	47	24	3	18	12	32	25	33	0	52	43	17	SPO0014
14912	34	23	42	30	69	39	10	29	32	62	7	19	28	42	19	5	48	0	13	11	SPO0014
14913	44	70	15	35	35	35	25	17	44	60	56	73	18	29	46	45	64	124	114	29	SPO0014
15031	11	4	7	23	14	13	15	32	31	14	34	13	36	38	34	22	0	9	30	21	SPO0014
15060	63	37	41	31	62	31	80	55	52	98	28	40	27	28	61	31	83	49	54	12	SPO0014
15095	51	46	49	41	35	96	24	69	18	26	55	45	75	59	55	104	45	26	19	52	SPO0014
15123	85	106	82	82	128	74	92	32	98	87	141	136	92	81	98	78	147	101	127	79	SPO0014
15128	0	1	0	3	0	0	7	0	7	12	0	0	0	0	8	0	0	6	6	0	SPO0014
15158	0	0	0	0	0	0	0	0	0	0	0	0	0	0	0	1	0	0	0	0	SPO0014
15159	51	9	33	52	21	32	42	43	40	41	21	54	46	39	44	35	45	23	21	24	SPO0014
15160	0	0	0	0	0	0	0	0	0	0	0	0	0	0	0	0	13	0	0	0	SPO0014
15168	24	34	21	34	10	10	27	5	24	47	13	3	41	23	25	40	0	22	41	6	SPO0014
15216	45	5	32	31	73	30	28	37	16	10	21	23	59	19	26	19	41	45	24	9	SPO0014
15283	21	22	13	10	10	9	0	18	10	7	15	19	0	5	15	38	0	23	0	6	SPO0014
15294	0	0	0	0	0	0	0	0	0	0	0	1	0	2	0	0	0	0	0	0	SPO0014
15295	53	119	63	76	52	68	52	146	64	70	81	78	77	82	83	57	89	74	52	84	SPO0014
15317	139	90	160	122	69	161	104	107	139	112	138	127	131	141	121	115	105	139	84	149	SPO0014
15318	0	17	29	45	28	23	27	8	19	3	47	13	4	24	14	27	54	3	11	17	SPO0014
15325	323	310	306	274	312	258	178	209	306	344	197	268	177	222	206	208	217	307	307	294	SPO0014
15341	0	16	3	31	0	34	21	18	15	24	0	0	26	8	14	23	10	26	9	6	SPO0014
15343	1	0	0	0	0	0	0	0	0	0	1	0	0	0	0	0	0	0	0	0	SPO0014
15345	1	0	0	0	0	0	0	0	0	0	0	0	0	0	0	0	0	0	0	0	SPO0014
15346	34	89	88	105	69	83	34	77	76	49	44	51	102	86	77	54	45	81	62	43	SPO0014
15594	23	64	61	46	62	105	104	55	107	36	42	58	72	107	66	128	131	85	56	141	SPO0015
15653	9	0	42	28	21	15	13	21	46	16	23	42	27	24	50	33	13	59	21	54	SPO0015
15655	0	0	0	0	0	2	0	8	0	0	0	0	0	0	0	5	0	0	0	0	SPO0015
15709	15	7	0	23	0	4	5	28	0	10	5	0	27	9	15	4	3	17	0	9	SPO0015
15757	104	83	104	101	94	137	144	74	77	78	158	74	63	84	85	96	70	85	82	68	SPO0015
15800	6	37	8	13	7	35	8	0	3	15	0	1	0	10	14	0	41	38	7	8	SPO0015
15803	63	43	32	53	94	118	75	18	68	68	44	53	58	53	47	29	73	65	47	17	SPO0015
15879	20	8	41	26	14	19	67	5	19	42	62	10	17	36	10	23	57	33	15	0	SPO0015
15952	12	7	6	4	24	6	0	5	0	0	0	13	16	35	4	10	10	0	2	17	SPO0015
15959	26	11	20	8	0	10	2	0	16	26	2	16	16	18	14	0	0	0	0	12	SPO0015
15971	0	0	5	1	0	0	0	0	0	0	0	0	0	0	6	12	0	0	0	6	SPO0015
15998	38	56	23	26	35	40	22	44	29	58	17	55	26	26	20	16	48	17	22	35	SPO0015
16037	15	27	29	18	52	51	38	57	41	14	28	39	17	2	18	67	48	51	66	21	SPO0015
16075	6	25	10	16	7	6	12	23	0	0	0	22	35	0	12	32	0	26	19	0	SPO0015
16085	87	71	62	41	132	167	116	97	61	102	115	101	43	71	91	136	131	113	67	86	SPO0015
16096	79	60	43	83	83	93	59	26	43	72	70	80	93	91	70	76	45	39	82	77	SPO0015
16124	96	28	41	46	97	91	52	37	43	89	45	18	72	52	67	71	57	49	56	33	SPO0015
16129	130	61	126	98	94	146	74	146	62	87	66	78	78	57	95	61	70	53	99	130	SPO0015
16140	0	1	0	0	0	0	0	0	0	0	0	0	0	0	0	0	0	0	0	1	SPO0015
16141	63	88	88	121	69	121	85	97	95	96	102	62	103	98	109	120	96	118	84	107	SPO0015
16367	56	86	55	79	94	66	125	43	104	82	51	100	43	48	107	51	38	61	28	69	SPO0016
16380	29	46	81	37	62	80	18	11	18	19	24	111	56	39	28	46	35	61	39	16	SPO0016
16390	21	53	58	38	49	75	44	2	54	45	0	45	50	26	47	47	29	30	17	46	SPO0016
16434	22	10	37	51	0	52	36	35	28	24	76	97	51	44	6	9	67	17	15	17	SPO0016
16435	52	20	29	38	21	8	6	35	52	19	61	39	37	58	31	20	45	61	19	75	SPO0016
16438	206	166	131	158	170	150	171	179	176	237	219	252	195	141	176	138	188	159	155	137	SPO0016
16458	0	10	0	0	0	12	0	0	0	0	10	0	18	18	3	16	16	0	21	0	SPO0016
16463	101	150	89	92	94	118	64	67	64	66	54	68	126	76	70	159	70	81	64	88	SPO0016
16483	0	10	21	10	0	49	11	15	18	10	0	12	21	13	7	0	19	20	26	19	SPO0016
16591	5	0	0	1	0	0	0	0	0	0	0	0	0	0	0	15	0	14	0	11	SPO0016
16718	0	0	0	0	0	0	0	0	0	0	0	0	0	0	0	1	0	0	0	0	SPO0017
16720	15	38	51	36	76	45	38	40	24	64	52	64	31	60	50	37	38	35	21	52	SPO0017
16730	0	0	0	1	0	0	0	0	0	0	0	0	0	0	0	0	0	0	0	0	SPO0017
16731	43	22	44	34	59	25	39	26	51	39	3	20	21	50	34	76	67	20	77	39	SPO0017
16732	0	0	0	0	0	0	0	0	0	0	0	0	0	0	4	9	0	0	0	0	SPO0017
16741	120	76	75	71	73	73	58	77	102	56	34	63	64	94	82	63	61	48	26	92	SPO0017
16742	0	0	0	0	0	0	0	0	0	1	0	0	0	0	0	0	0	0	0	0	SPO0017
16748	0	0	0	0	0	0	0	0	0	0	0	0	1	0	0	0	0	0	0	0	SPO0017
16749	39	52	40	58	24	16	5	9	45	64	24	39	28	48	15	14	22	0	88	27	SPO0017
16781	109	114	240	171	107	200	142	178	157	233	123	128	181	207	222	134	131	180	152	142	SPO0017
16782	20	60	34	67	59	49	35	48	87	34	65	49	38	48	79	64	70	36	67	72	SPO0017
16799	0	0	0	13	0	0	8	0	0	0	13	0	15	0	3	10	0	0	0	0	SPO0017
16828	21	16	23	33	3	26	60	21	32	23	23	0	50	39	20	32	10	13	0	28	SPO0017
16833	21	36	14	32	38	18	48	31	36	39	2	52	6	15	20	14	26	30	13	0	SPO0017
16839	25	16	5	9	7	33	18	15	26	24	22	0	0	17	5	9	32	4	4	37	SPO0017
16854	0	10	0	4	0	8	2	12	10	6	10	5	0	10	6	0	0	38	15	0	SPO0017
16861	163	126	99	110	94	109	96	150	73	145	132	92	124	116	88	99	96	149	101	126	SPO0017
16876	26	0	0	5	0	0	5	17	0	0	2	0	3	0	0	13	22	7	0	0	SPO0017
16877	114	109	106	73	45	64	160	117	93	61	123	109	14	92	105	103	118	3	58	66	SPO0017
16884	115	73	93	61	153	64	73	129	55	71	26	46	70	51	54	73	61	39	99	30	SPO0017
16905	0	37	10	31	17	30	53	17	19	25	12	44	76	40	11	26	45	59	37	22	SPO0017
16912	0	0	0	0	0	0	0	0	0	0	0	0	0	1	0	0	0	0	0	0	SPO0017
16913	105	91	139	85	187	52	165	178	118	134	171	74	158	125	98	107	191	167	191	118	SPO0017
16921	1	0	0	0	0	0	0	0	0	0	0	0	0	1	0	0	0	0	0	0	SPO0017
16922	244	150	274	233	309	292	300	189	249	284	278	288	195	252	304	274	204	123	204	120	SPO0017
16923	18	27	3	6	17	6	6	37	23	62	3	24	14	20	4	19	0	0	6	0	SPO0017
16933	6	9	5	1	7	3	11	0	10	0	0	10	35	32	2	4	32	25	4	15	SPO0017
16943	0	0	0	0	0	0	0	0	0	0	0	0	0	0	0	0	0	0	2	0	SPO0017
16944	96	128	96	118	101	47	131	94	139	140	135	92	161	141	119	134	96	39	79	135	SPO0017
16967	18	12	6	6	0	36	11	0	38	31	13	0	10	17	21	13	0	0	0	4	SPO0017
16998	6	15	0	0	0	2	6	0	0	0	3	14	0	1	6	9	0	0	0	0	SPO0017
17061	79	100	57	78	76	88	46	117	47	65	94	70	114	125	56	67	156	143	103	94	SPO0017
17067	48	58	52	31	49	25	42	34	38	72	26	67	3	36	48	50	35	39	54	94	SPO0017
17074	13	8	17	7	7	22	7	23	14	6	0	10	7	19	10	11	0	0	0	25	SPO0017
17077	55	32	20	34	104	57	68	41	66	64	36	83	66	71	65	41	29	36	43	40	SPO0017
17098	18	47	41	19	45	80	70	37	54	66	37	34	72	22	39	34	54	35	32	31	SPO0017
17199	10	0	7	6	0	0	0	0	0	0	0	0	0	0	0	2	0	0	0	0	SPO0018
17265	0	0	8	3	0	0	0	0	0	0	0	0	0	0	0	0	0	0	0	0	SPO0018
17281	21	7	0	0	0	0	0	0	0	0	0	0	0	0	0	0	0	0	0	0	SPO0018
17295	12	0	5	4	0	0	0	0	0	0	0	0	0	0	0	0	0	0	0	0	SPO0018
17315	2	7	7	5	0	0	0	0	0	0	0	0	0	0	0	0	0	0	0	0	SPO0018
17337	0	4	0	4	0	0	0	0	0	0	0	0	0	0	0	0	0	0	0	0	SPO0018
17351	20	22	0	21	0	0	0	0	0	0	0	0	0	0	0	0	0	0	0	0	SPO0018
17355	0	0	5	4	0	0	0	0	0	0	0	0	0	0	0	0	0	0	0	0	SPO0018
17372	28	31	33	33	0	0	0	0	0	14	0	0	0	0	0	0	0	0	0	0	SPO0018
17373	0	9	0	3	0	0	0	0	0	0	0	0	0	0	0	0	0	0	0	0	SPO0018
17380	95	19	20	18	0	0	0	0	0	0	0	0	0	0	0	0	0	0	0	0	SPO0018
17416	0	4	0	4	0	0	0	0	0	0	0	0	0	0	0	0	0	0	0	0	SPO0018
17431	5	12	16	5	0	0	0	0	0	0	0	0	0	0	0	0	0	0	0	0	SPO0018
17516	0	0	8	8	0	0	0	0	0	0	0	0	0	0	0	0	0	0	0	0	SPO0018
17578	0	0	2	4	0	0	0	0	0	0	0	0	0	0	0	0	0	0	0	0	SPO0018
17588	0	0	5	0	0	0	0	0	0	0	0	0	0	0	0	0	0	0	0	0	SPO0018
17593	9	0	2	6	0	0	0	0	0	0	0	0	0	0	0	0	0	0	0	0	SPO0018
17624	14	5	7	14	0	0	0	0	0	0	0	0	0	0	0	0	0	0	0	0	SPO0018
17662	0	0	0	3	0	0	0	0	0	0	0	0	0	0	0	0	0	0	0	0	SPO0018
17777	0	0	0	2	0	0	0	0	0	0	0	0	0	0	0	0	0	0	0	0	SPO0018
17817	23	0	8	12	0	0	0	0	0	0	0	0	0	0	0	0	0	0	0	0	SPO0018
17893	0	0	5	0	0	0	0	0	0	0	0	0	0	0	0	0	0	0	0	0	SPO0018
17928	0	0	5	0	0	0	0	0	0	0	0	0	0	0	0	0	0	0	0	0	SPO0018
17956	0	0	5	8	0	0	0	0	0	0	0	0	0	0	0	0	0	0	0	0	SPO0018
17961	0	12	0	5	0	0	0	0	0	0	0	0	0	0	0	0	0	0	0	0	SPO0018
17976	0	0	0	5	0	0	0	0	0	0	0	0	0	0	0	0	0	0	0	0	SPO0018
18021	0	0	0	1	0	0	0	0	0	0	0	0	0	0	0	0	0	0	0	0	SPO0018
18082	0	0	3	0	0	0	0	0	0	0	0	0	0	0	0	0	0	0	0	0	SPO0018
18087	39	7	0	0	0	0	0	0	0	0	0	0	0	0	0	0	0	0	0	0	SPO0018
18093	0	0	1	4	0	0	0	0	0	0	0	0	0	0	0	0	0	0	0	0	SPO0018
18107	20	15	16	20	0	0	0	0	0	0	0	0	0	0	2	0	0	0	0	0	SPO0018
18169	7	7	2	6	0	0	0	0	0	0	0	0	0	0	0	0	0	0	0	0	SPO0018
18197	0	8	0	0	0	0	0	0	0	0	0	0	0	0	0	0	0	0	0	0	SPO0018
18203	0	13	0	0	0	0	0	0	0	0	0	0	0	0	0	0	0	0	0	0	SPO0018
18225	0	0	0	0	0	0	0	0	0	0	0	0	0	0	0	0	0	0	6	6	SPO0018
18227	0	7	6	0	0	0	0	0	0	0	0	0	0	0	0	0	0	0	0	0	SPO0018
18237	0	0	10	6	0	0	0	0	0	0	0	0	0	0	0	0	0	0	0	0	SPO0018
18248	42	37	6	31	0	0	0	0	0	0	0	0	0	0	0	0	0	0	0	0	SPO0018
18284	0	0	0	4	0	0	0	0	0	0	0	0	0	0	0	0	0	0	0	0	SPO0018
18546	23	38	8	28	24	5	21	12	24	0	9	8	19	8	34	22	38	38	6	3	SPO0019
18547	0	0	4	0	0	0	0	0	0	0	0	0	0	0	0	0	0	0	0	0	SPO0019
18555	0	0	0	0	0	0	0	2	0	0	0	0	0	0	0	0	0	0	0	0	SPO0019
18556	18	32	14	38	0	14	21	21	3	31	19	39	13	14	37	9	0	16	11	0	SPO0019
18557	141	136	139	128	114	146	96	118	165	110	125	94	93	73	88	88	226	152	206	82	SPO0019
18562	85	76	114	118	17	68	94	83	61	99	77	53	76	85	97	68	67	58	73	79	SPO0019
18563	126	115	166	138	194	167	96	133	149	199	204	106	157	119	110	129	204	85	204	156	SPO0019
18568	37	62	65	54	97	30	51	57	63	21	31	55	8	37	22	65	6	64	49	18	SPO0019
18574	0	38	6	22	3	4	15	29	11	9	0	14	0	27	17	10	0	48	0	8	SPO0019
18579	0	0	0	0	17	0	0	0	0	0	0	0	11	0	0	0	0	0	0	0	SPO0019
18600	109	126	138	102	107	146	177	228	176	126	133	118	96	104	158	115	137	244	122	188	SPO0019
18603	72	19	23	29	31	39	52	12	68	33	24	25	22	101	40	33	86	0	34	35	SPO0019
18605	50	0	50	48	35	28	16	54	40	15	22	11	64	36	37	35	67	82	64	33	SPO0019
18614	10	13	0	0	0	0	0	0	0	0	0	0	0	0	0	0	0	0	0	0	SPO0019
18617	60	149	53	91	80	114	73	103	64	41	93	119	48	76	76	121	48	32	30	120	SPO0019
18643	21	20	5	18	0	10	13	9	11	35	9	4	0	0	11	16	35	0	0	0	SPO0019
18661	243	158	178	246	125	169	154	159	177	244	113	154	230	199	157	158	175	101	260	173	SPO0019
18672	33	13	24	38	0	11	41	12	25	21	29	49	9	32	37	33	16	30	28	69	SPO0019
18715	0	14	5	23	0	0	11	23	0	0	24	0	14	9	0	9	22	10	0	25	SPO0019
18730	14	0	14	6	0	18	21	28	0	0	22	38	0	16	9	40	45	17	15	0	SPO0019
18784	40	42	30	18	28	47	31	14	21	62	44	44	16	8	16	27	6	0	28	33	SPO0019
18801	50	48	10	21	17	24	23	17	27	27	22	0	28	23	16	24	0	30	13	14	SPO0019
18862	0	0	0	0	0	0	0	0	0	0	0	0	0	1	0	0	0	0	0	0	SPO0019
18863	49	13	30	44	28	27	16	51	26	32	20	31	15	29	24	18	0	32	56	7	SPO0019
18876	23	0	5	0	0	0	0	0	0	0	0	0	0	8	4	12	0	0	0	0	SPO0019
18909	12	6	0	9	0	17	0	26	12	31	0	2	0	22	3	13	10	23	0	12	SPO0019
18947	0	0	0	0	0	0	0	0	0	0	0	0	0	1	0	0	0	0	0	0	SPO0019
18981	14	14	26	27	10	15	19	20	18	4	38	9	0	29	26	9	6	9	19	16	SPO0019
18996	33	22	27	45	38	62	23	51	27	6	15	25	56	0	23	55	22	61	51	28	SPO0019
19004	212	166	116	128	166	200	230	95	182	87	91	154	176	165	193	126	159	183	90	172	SPO0019
19038	1	35	11	21	52	18	22	9	16	9	7	15	12	17	25	20	32	33	22	25	SPO0019
19049	37	0	8	2	0	2	0	0	7	0	20	0	0	0	0	0	0	33	0	0	SPO0019
19059	0	76	19	19	10	35	24	54	14	25	24	8	51	23	37	25	35	23	77	0	SPO0019
19077	0	40	33	36	132	30	88	55	115	22	47	2	38	64	73	64	57	77	37	55	SPO0019
19088	41	10	19	34	0	26	25	11	0	11	10	0	43	13	20	57	10	0	24	40	SPO0019
19101	0	0	0	1	0	0	0	0	0	0	0	0	0	0	0	0	0	0	0	0	SPO0019
19102	37	28	67	33	31	25	53	75	55	14	69	48	68	43	48	21	22	52	52	65	SPO0019
19112	36	0	7	13	28	9	39	35	21	2	14	50	18	16	6	1	6	0	37	0	SPO0019
19143	79	81	51	66	35	59	40	43	72	64	19	29	66	64	76	79	38	13	86	68	SPO0019
19166	42	102	39	82	7	40	92	74	87	75	84	22	56	76	69	66	73	77	36	15	SPO0019
19171	61	45	78	84	42	10	24	57	15	49	77	79	21	73	59	57	64	19	28	34	SPO0019
19208	104	140	138	131	118	95	100	37	223	150	151	78	158	104	70	88	86	163	105	92	SPO0019
19210	0	0	0	0	0	0	0	0	0	0	0	0	0	0	0	0	0	0	0	2	SPO0019
19211	165	147	153	167	107	179	94	72	79	147	97	182	94	144	138	98	261	108	159	163	SPO0019
19215	21	16	7	1	3	20	10	32	32	9	9	13	11	8	9	0	45	0	19	0	SPO0019
19223	0	0	0	8	0	0	0	0	0	0	0	0	6	8	0	0	16	22	11	9	SPO0019
19226	21	16	23	19	24	17	25	25	12	13	0	52	15	6	0	32	10	12	30	12	SPO0019
19231	0	2	25	11	24	10	19	0	7	8	2	6	0	22	0	16	13	30	11	8	SPO0019
19421	43	64	72	59	35	35	47	34	17	29	26	37	53	45	25	68	29	7	24	42	SPO0020
19431	26	0	0	1	0	0	0	0	0	0	0	0	0	0	0	0	0	0	4	0	SPO0020
19445	0	0	0	1	0	0	0	0	0	0	0	0	0	0	0	0	0	0	0	0	SPO0020
19462	0	5	11	14	49	13	4	18	2	6	31	46	15	17	12	12	3	0	4	7	SPO0020
19468	14	26	14	29	28	17	28	14	24	32	30	0	28	14	17	23	26	4	26	50	SPO0020
19484	80	125	56	76	104	85	75	67	51	72	81	102	90	57	99	92	96	88	79	83	SPO0020
19491	29	11	0	11	0	12	0	0	0	0	9	22	0	8	0	0	0	42	0	8	SPO0020
19492	0	0	0	0	0	0	0	0	0	0	0	0	0	0	0	0	0	1	0	0	SPO0020
19524	21	20	0	0	0	0	0	0	0	1	13	20	0	0	0	0	16	0	0	1	SPO0020
19566	21	32	15	15	24	14	25	17	44	47	47	5	35	34	31	9	26	74	22	1	SPO0020
19600	86	40	53	78	62	35	67	110	98	26	41	72	66	42	44	74	61	33	77	56	SPO0020
19601	0	0	1	0	0	0	0	0	0	0	0	0	0	0	0	0	0	0	0	0	SPO0020
19602	11	0	5	11	14	2	8	9	5	19	0	5	6	6	0	10	0	10	0	0	SPO0020
19625	0	25	9	6	0	0	0	18	8	0	0	0	4	11	0	0	0	0	0	0	SPO0020
19634	107	49	66	83	59	66	70	86	75	34	99	70	90	131	59	90	121	58	94	61	SPO0020
19681	68	7	78	44	55	60	38	58	35	26	111	28	20	45	23	30	35	33	30	86	SPO0020
19685	41	35	28	30	35	37	106	38	44	70	3	49	39	60	61	30	35	71	39	36	SPO0020
19716	104	70	67	76	83	101	111	77	112	79	159	120	114	100	97	147	61	65	137	100	SPO0020
19724	72	60	32	34	35	27	46	51	46	36	83	40	26	73	33	45	38	39	26	42	SPO0020
19734	215	130	212	193	281	221	241	258	124	286	269	196	224	258	234	270	271	267	187	302	SPO0020
19735	10	0	10	10	3	16	5	25	12	0	0	0	0	14	7	3	35	0	9	0	SPO0020
19739	53	30	53	76	101	35	75	78	64	80	26	60	30	120	97	124	38	110	67	45	SPO0020
19744	27	16	18	16	31	18	12	61	23	18	24	18	19	26	14	11	13	27	6	10	SPO0020
19745	23	0	3	13	7	20	13	0	20	25	10	6	7	17	7	13	0	30	21	8	SPO0020
19747	301	276	315	242	350	297	229	281	226	262	392	267	372	339	340	370	344	280	311	276	SPO0020
19748	0	0	0	0	0	0	0	0	0	0	0	0	1	0	0	0	0	0	0	0	SPO0020
19749	9	36	21	7	3	37	28	60	21	8	16	23	23	26	34	9	13	45	56	42	SPO0020
19750	18	34	7	46	3	43	21	8	24	35	23	29	0	8	11	3	3	10	15	0	SPO0020
19763	114	73	60	78	118	145	131	64	55	78	30	111	118	101	149	38	201	66	131	82	SPO0020
19764	0	0	0	1	0	0	0	0	0	0	0	0	0	0	0	0	0	0	0	0	SPO0020
19771	310	331	156	250	309	288	276	311	302	313	452	255	308	269	324	411	246	296	462	234	SPO0020
19772	1	0	0	0	0	0	0	0	0	0	0	0	0	0	0	0	0	0	0	0	SPO0020
19789	0	0	5	10	0	10	5	12	2	33	28	0	0	6	1	33	0	0	6	0	SPO0020
19802	0	0	0	0	3	0	0	0	0	0	0	0	0	0	0	0	0	0	0	0	SPO0020
19804	25	28	20	8	17	16	46	35	8	42	3	12	15	26	29	14	13	48	15	73	SPO0020
19819	45	34	17	60	35	6	33	21	53	38	80	38	18	36	67	51	112	30	15	69	SPO0020
19874	26	23	6	12	10	12	4	20	26	34	21	32	0	17	16	0	26	26	19	13	SPO0020
19895	0	16	11	5	17	0	11	0	17	0	0	0	18	0	8	8	0	0	0	21	SPO0020
19905	0	0	0	0	0	0	0	2	0	0	0	0	0	0	0	0	0	0	0	0	SPO0020
19959	0	0	0	1	0	0	0	0	1	0	0	0	0	0	0	0	0	0	0	0	SPO0020
19966	133	275	110	113	191	173	196	159	146	144	140	154	95	201	202	163	86	219	183	152	SPO0020
19985	46	85	42	41	104	52	70	66	44	54	15	44	59	54	86	109	3	49	165	46	SPO0020
20069	111	70	68	126	125	72	152	63	105	87	107	45	114	138	94	14	137	82	58	164	SPO0020
20073	150	109	155	160	149	163	165	241	144	125	205	163	144	179	242	198	191	322	152	216	SPO0020
20087	16	31	54	33	42	34	13	8	41	0	37	52	32	26	17	14	19	43	34	33	SPO0020
20089	48	54	109	51	62	116	63	107	86	60	101	59	107	87	136	88	61	53	67	141	SPO0020
20091	29	32	23	63	35	21	5	31	37	20	0	41	43	17	35	19	0	10	9	23	SPO0020
20104	0	0	0	0	0	0	0	0	0	1	0	0	0	0	0	0	0	0	0	0	SPO0020
20109	0	7	16	6	3	0	21	0	0	20	16	14	0	0	15	10	0	16	21	21	SPO0020
20121	68	88	117	95	69	242	125	126	208	127	95	190	141	190	172	151	166	238	47	144	SPO0020
20125	133	151	122	132	42	159	161	110	72	129	149	122	92	93	98	63	64	97	148	71	SPO0020
20133	0	0	0	1	0	0	0	0	0	0	0	0	0	0	0	0	0	0	0	0	SPO0020
20134	43	56	133	66	104	73	110	43	53	72	95	103	51	76	106	72	96	59	81	104	SPO0020
20135	0	0	0	0	0	0	0	0	0	0	0	0	0	1	0	0	0	0	0	0	SPO0020
20151	47	40	33	33	42	27	48	20	31	72	8	70	38	34	39	21	19	6	28	37	SPO0020
20166	0	0	14	3	24	0	0	0	0	6	0	10	8	0	16	0	29	0	0	0	SPO0020
20168	0	0	0	1	0	0	0	0	0	0	0	0	0	0	0	0	0	0	0	0	SPO0020
20169	0	3	23	15	35	20	11	0	14	11	23	0	10	8	17	12	0	0	0	0	SPO0020
20178	16	0	23	35	17	10	0	0	19	4	0	0	16	22	12	0	6	14	6	0	SPO0020
20190	29	55	50	48	14	47	28	8	68	15	8	39	27	33	39	26	16	36	11	1	SPO0020
20221	91	116	109	139	76	120	148	84	141	117	121	118	91	107	83	82	134	105	60	57	SPO0020
20226	47	53	20	16	49	23	25	2	26	30	30	0	51	23	29	29	13	16	0	15	SPO0020
20231	21	31	27	16	38	20	6	25	32	9	13	8	6	19	4	22	0	40	7	8	SPO0020
20252	0	0	7	0	0	0	2	0	0	0	0	0	0	6	8	0	0	29	0	0	SPO0020
20273	248	221	168	207	361	198	283	213	180	213	97	192	186	192	205	200	255	283	232	209	SPO0020
20275	26	31	19	22	3	7	23	34	47	21	28	24	11	21	10	52	41	19	26	28	SPO0020
20277	26	40	9	52	35	48	62	86	28	65	59	19	39	38	72	51	32	52	79	34	SPO0020
20292	64	41	52	47	101	75	71	72	31	78	36	45	55	59	72	56	108	56	54	48	SPO0020
20330	27	4	8	10	0	5	16	2	0	0	0	26	0	15	14	18	26	0	11	0	SPO0020
20341	0	0	0	8	10	0	0	0	0	0	0	0	0	0	0	0	0	0	0	0	SPO0020
20397	36	43	56	75	59	57	58	140	75	63	49	113	67	70	58	92	38	66	122	78	SPO0020
20432	233	288	219	208	288	244	252	222	236	274	178	183	267	267	266	234	233	241	281	249	SPO0020
20442	22	37	38	19	10	49	33	77	32	20	26	26	52	33	29	7	16	48	62	23	SPO0020
20447	0	0	14	0	0	0	4	0	0	0	0	6	0	1	0	0	0	0	0	0	SPO0020
20462	13	13	0	7	3	9	5	0	1	4	5	2	0	7	8	20	0	0	0	0	SPO0020
20481	50	17	23	71	73	66	38	55	84	77	73	24	46	60	60	39	92	56	47	37	SPO0020
20491	131	69	69	67	73	61	59	98	147	80	69	75	89	103	82	40	35	111	9	62	SPO0020
20492	61	55	56	56	55	19	36	78	27	50	22	28	20	86	48	17	51	89	51	20	SPO0020
20502	1	0	0	0	0	0	0	0	0	0	0	0	0	0	0	0	0	0	0	0	SPO0020
20503	51	25	4	20	24	50	36	21	9	38	8	50	40	8	10	73	70	12	49	11	SPO0020
20613	70	48	96	76	14	22	7	74	49	11	33	28	41	20	31	35	10	45	26	72	SPO0021
20624	30	23	39	17	7	46	36	0	26	15	24	12	26	41	20	17	10	0	13	36	SPO0021
20630	0	2	24	6	14	2	0	12	27	7	10	0	0	0	12	1	0	3	15	26	SPO0021
20640	52	135	29	43	66	52	63	25	114	120	122	47	78	54	73	48	45	48	90	68	SPO0021
20641	136	37	100	96	24	43	56	25	57	64	44	75	112	32	63	113	16	36	62	14	SPO0021
20689	17	15	18	13	0	11	8	12	0	11	0	0	0	0	5	6	0	32	0	3	SPO0021
20694	42	114	81	73	31	15	36	83	49	49	64	98	26	48	51	64	70	23	82	79	SPO0021
20754	14	0	0	19	0	0	6	0	0	14	0	18	0	10	7	5	0	0	9	3	SPO0021
20774	0	0	0	3	10	0	0	0	0	0	0	0	0	0	7	0	0	0	0	0	SPO0021
20813	49	56	62	58	45	45	73	54	57	77	55	31	48	46	68	60	86	43	69	55	SPO0021
20844	71	61	71	91	125	69	41	28	60	77	0	62	53	44	48	61	121	56	37	12	SPO0021
20855	17	4	0	7	17	2	15	0	14	0	16	0	0	10	12	0	26	1	6	21	SPO0021
20859	0	6	0	2	0	3	0	17	8	0	10	8	0	10	11	0	0	0	0	0	SPO0021
20877	87	82	109	103	118	63	113	101	52	48	101	133	112	101	109	104	137	183	122	78	SPO0021
20891	13	7	31	14	28	14	0	0	11	5	0	0	10	18	8	8	0	0	34	10	SPO0021
20902	128	136	114	77	66	135	82	163	138	124	128	82	73	82	101	78	38	68	73	143	SPO0021
20903	0	0	0	0	3	0	0	0	0	0	0	0	0	0	0	0	0	0	0	0	SPO0021
21072	129	94	107	90	104	131	60	118	124	92	108	79	123	127	117	79	45	82	139	108	SPO0022
21075	14	26	10	22	24	14	5	9	0	5	15	5	8	15	27	15	13	20	4	0	SPO0022
21082	142	76	161	137	153	153	160	77	219	102	154	74	143	102	130	110	108	120	142	195	SPO0022
21083	1	0	0	0	0	0	0	0	1	0	0	0	0	0	1	1	0	0	0	1	SPO0022
21085	54	52	66	46	45	127	56	49	73	19	55	92	25	73	97	44	83	40	17	72	SPO0022
21087	0	0	0	7	0	0	0	26	0	0	0	0	0	0	6	0	0	0	0	0	SPO0022
21088	10	50	25	9	17	23	1	25	32	9	16	9	6	14	27	6	6	0	15	0	SPO0022
21090	14	4	39	29	21	14	16	3	9	29	8	6	18	44	26	56	6	3	7	0	SPO0022
21122	11	21	7	1	0	0	15	3	7	0	0	16	10	0	0	12	6	0	4	12	SPO0022
21139	23	13	10	5	14	9	0	17	11	8	13	14	0	0	10	9	6	0	6	3	SPO0022
21153	37	36	22	12	10	21	30	17	0	6	8	28	11	0	13	57	10	20	37	58	SPO0022
21203	36	10	5	36	17	17	10	29	11	41	0	0	0	24	26	5	3	17	0	0	SPO0022
21258	60	67	48	28	0	21	93	9	45	47	76	33	33	59	26	74	35	43	37	77	SPO0022
21259	122	163	91	102	69	103	114	107	102	114	56	94	69	169	94	120	118	111	142	122	SPO0022
21269	48	31	69	61	17	47	68	115	88	59	47	30	66	45	66	23	54	29	15	10	SPO0022
21272	5	78	35	28	17	39	40	38	58	51	66	33	28	66	104	34	26	32	6	67	SPO0022
21274	50	82	74	130	80	63	173	110	84	78	65	100	137	94	81	124	172	84	69	58	SPO0022
21294	24	0	13	14	14	14	15	9	9	15	15	35	0	5	20	14	16	0	0	32	SPO0022
21352	9	0	9	3	0	0	0	0	9	0	0	10	0	10	0	0	0	0	0	0	SPO0022
21354	0	0	0	0	0	0	0	0	0	0	0	0	0	0	0	1	0	0	0	0	SPO0022
21355	0	0	0	0	0	2	0	0	0	0	0	0	0	0	0	0	0	0	0	0	SPO0022
21359	11	0	5	11	17	0	13	0	8	9	5	18	9	0	8	47	0	6	0	0	SPO0022
21407	0	0	32	9	0	14	12	0	0	3	0	0	9	11	7	7	3	0	0	11	SPO0022
21445	15	19	37	14	59	24	31	18	12	17	43	31	15	60	23	38	10	19	7	6	SPO0022
21459	0	15	11	4	0	2	5	0	0	33	13	7	12	8	7	4	0	0	0	16	SPO0022
21468	0	28	13	21	0	7	0	0	8	7	9	37	34	21	19	7	19	0	24	22	SPO0022
21526	0	0	0	0	0	2	0	0	0	0	0	0	0	0	0	0	0	0	0	0	SPO0022
21590	31	37	32	43	24	56	48	121	99	73	61	11	55	78	69	60	51	81	75	94	SPO0022
21626	0	0	19	4	7	10	0	9	0	8	0	0	0	0	0	0	0	0	0	0	SPO0022
21649	37	20	14	19	35	26	11	32	0	28	1	13	13	17	39	14	29	56	28	17	SPO0022
21687	121	136	178	71	73	48	138	100	90	110	47	47	74	85	151	114	105	149	67	40	SPO0022
21688	0	0	1	0	0	0	0	0	0	0	0	0	0	0	0	0	0	0	0	0	SPO0022
21698	15	4	9	15	0	7	36	12	0	10	0	0	38	13	11	3	0	0	0	3	SPO0022
21708	0	0	0	0	0	0	0	2	0	0	0	0	0	0	0	8	0	0	0	0	SPO0022
21709	44	75	29	36	104	66	57	43	35	75	66	61	61	59	20	103	64	88	11	19	SPO0022
21741	12	25	4	28	14	54	29	20	10	30	44	13	20	21	24	50	0	26	17	12	SPO0022
21758	28	19	5	8	21	4	12	0	27	10	14	6	7	20	5	24	16	9	19	0	SPO0022
21785	11	0	0	0	3	0	0	0	0	0	19	5	0	0	8	0	0	0	0	0	SPO0022
21791	87	46	58	44	42	31	47	9	7	18	47	19	15	30	13	30	10	6	52	72	SPO0022
21939	10	55	65	43	83	27	39	20	19	101	12	65	72	80	70	58	22	16	19	43	SPO0022
21970	8	0	0	0	0	0	0	0	0	0	0	0	0	10	3	0	0	0	0	0	SPO0022
21995	7	15	11	0	0	0	31	0	0	10	57	31	0	2	1	5	13	16	2	0	SPO0022
21996	0	0	0	1	0	0	0	0	0	0	0	0	0	0	0	0	0	0	0	0	SPO0022
22014	42	18	30	19	38	22	31	23	9	8	44	21	7	16	29	48	41	45	4	17	SPO0022
22024	153	97	66	98	125	112	122	72	97	122	79	126	124	144	109	95	89	152	47	143	SPO0022
22046	0	8	8	3	21	9	0	3	0	10	0	0	7	11	14	0	0	0	11	8	SPO0022
22057	31	0	0	3	0	0	0	0	0	0	8	0	0	0	0	0	0	9	0	0	SPO0022
22063	18	31	18	47	35	37	17	100	16	27	5	32	44	15	32	61	16	78	21	63	SPO0022
22078	44	50	32	44	21	59	68	69	60	49	7	36	67	66	67	44	48	4	30	36	SPO0022
22092	0	0	0	7	3	0	0	9	0	0	0	0	4	0	1	0	0	0	0	0	SPO0022
22102	25	22	25	41	10	26	13	121	52	11	23	39	15	5	16	20	10	48	34	50	SPO0022
22103	0	5	0	15	0	6	13	2	3	11	0	21	0	38	15	0	10	1	0	8	SPO0022
22106	0	37	10	24	14	32	15	44	25	33	13	5	25	5	19	0	10	0	0	11	SPO0022
22132	69	71	33	58	31	50	44	26	19	40	8	11	6	34	58	54	45	55	2	46	SPO0022
22137	66	31	55	23	45	46	34	29	63	19	38	23	60	31	25	12	10	13	51	20	SPO0022
22151	26	29	66	55	55	39	58	64	83	82	47	48	63	36	32	74	108	40	45	38	SPO0022
22161	0	0	0	1	0	0	0	0	0	0	0	0	0	0	0	0	0	0	0	0	SPO0022
22162	62	19	51	63	14	78	27	106	95	78	72	51	32	86	66	57	57	74	0	69	SPO0022
22171	12	40	97	82	28	72	57	74	47	58	54	10	24	79	81	30	89	79	161	43	SPO0022
22175	6	64	58	44	83	27	41	69	58	43	54	37	37	84	62	54	89	42	62	31	SPO0022
22196	165	91	112	88	146	83	52	89	112	61	102	109	77	120	76	59	92	49	110	101	SPO0022
22222	0	0	0	0	0	0	0	0	10	0	0	0	0	0	0	0	0	0	0	0	SPO0022
22226	12	15	6	2	0	0	4	0	0	11	8	11	5	14	13	0	0	29	0	1	SPO0022
22227	21	33	65	36	28	31	69	18	23	37	13	21	43	60	31	58	10	65	45	40	SPO0022
22269	29	53	16	81	31	6	38	34	27	34	29	11	45	35	52	27	26	33	41	32	SPO0022
22356	9	49	44	22	45	8	18	52	37	59	27	26	50	32	26	34	35	22	22	52	SPO0023
22395	0	6	17	17	7	12	10	6	29	9	8	2	8	0	9	12	0	27	0	0	SPO0023
22405	0	13	8	7	0	20	11	2	14	5	69	8	35	32	27	24	3	0	36	27	SPO0023
22428	0	4	0	0	3	6	0	0	0	1	31	6	5	9	0	0	0	0	0	3	SPO0023
22438	33	16	23	28	17	12	12	20	47	13	31	2	23	20	53	44	3	29	9	24	SPO0023
22447	11	48	30	34	104	46	76	55	103	75	85	21	67	51	59	59	80	89	51	58	SPO0023
22454	130	106	141	153	170	132	114	72	159	119	140	148	114	75	122	179	115	79	62	132	SPO0023
22457	0	0	0	1	0	0	0	0	0	0	0	0	0	0	0	0	0	0	0	0	SPO0023
22460	21	20	16	38	42	31	59	86	15	0	99	27	34	9	33	33	29	27	22	24	SPO0023
22461	0	0	0	0	0	0	0	0	10	0	0	0	0	0	0	6	0	0	0	0	SPO0023
22466	161	184	171	216	270	277	241	259	323	292	182	296	181	163	245	176	293	274	204	235	SPO0023
22475	95	118	142	102	194	82	117	126	38	103	138	106	77	51	87	103	153	68	105	81	SPO0023
22526	21	41	65	60	35	16	22	20	47	34	49	16	13	69	37	51	45	27	39	20	SPO0023
22547	17	0	3	3	0	6	0	5	0	0	0	10	19	0	1	11	0	0	11	22	SPO0023
22550	0	0	0	3	0	14	5	0	0	0	0	0	0	11	0	9	0	0	17	0	SPO0023
22568	23	34	11	39	35	14	60	49	59	51	47	52	69	22	15	66	19	26	45	8	SPO0023
22569	0	0	0	0	0	0	0	0	0	0	0	0	0	2	0	0	0	0	0	0	SPO0023
22599	0	0	0	0	0	0	0	0	0	8	0	0	4	7	0	0	0	0	0	0	SPO0023
22602	21	35	13	46	21	17	33	26	34	3	74	17	35	15	30	39	48	40	22	12	SPO0023
22610	0	0	0	0	0	0	21	0	0	0	0	0	16	2	7	3	0	10	0	0	SPO0023
22639	45	5	43	18	17	33	38	11	12	4	34	34	22	20	25	53	16	7	21	31	SPO0023
22641	28	15	22	18	10	4	16	17	0	26	0	13	21	1	6	15	10	0	19	6	SPO0023
22647	47	20	21	24	3	27	23	2	14	23	0	0	25	54	16	17	19	25	22	23	SPO0023
22653	12	0	6	0	0	0	10	0	0	12	5	18	10	5	10	9	6	0	4	11	SPO0023
22674	56	19	21	12	21	11	27	11	5	4	34	25	27	0	21	0	13	23	21	17	SPO0023
22680	22	18	34	33	97	64	33	32	11	20	31	15	43	44	43	26	48	12	34	32	SPO0023
22700	48	5	11	14	14	16	48	12	8	37	0	32	0	13	3	0	48	12	0	14	SPO0023
22723	0	0	9	0	0	5	0	9	0	0	0	16	8	9	6	6	0	0	0	0	SPO0023
22727	0	0	0	0	0	0	0	0	0	0	0	0	0	0	0	0	0	0	0	1	SPO0023
22728	222	82	151	166	153	97	154	153	116	123	159	96	62	136	133	121	140	152	193	125	SPO0023
22733	14	26	27	14	76	13	33	14	15	47	48	12	25	36	21	16	26	23	21	25	SPO0023
22742	10	0	0	0	0	0	25	0	9	0	0	10	0	0	1	6	0	0	0	0	SPO0023
22935	0	0	7	0	10	0	0	0	0	0	0	8	0	7	0	0	0	0	0	4	SPO0024
22942	79	67	56	49	45	27	27	55	25	48	40	128	86	98	59	48	96	45	13	21	SPO0024
22954	155	47	88	58	90	84	38	57	119	97	83	91	73	120	80	75	108	68	137	130	SPO0024
22965	9	10	0	16	28	0	10	11	0	4	0	7	0	6	8	12	0	0	0	3	SPO0024
22981	47	37	69	48	45	17	45	25	11	21	33	19	7	20	36	47	19	32	30	64	SPO0024
22983	14	0	7	7	0	0	0	0	0	0	0	0	0	0	0	0	0	0	0	0	SPO0024
22984	12	28	94	50	10	6	2	6	33	8	8	0	2	0	34	26	0	65	36	60	SPO0024
22994	0	5	0	8	0	0	2	0	0	0	0	0	14	0	0	0	0	1	0	0	SPO0024
23009	20	29	41	14	0	11	0	0	0	0	0	0	12	0	0	0	0	0	2	15	SPO0024
23058	0	10	0	0	0	0	0	0	0	0	0	0	0	0	0	0	0	0	0	0	SPO0024
23073	0	87	12	24	0	4	0	21	15	14	0	11	9	1	10	11	32	0	0	9	SPO0024
23077	0	0	15	8	31	0	6	12	0	33	0	0	11	14	10	11	13	0	9	8	SPO0024
23088	0	14	0	0	0	10	1	0	24	13	0	0	13	0	1	5	0	0	0	24	SPO0024
23096	15	28	33	38	14	28	34	14	26	26	0	9	1	17	14	30	38	33	6	46	SPO0024
23125	9	10	26	11	14	2	0	0	0	6	0	21	11	7	9	0	6	20	6	9	SPO0024
23137	21	31	32	31	24	35	45	17	21	39	6	32	38	20	25	46	35	14	7	39	SPO0024
23158	48	61	67	68	21	60	67	49	84	57	98	35	39	22	57	44	41	78	47	12	SPO0024
23163	12	4	0	5	3	0	0	0	0	0	0	0	0	0	0	0	0	0	0	0	SPO0024
23212	39	60	23	29	7	39	13	17	28	9	29	7	17	0	8	13	13	7	6	13	SPO0024
23218	69	40	35	63	7	82	24	35	38	83	59	28	27	46	37	52	19	89	43	6	SPO0024
23221	13	8	15	0	0	2	2	18	0	11	12	0	8	11	9	13	6	6	0	0	SPO0024
23240	8	11	29	9	0	8	0	0	0	0	0	0	8	0	14	0	54	3	28	14	SPO0024
23248	11	0	12	0	0	0	6	0	31	0	0	0	0	0	11	14	0	0	0	0	SPO0024
23249	0	0	0	0	0	0	0	0	0	0	0	0	0	0	0	0	0	0	6	0	SPO0024
23255	20	6	20	8	14	25	28	21	27	11	50	23	6	38	18	15	35	4	19	27	SPO0024
23257	0	0	0	3	0	7	0	0	0	0	0	0	0	5	0	0	0	0	0	7	SPO0024
23285	16	0	11	18	0	0	0	0	7	0	14	0	0	0	0	0	6	7	0	0	SPO0024
23293	0	0	16	6	0	0	15	0	18	9	0	1	3	0	5	20	0	0	6	12	SPO0024
23298	62	61	39	25	101	29	40	41	11	32	56	47	15	46	47	28	32	30	11	17	SPO0024
23304	0	4	7	14	0	6	12	0	0	0	0	0	2	26	0	0	6	10	11	16	SPO0024
23305	18	14	25	21	3	0	2	5	27	8	6	0	0	0	22	9	26	0	45	11	SPO0024
23311	35	24	5	49	31	31	12	66	23	41	43	32	9	78	25	24	32	27	62	61	SPO0024
23353	12	3	24	28	3	23	18	0	11	42	19	17	8	10	26	5	32	6	15	0	SPO0024
23376	12	10	8	22	0	0	0	37	0	0	0	0	6	8	10	20	16	13	13	0	SPO0024
23386	16	8	8	26	7	0	13	0	0	0	0	0	9	6	0	0	10	20	0	0	SPO0024
23402	6	52	40	36	38	27	30	14	19	1	38	11	65	28	8	20	32	7	24	1	SPO0024
23434	24	7	4	1	14	0	0	0	0	0	0	0	9	14	0	5	6	0	17	0	SPO0024
23441	3	0	6	3	0	0	0	0	0	10	0	0	0	2	0	0	0	0	0	0	SPO0024
23480	12	38	14	33	17	27	0	15	0	0	17	0	5	14	23	9	6	29	17	13	SPO0024
23498	34	60	52	39	14	21	31	72	16	11	23	35	32	15	14	26	0	30	17	32	SPO0024
23500	322	344	243	289	139	204	202	256	132	200	108	270	188	170	106	259	210	131	249	273	SPO0024
23534	0	4	17	4	14	6	18	8	12	0	0	0	9	9	20	0	22	0	0	0	SPO0024
23545	0	10	15	11	0	6	4	9	42	10	8	0	4	10	8	8	3	0	11	0	SPO0024
23553	23	29	7	18	14	9	0	0	0	10	5	11	0	8	6	9	0	0	0	0	SPO0024
23556	66	73	73	47	21	14	34	61	28	32	65	55	21	37	54	101	19	58	43	40	SPO0024
23566	17	8	9	5	0	0	1	0	0	0	0	0	7	9	0	0	16	0	15	0	SPO0024
23613	12	25	11	6	10	0	8	0	0	0	0	0	12	0	4	0	0	0	0	0	SPO0024
23624	39	36	5	23	35	56	18	67	26	0	12	25	32	14	22	0	13	30	9	8	SPO0024
23659	45	0	4	9	0	0	0	0	0	19	0	2	11	0	3	0	6	13	17	6	SPO0024
23668	18	63	23	17	28	19	41	29	11	19	23	20	54	13	24	0	3	49	11	14	SPO0024
23676	34	43	62	24	0	34	35	6	19	0	29	66	14	22	29	33	41	71	15	27	SPO0024
23683	70	123	63	76	24	43	4	75	50	64	80	17	28	37	58	21	51	20	41	112	SPO0024
23713	14	12	22	0	7	10	0	6	9	7	0	10	0	3	5	2	0	0	9	0	SPO0024
23715	20	49	46	30	80	47	57	17	29	21	33	17	51	46	36	64	38	10	37	21	SPO0024
23725	34	7	19	11	0	21	22	8	44	5	13	12	0	2	10	9	45	10	28	17	SPO0024
23726	0	0	0	0	0	0	0	0	0	3	0	0	0	0	0	0	0	0	0	0	SPO0024
23727	0	0	0	0	0	0	0	0	0	9	0	0	0	0	10	0	0	0	0	0	SPO0024
23734	24	29	68	46	28	69	98	61	34	121	127	23	85	77	88	93	51	53	41	48	SPO0024
23745	173	121	157	138	107	205	92	173	154	133	136	147	142	116	158	99	80	131	154	125	SPO0024
23746	0	0	0	0	0	0	0	0	0	0	0	9	0	0	0	0	0	0	0	0	SPO0024
23748	12	26	36	51	28	80	31	18	28	36	33	34	22	45	53	32	32	20	34	17	SPO0024
23753	0	0	0	1	0	6	0	0	3	0	0	17	0	0	4	0	0	10	0	0	SPO0024
23756	13	10	2	16	35	18	0	0	12	24	7	15	12	24	7	16	0	13	13	8	SPO0024
23770	21	0	5	8	0	0	0	0	11	0	0	0	7	0	0	0	3	0	0	14	SPO0024
23875	0	0	4	0	0	0	0	0	0	0	0	0	0	0	0	0	0	0	0	0	SPO0025
23881	33	2	0	3	14	14	31	20	7	6	13	0	13	1	3	15	0	0	0	0	SPO0025
23890	12	10	7	10	14	0	4	0	7	0	1	10	6	12	0	10	10	0	0	0	SPO0025
23892	0	12	21	11	0	0	4	9	0	5	15	0	0	0	0	5	0	0	0	0	SPO0025
23900	12	3	13	11	10	0	0	0	14	0	5	2	0	2	0	8	6	0	22	17	SPO0025
23914	30	23	6	38	0	36	10	20	53	24	7	0	15	32	21	9	19	20	11	39	SPO0025
23937	88	106	87	160	94	86	106	66	87	63	45	45	69	61	70	69	92	69	43	42	SPO0025
23946	0	0	0	0	0	0	0	0	0	0	0	0	0	1	0	0	3	0	0	0	SPO0025
23951	26	77	78	45	59	73	63	51	119	33	104	109	52	54	78	74	51	89	54	61	SPO0025
23969	18	37	31	50	42	63	24	48	37	42	59	6	58	39	42	31	29	36	56	73	SPO0025
23981	153	137	148	88	121	120	163	159	86	172	145	139	111	103	121	150	182	72	140	208	SPO0025
23982	0	1	0	0	3	0	0	0	8	0	0	0	0	0	4	0	0	0	2	0	SPO0025
23983	0	4	0	3	0	0	0	0	0	0	0	0	0	0	0	9	0	0	0	0	SPO0025
24007	0	0	0	0	0	0	0	0	0	0	0	0	0	5	0	0	0	0	0	0	SPO0025
24016	0	13	0	10	0	0	10	0	7	2	0	10	0	0	0	8	0	13	0	0	SPO0025
24030	50	15	25	24	66	27	33	23	29	31	56	40	13	41	40	40	51	61	21	22	SPO0025
24036	0	0	0	0	0	0	0	0	0	0	0	0	0	0	0	0	0	9	0	0	SPO0025
24059	26	24	25	23	31	31	28	15	11	11	17	0	0	0	13	0	13	0	15	32	SPO0025
24075	0	0	6	0	0	0	0	0	0	9	12	0	0	18	0	0	0	0	0	0	SPO0025
24123	0	6	0	18	0	1	4	0	0	0	0	5	0	0	11	0	0	0	4	0	SPO0025
24124	45	16	45	20	14	0	0	18	9	0	0	13	25	12	5	7	35	53	13	0	SPO0025
24135	17	47	77	66	59	40	113	48	58	46	67	56	46	75	64	75	77	61	39	43	SPO0025
24136	0	0	0	6	0	0	0	0	0	2	0	0	0	2	0	7	13	0	0	0	SPO0025
24140	0	6	11	1	0	14	0	0	10	0	0	0	0	0	3	9	10	29	6	9	SPO0025
24141	4	20	14	16	0	0	18	0	0	11	6	0	0	11	5	0	26	19	11	0	SPO0025
24159	0	0	0	4	17	0	0	0	7	0	0	0	0	7	2	0	10	9	0	0	SPO0025
24170	0	3	0	7	28	0	0	17	0	0	17	0	9	7	12	31	6	0	13	14	SPO0025
24178	12	0	7	4	0	7	0	11	0	0	0	0	7	11	8	6	13	0	0	11	SPO0025
24179	76	34	53	52	38	74	50	28	54	87	72	59	72	88	38	48	32	84	34	73	SPO0025
24185	58	55	14	33	87	11	10	55	49	3	52	42	27	12	43	18	61	27	41	48	SPO0025
24196	16	14	14	0	17	5	6	8	0	11	23	13	5	0	5	13	6	0	7	0	SPO0025
24211	17	8	3	13	24	7	0	0	0	5	0	0	11	8	8	0	29	38	9	18	SPO0025
24212	33	13	14	7	3	10	34	9	0	0	0	0	16	0	28	5	0	22	0	17	SPO0025
24229	0	7	31	27	3	15	18	5	9	26	24	0	0	7	13	46	0	14	0	9	SPO0025
24234	0	0	0	0	0	0	0	0	0	0	0	0	0	0	0	0	0	0	0	3	SPO0025
24289	13	0	0	8	0	0	10	0	10	0	0	0	0	0	3	4	0	0	0	0	SPO0025
24298	0	7	31	14	14	0	16	11	2	4	0	13	36	9	13	4	10	17	0	0	SPO0025
24319	0	9	11	18	0	5	0	0	5	0	12	9	23	9	18	5	35	0	4	33	SPO0025
24329	13	56	11	26	7	20	41	0	19	31	7	5	32	29	28	9	73	27	34	25	SPO0025
24335	39	40	65	129	107	72	111	127	138	84	86	128	101	107	116	116	188	104	39	70	SPO0025
24336	0	1	0	0	0	0	0	0	0	0	0	0	0	0	0	0	0	0	0	0	SPO0025
24347	47	60	38	62	49	60	108	31	53	47	48	68	68	39	55	44	41	26	62	39	SPO0025
24362	111	51	108	108	114	88	114	127	154	132	69	70	67	91	102	155	147	163	107	86	SPO0025
24363	40	53	77	71	101	98	64	92	57	74	55	107	57	49	82	103	89	186	86	24	SPO0025
24368	9	70	71	38	97	52	36	20	66	41	72	101	41	48	37	51	54	42	58	81	SPO0025
24391	81	103	43	43	111	154	140	74	159	96	47	56	56	91	76	104	182	91	88	152	SPO0025
24598	0	0	0	0	0	0	0	2	0	0	0	0	0	0	0	0	0	0	0	0	SPO0026
25116	0	0	0	0	0	0	1	0	0	0	0	0	0	0	0	0	0	0	0	0	SPO0026
25337	0	0	0	0	0	0	0	0	0	0	0	0	1	0	0	0	0	0	0	0	SPO0026
25413	1	0	0	0	0	0	0	0	0	0	0	0	0	0	0	0	0	0	0	0	SPO0026
25479	0	0	0	0	0	0	0	0	0	1	0	0	0	0	0	0	0	0	0	0	SPO0026
25883	20	13	0	29	31	6	28	11	10	32	17	11	39	17	23	0	6	16	30	14	SPO0027
25892	49	68	115	78	55	79	53	60	21	66	36	62	92	77	65	98	124	92	82	85	SPO0027
25915	0	0	0	0	0	1	0	0	0	0	0	0	0	0	0	0	0	0	0	0	SPO0027
25916	20	5	14	11	7	7	33	8	0	9	0	5	34	0	13	19	10	25	6	25	SPO0027
25938	25	8	32	18	83	47	22	0	57	21	0	32	16	44	33	13	45	0	9	51	SPO0027
25939	29	68	79	75	42	8	15	95	9	43	83	86	43	56	44	20	92	22	19	79	SPO0027
25941	49	64	54	48	42	50	38	80	68	42	86	137	93	117	54	38	61	68	116	92	SPO0027
25943	125	54	80	79	35	66	75	77	58	30	74	60	43	80	82	65	38	46	64	47	SPO0027
25945	7	6	14	8	21	0	0	20	8	5	10	12	18	11	10	6	0	26	0	0	SPO0027
25952	25	14	11	6	0	0	1	12	0	15	41	8	0	2	0	0	3	0	41	0	SPO0027
25961	0	0	0	0	0	0	0	0	0	0	0	0	0	4	0	0	0	0	0	0	SPO0027
25973	28	53	23	50	14	9	12	66	107	41	20	38	67	26	22	30	6	3	9	16	SPO0027
25979	36	25	10	29	7	23	29	18	18	25	0	13	15	5	6	9	0	26	28	21	SPO0027
25983	47	35	10	6	3	26	8	0	10	0	29	0	23	10	13	18	26	0	6	15	SPO0027
26021	20	25	51	47	49	35	1	12	12	30	10	36	37	39	63	27	38	17	77	45	SPO0027
26022	13	0	0	9	0	0	6	0	0	0	7	15	0	5	0	8	19	0	0	12	SPO0027
26069	17	33	15	33	31	13	8	8	69	10	21	24	10	54	39	33	10	29	2	0	SPO0027
26077	15	0	0	0	0	0	0	0	0	0	14	3	0	2	14	25	13	0	21	11	SPO0027
26080	6	18	0	6	31	18	25	0	11	5	22	6	14	0	5	0	0	68	0	30	SPO0027
26092	41	21	16	27	69	69	21	95	57	54	69	123	22	83	64	96	48	13	47	30	SPO0027
26098	60	19	62	56	7	45	13	18	43	58	36	24	56	26	15	36	35	39	37	37	SPO0027
26163	0	0	0	0	0	0	0	0	0	0	0	0	0	0	0	0	0	0	0	1	SPO0027
26164	29	34	45	39	52	47	39	78	50	48	57	46	70	67	44	60	16	120	9	38	SPO0027
26174	0	0	0	0	7	0	0	0	0	0	0	0	0	0	0	0	16	10	0	0	SPO0027
26199	45	20	30	18	0	23	21	23	15	0	6	12	19	79	13	8	32	33	28	44	SPO0027
26203	8	8	14	8	38	14	12	2	6	12	6	15	3	17	0	21	19	29	15	6	SPO0027
26209	1	0	0	0	0	0	0	0	0	0	0	0	0	0	1	0	0	0	0	0	SPO0027
26214	56	109	113	108	73	111	110	64	40	35	37	122	38	72	84	92	38	77	99	110	SPO0027
26223	42	124	47	58	45	75	52	57	40	30	33	74	102	83	63	36	10	128	47	41	SPO0027
26234	0	0	0	0	0	1	0	3	3	2	0	1	1	0	0	2	0	0	0	2	SPO0027
26235	0	0	0	0	0	0	0	0	0	0	0	0	0	0	0	0	0	1	0	0	SPO0027
26275	40	32	46	37	38	55	48	55	14	13	16	11	26	39	21	41	45	58	24	61	SPO0027
26279	53	16	16	24	7	16	27	26	52	23	73	24	14	36	20	7	41	4	26	10	SPO0027
26283	27	21	31	37	66	13	35	17	16	32	14	43	18	24	20	7	22	13	37	39	SPO0027
26309	0	0	0	0	0	0	0	0	0	0	0	0	0	5	0	0	0	0	0	0	SPO0027
26319	18	5	18	21	42	19	7	8	0	17	12	5	27	12	18	10	29	27	0	22	SPO0027
26320	97	116	116	71	35	30	70	43	53	19	76	55	77	85	72	53	61	66	11	50	SPO0027
26374	0	40	42	26	7	5	31	23	3	24	28	7	27	11	34	33	16	0	21	12	SPO0027
26404	18	46	8	26	17	20	28	3	64	7	10	30	31	10	32	29	35	7	32	25	SPO0027
26426	19	4	32	33	0	12	13	26	46	10	12	0	16	8	39	0	26	0	15	5	SPO0027
26440	76	92	69	106	66	39	90	25	79	80	40	39	86	36	112	131	73	68	6	98	SPO0027
26443	0	0	0	1	0	0	0	0	0	0	0	0	0	0	0	0	0	0	0	0	SPO0027
26447	15	40	52	32	14	26	73	48	17	23	26	59	72	23	35	21	41	19	26	21	SPO0027
26448	7	18	45	36	73	19	33	41	24	50	59	46	43	25	66	49	16	30	13	32	SPO0027
26478	36	79	32	42	28	23	11	40	46	42	30	16	23	39	29	34	38	23	24	50	SPO0027
26479	7	22	10	29	87	61	42	49	14	45	29	17	14	35	47	33	35	9	9	3	SPO0027
26499	19	11	5	0	0	34	19	18	11	29	29	3	14	31	3	22	0	42	0	10	SPO0027
26505	20	0	6	13	0	6	7	0	23	5	0	0	11	24	6	0	0	0	0	2	SPO0027
26529	23	87	83	39	49	70	98	113	79	79	55	60	47	26	70	75	61	58	107	50	SPO0027
26556	6	0	10	9	49	12	0	18	21	11	23	11	13	22	30	0	77	17	15	15	SPO0027
26558	236	166	178	153	146	212	266	228	259	124	250	169	150	261	274	156	77	126	240	185	SPO0027
26567	0	0	4	0	0	0	0	14	0	0	0	14	0	0	4	3	0	40	0	0	SPO0027
26587	33	29	66	44	31	60	34	31	34	32	38	29	47	71	32	58	32	61	41	27	SPO0027
26588	0	0	0	4	0	0	0	0	0	13	0	9	8	9	8	0	0	0	0	10	SPO0027
26589	29	11	37	61	0	37	22	14	25	10	24	16	16	16	36	18	80	14	0	0	SPO0027
26603	9	4	47	17	0	6	0	0	3	29	0	9	6	1	10	18	35	38	9	17	SPO0027
26615	12	52	13	18	94	41	12	72	32	21	17	13	10	30	17	26	0	0	47	65	SPO0027
26650	0	0	25	18	0	33	6	20	0	15	0	78	14	0	0	10	48	4	15	8	SPO0027
26683	83	143	126	116	76	22	75	153	58	179	41	66	84	93	113	106	64	163	159	119	SPO0027
26689	10	5	10	2	0	3	5	11	5	0	1	15	8	19	2	0	0	9	11	0	SPO0027
26690	26	32	9	15	14	33	8	28	59	32	67	31	28	40	33	37	3	25	52	54	SPO0027
26694	10	0	6	4	0	11	0	18	0	11	6	13	5	6	3	0	13	30	26	10	SPO0027
26723	69	70	72	91	111	60	65	101	87	72	28	42	98	23	59	81	41	23	52	72	SPO0027
26728	22	4	40	24	28	37	19	32	24	83	15	16	27	40	37	15	0	9	32	24	SPO0027
26760	44	72	79	94	66	50	62	32	87	9	69	37	48	92	72	57	48	0	26	53	SPO0027
26776	1	0	0	0	0	0	0	0	0	0	0	0	0	0	0	0	0	0	0	0	SPO0027
26790	0	0	0	14	3	24	18	0	24	21	0	12	8	22	0	8	22	14	9	14	SPO0027
26808	7	37	41	39	55	59	88	49	41	60	47	80	67	54	55	52	54	51	62	111	SPO0027
26841	33	65	86	36	62	56	71	66	53	99	79	69	21	38	50	16	29	66	66	103	SPO0027
26870	22	20	16	14	10	19	13	0	23	11	27	41	36	21	25	0	29	14	7	9	SPO0027
26885	10	40	19	17	24	13	12	20	28	5	38	10	0	5	13	0	19	27	19	23	SPO0027
26913	0	0	0	0	0	1	0	0	0	0	0	0	0	0	0	0	0	0	0	0	SPO0027
26914	23	15	14	1	21	13	17	9	0	0	0	3	0	0	12	4	6	22	11	0	SPO0027
26943	117	64	32	48	55	52	31	115	49	24	21	74	28	51	42	53	61	61	49	56	SPO0027
26977	8	22	40	32	38	15	33	17	15	18	40	39	10	32	42	50	10	36	51	24	SPO0027
26988	9	31	15	14	52	0	6	26	24	14	13	0	21	11	31	49	13	43	17	28	SPO0027
27008	3	13	12	26	17	7	7	9	16	32	22	0	12	5	31	16	6	62	15	61	SPO0027
27016	9	0	0	8	10	1	5	0	10	0	0	0	6	10	35	0	0	0	11	17	SPO0027
27018	66	46	62	60	87	58	29	121	29	47	3	48	33	51	60	12	45	95	45	77	SPO0027
27025	7	7	6	6	0	1	21	0	7	0	14	5	0	0	0	5	0	10	7	0	SPO0027
27041	90	36	157	96	55	76	92	81	87	78	81	57	53	63	74	57	38	9	90	91	SPO0027
27052	36	47	64	44	14	105	46	41	9	25	23	80	36	52	78	46	64	79	52	36	SPO0027
27054	29	63	11	31	52	29	47	72	26	36	48	20	50	36	53	16	51	95	9	67	SPO0027
27063	10	0	19	6	0	0	0	0	0	0	9	0	0	14	0	7	6	0	7	0	SPO0027
27077	9	10	5	23	14	10	17	11	34	9	2	42	41	10	19	37	0	25	0	18	SPO0027
27088	244	219	181	234	159	291	240	299	173	191	102	158	139	195	230	327	201	204	232	270	SPO0027
27089	0	1	0	0	0	0	0	0	0	0	0	0	0	0	0	0	0	0	0	0	SPO0027
27096	33	21	10	26	0	9	19	18	10	15	0	0	12	20	0	19	0	9	15	12	SPO0027
27099	13	24	4	13	0	2	10	28	0	11	0	11	0	15	6	0	0	10	21	6	SPO0027
27100	61	61	32	24	21	18	31	26	8	13	62	19	12	32	44	26	73	0	21	38	SPO0027
27105	39	29	86	46	55	56	56	67	84	65	170	59	38	58	37	23	77	71	69	24	SPO0027
27120	42	33	37	71	69	26	40	26	52	54	23	78	67	58	34	51	38	19	51	61	SPO0027
27187	13	5	31	26	0	19	7	20	0	7	6	23	4	37	26	16	0	4	24	10	SPO0027
27193	0	0	0	0	0	0	0	0	0	0	0	0	0	3	0	0	0	0	0	0	SPO0027
27197	29	28	16	28	28	0	18	14	21	14	6	16	24	0	21	36	0	0	11	0	SPO0027
27239	80	78	20	42	14	41	7	72	60	18	74	76	24	56	43	61	19	6	41	61	SPO0027
27279	29	67	32	65	31	13	36	52	26	51	43	55	54	46	22	64	89	81	36	83	SPO0027
27301	6	1	5	9	17	0	5	0	10	11	0	23	3	7	2	16	51	0	0	11	SPO0027
27312	10	27	22	4	0	0	6	0	0	0	10	16	0	7	15	3	0	0	43	37	SPO0027
27316	27	0	23	3	14	13	33	8	10	16	0	0	5	6	5	12	29	12	13	19	SPO0027
27398	67	136	96	113	159	179	102	31	138	107	191	83	113	146	94	125	172	104	107	131	SPO0027
27402	0	12	9	7	0	0	5	0	0	0	0	11	0	11	2	2	0	16	0	20	SPO0027
27411	98	28	61	33	42	49	64	67	64	80	86	37	54	82	54	56	118	6	60	36	SPO0027
27422	58	64	57	36	7	24	29	12	29	26	31	0	26	45	14	34	3	45	0	20	SPO0027
27423	0	8	0	0	0	0	0	0	0	0	0	0	0	0	0	0	0	0	0	0	SPO0027
27438	24	27	49	71	90	93	69	8	25	51	91	37	53	72	74	47	156	66	62	81	SPO0027
27455	0	0	6	0	7	2	0	17	18	0	0	28	24	0	8	14	0	0	11	0	SPO0027
27473	40	25	14	30	3	37	33	12	19	27	20	11	6	14	18	28	38	51	21	6	SPO0027
27492	56	31	6	24	0	51	73	26	36	6	24	6	19	27	20	28	13	26	13	11	SPO0027
27493	0	1	0	0	0	0	0	0	0	0	0	0	0	0	0	0	0	0	0	0	SPO0027
27763	0	7	1	14	24	0	15	6	0	0	0	14	0	0	0	14	0	19	0	21	SPO0028
27768	12	0	6	4	0	0	0	6	0	3	10	0	0	5	6	12	3	1	0	0	SPO0028
27769	16	24	20	22	38	28	7	49	27	9	52	41	32	3	8	13	29	17	0	15	SPO0028
27779	14	11	11	6	3	19	8	26	20	0	7	14	21	3	15	13	0	29	22	24	SPO0028
27825	33	0	2	2	10	0	10	0	0	0	3	0	20	6	23	9	0	0	15	3	SPO0028
27845	57	55	33	34	28	1	36	40	60	50	51	33	44	11	43	40	48	7	58	17	SPO0028
27847	15	10	8	4	28	19	11	0	16	25	9	13	12	0	5	16	0	12	6	9	SPO0028
27867	19	13	4	4	14	6	0	21	1	23	8	6	0	0	12	6	6	0	0	0	SPO0028
27892	25	0	28	8	21	19	0	0	5	15	0	13	0	0	0	0	26	0	0	14	SPO0028
27893	13	0	15	9	0	0	0	0	0	0	0	0	0	0	0	0	0	0	0	0	SPO0028
27894	101	64	68	62	76	69	80	0	52	54	3	38	22	11	35	69	13	71	47	0	SPO0028
27897	12	23	20	11	0	4	0	6	16	0	6	8	0	5	2	39	0	0	9	6	SPO0028
27900	140	122	65	100	42	47	59	124	66	50	65	42	135	72	43	61	83	7	39	135	SPO0028
27914	23	97	66	50	35	31	152	81	61	51	76	66	36	98	75	39	32	22	54	22	SPO0028
27940	82	24	17	38	73	22	25	21	18	52	51	44	19	39	26	16	32	0	24	62	SPO0028
27945	29	0	28	20	21	30	51	0	34	41	27	38	20	43	38	13	70	12	26	24	SPO0028
27951	29	61	36	29	31	72	6	49	31	19	38	66	39	17	30	6	26	38	34	67	SPO0028
27975	82	58	30	43	62	41	51	87	17	73	29	12	29	50	53	30	102	25	62	62	SPO0028
27986	75	42	42	52	135	132	30	52	60	30	113	48	50	69	88	88	22	105	51	61	SPO0028
27987	38	68	19	23	87	30	15	43	11	5	29	35	29	37	55	5	22	20	32	61	SPO0028
28052	30	12	10	4	7	7	7	9	11	19	9	47	10	11	9	20	26	0	11	31	SPO0028
28079	33	31	31	19	42	38	62	69	50	29	73	54	80	32	59	76	19	84	56	64	SPO0028
28098	0	0	0	0	3	0	0	0	0	0	16	6	0	11	5	10	0	12	21	1	SPO0028
28123	29	19	32	36	28	23	22	5	58	0	41	33	30	25	18	5	54	3	21	0	SPO0028
28124	23	11	33	57	42	47	8	23	23	38	8	22	32	45	48	28	70	62	9	33	SPO0028
28135	126	158	85	127	142	108	98	126	128	95	123	143	107	146	133	105	137	149	200	156	SPO0028
28175	63	108	109	52	38	114	88	107	79	80	112	64	76	117	80	39	61	65	64	85	SPO0028
28191	52	17	29	29	0	31	24	28	58	40	30	27	43	32	31	0	6	32	47	0	SPO0028
28226	0	0	0	0	0	0	1	0	0	0	0	0	1	0	0	0	0	0	0	0	SPO0028
28230	0	0	0	0	3	0	0	0	0	0	0	0	0	0	0	0	0	0	0	0	SPO0028
28252	1	0	0	0	0	0	0	0	0	0	0	1	0	0	0	0	0	1	0	0	SPO0028
28259	36	67	16	51	24	27	48	72	58	76	62	74	46	57	67	39	26	61	34	44	SPO0028
28260	0	0	0	0	0	0	0	0	1	0	0	0	0	0	0	0	0	0	0	0	SPO0028
28262	0	0	0	0	0	0	0	0	0	0	1	0	0	0	0	0	0	0	0	0	SPO0028
28266	98	42	43	26	28	48	62	100	49	58	47	40	47	43	36	58	41	42	37	39	SPO0028
28269	66	43	86	51	14	39	31	83	31	96	30	117	104	76	44	73	67	117	9	47	SPO0028
28270	4	42	41	49	24	27	23	52	26	23	29	22	53	45	36	37	32	42	21	41	SPO0028
28271	0	0	0	0	0	0	0	0	0	0	0	0	0	0	0	0	0	0	0	1	SPO0028
28272	37	22	27	26	3	10	7	9	36	34	0	8	35	8	10	19	10	4	26	36	SPO0028
28273	0	1	0	0	0	0	0	0	0	0	0	0	0	0	0	0	0	0	0	0	SPO0028
28280	0	4	11	3	0	19	0	21	15	0	26	0	35	0	31	26	19	12	15	13	SPO0028
28285	0	0	0	0	0	0	6	0	0	0	0	21	0	0	0	0	0	0	0	0	SPO0028
28304	115	118	112	164	170	152	165	166	120	207	119	118	119	178	149	166	96	247	170	100	SPO0028
28305	38	33	23	36	45	23	17	2	34	41	40	58	0	44	35	19	38	52	21	7	SPO0028
28322	0	0	0	0	0	0	16	14	0	0	0	0	0	4	0	0	0	0	0	0	SPO0028
28326	39	30	21	33	0	34	19	15	23	0	0	18	4	16	11	28	26	29	30	22	SPO0028
28343	0	19	0	12	7	0	25	0	3	0	0	0	0	0	3	9	0	0	0	10	SPO0028
28365	59	34	41	90	52	8	79	67	93	67	92	39	77	64	66	27	67	115	39	103	SPO0028
28495	48	64	156	110	149	146	156	133	77	155	109	155	119	154	138	79	77	189	137	127	SPO0028
28506	0	0	0	3	0	0	0	0	0	0	0	0	0	0	0	7	0	0	0	0	SPO0028
28568	55	46	27	54	76	80	44	25	9	28	49	55	35	48	42	40	19	32	30	39	SPO0028
28580	17	7	7	16	31	11	1	0	8	21	16	4	1	0	7	12	35	0	15	26	SPO0028
28590	7	8	5	28	55	0	24	14	0	9	19	8	32	10	26	2	22	22	36	0	SPO0028
28604	7	9	8	0	0	9	12	0	15	0	0	0	9	0	0	9	0	0	0	31	SPO0028
28610	95	32	65	35	10	2	46	60	38	60	24	0	40	31	31	49	29	58	54	29	SPO0028
28615	118	116	102	70	125	62	80	113	131	96	55	100	48	119	120	147	185	82	99	79	SPO0028
28619	165	55	108	91	80	145	126	136	154	130	101	192	170	65	144	124	57	144	92	223	SPO0028
28620	43	13	11	12	7	0	18	6	16	10	5	17	6	12	14	2	35	25	0	20	SPO0028
28629	20	27	16	53	21	32	27	37	37	63	47	12	44	39	20	25	32	25	22	63	SPO0028
28658	20	37	74	53	59	32	45	28	20	61	64	130	88	35	35	70	35	38	43	25	SPO0028
28700	0	66	25	60	80	47	28	49	40	91	15	62	48	54	76	17	61	84	34	84	SPO0028
28744	83	46	50	19	52	57	52	31	37	79	7	66	37	66	30	47	54	45	28	16	SPO0028
28767	0	0	7	16	14	6	12	5	15	33	0	0	12	9	9	6	0	22	11	4	SPO0028
28826	384	339	390	394	343	373	443	374	425	441	299	342	348	305	315	364	268	361	330	334	SPO0028
28859	0	11	5	3	17	18	12	0	0	9	1	0	10	0	3	27	0	29	0	0	SPO0028
28871	115	100	97	102	55	109	127	75	80	129	151	103	68	116	134	88	115	59	109	56	SPO0028
28877	72	48	32	19	0	6	36	23	7	0	0	13	32	21	12	33	10	35	32	25	SPO0028
28881	26	28	30	19	0	19	18	12	25	11	29	13	14	11	29	30	16	0	22	31	SPO0028
28923	0	0	0	0	0	0	0	2	0	0	0	0	0	0	0	0	0	0	0	0	SPO0028
28924	60	34	56	34	21	43	28	78	25	53	19	22	72	14	31	40	48	69	30	50	SPO0028
28947	31	34	43	33	69	27	39	43	58	35	55	31	26	2	36	13	16	33	15	41	SPO0028
28973	0	9	31	11	0	6	16	18	11	0	5	13	15	30	14	16	16	36	9	11	SPO0028
28994	0	0	0	0	0	0	1	0	0	0	0	0	0	0	0	0	0	0	0	0	SPO0028
28998	63	49	41	41	10	60	25	44	21	27	9	30	38	41	38	44	26	27	21	37	SPO0028
29022	12	13	8	11	21	27	5	0	8	11	3	21	17	33	22	17	0	0	4	0	SPO0028
29025	29	9	41	37	0	64	33	5	51	38	29	8	20	11	37	12	13	36	0	34	SPO0028
29053	39	12	10	10	17	24	34	25	3	7	7	39	0	30	7	14	10	9	30	0	SPO0028
29063	20	29	30	14	21	6	18	60	3	17	1	23	31	10	17	0	10	0	11	23	SPO0028
29074	0	23	59	36	55	46	38	86	25	35	63	45	52	44	30	41	99	48	45	38	SPO0028
29078	22	37	29	26	42	23	15	38	20	35	45	18	32	10	30	19	41	19	24	39	SPO0028
29112	17	49	59	53	62	60	50	58	28	36	26	25	61	42	78	37	73	43	51	74	SPO0028
29126	13	14	5	4	21	4	6	0	0	0	0	0	0	0	4	0	0	16	0	0	SPO0028
29145	134	118	105	155	45	97	67	118	115	73	83	100	137	83	129	130	99	191	122	151	SPO0028
29196	111	161	122	103	225	122	156	115	105	209	121	138	103	140	123	124	67	64	197	199	SPO0028
29216	142	84	50	83	114	89	65	80	71	49	111	67	55	70	56	65	45	14	66	61	SPO0028
29231	115	108	75	97	52	72	53	69	77	117	123	84	61	83	79	70	96	97	131	106	SPO0028
29278	17	0	7	6	0	7	4	2	0	0	0	0	23	14	19	7	0	0	22	18	SPO0028
29287	2	0	0	0	0	0	0	0	0	0	0	0	0	0	0	0	0	0	0	0	SPO0028
29299	0	0	0	0	0	0	0	0	0	6	0	0	0	0	0	0	0	0	0	0	SPO0028
29319	21	23	35	32	10	32	6	51	58	0	3	38	41	15	31	41	0	0	37	41	SPO0028
29527	32	19	34	31	35	56	28	95	11	30	41	30	15	71	33	51	32	29	28	49	SPO0029
29538	37	11	11	33	66	43	57	25	5	37	55	17	19	11	32	44	35	46	22	24	SPO0029
29581	0	0	0	0	0	0	0	0	1	0	16	0	0	0	0	17	0	7	0	0	SPO0029
29586	19	22	10	34	0	31	27	14	10	49	15	45	23	39	14	27	3	16	43	28	SPO0029
29627	0	0	0	4	3	8	0	9	0	0	0	0	20	4	6	0	0	0	0	0	SPO0029
29640	19	13	0	8	17	8	5	17	12	5	0	8	14	5	3	4	16	0	17	15	SPO0029
29641	20	22	30	34	24	32	13	32	10	8	3	51	21	19	36	18	0	29	28	38	SPO0029
29685	18	22	25	62	42	39	22	46	35	19	19	26	51	48	56	3	16	25	39	8	SPO0029
29719	54	49	38	34	62	52	19	69	38	25	80	14	32	38	64	44	10	66	24	11	SPO0029
29726	17	21	7	8	38	0	44	17	16	7	9	20	10	15	8	20	3	23	22	6	SPO0029
29740	51	64	60	44	49	60	81	63	38	80	31	94	55	72	80	75	29	22	95	111	SPO0029
29778	0	16	5	13	14	20	28	2	24	18	12	0	9	20	38	68	32	42	15	12	SPO0029
29810	2	10	9	22	31	19	0	32	9	5	13	0	34	29	17	22	16	0	11	34	SPO0029
29831	0	0	5	8	0	0	0	25	5	5	7	17	11	0	8	0	0	36	0	25	SPO0029
29869	18	25	43	14	0	25	74	18	11	42	23	0	30	55	37	26	0	0	26	29	SPO0029
29900	25	45	49	43	83	47	35	40	25	47	165	13	50	43	70	64	54	65	73	63	SPO0029
29910	0	0	0	1	0	0	0	0	0	0	0	0	0	0	0	0	0	0	0	0	SPO0029
29911	82	36	77	85	125	172	113	61	71	114	87	69	81	131	137	152	64	196	75	138	SPO0029
29916	0	0	0	0	0	0	0	0	0	0	0	0	0	0	0	0	0	0	0	1	SPO0029
29917	50	22	49	38	45	35	33	38	50	29	62	21	19	63	51	62	19	45	62	37	SPO0029
29927	10	32	44	21	62	53	33	25	62	81	78	88	51	20	120	63	64	51	45	83	SPO0029
29966	29	21	22	29	24	34	21	37	24	8	10	23	8	31	22	11	19	17	41	48	SPO0029
29976	53	58	33	32	55	24	68	25	23	58	30	52	20	59	50	59	13	55	30	40	SPO0029
30013	55	34	36	36	24	10	34	15	73	37	49	71	43	0	43	35	70	12	26	21	SPO0029
30053	0	7	0	9	10	6	0	0	0	0	0	0	9	0	0	0	0	0	0	0	SPO0029
30066	52	12	0	33	17	6	18	0	17	12	17	15	11	9	10	9	19	29	9	24	SPO0029
30081	0	12	4	0	3	11	5	0	0	0	0	0	12	8	0	0	0	0	7	8	SPO0029
30083	0	25	7	10	0	0	0	31	36	19	27	12	0	12	14	0	13	22	15	0	SPO0029
30087	0	0	0	0	7	0	0	0	0	0	0	13	0	0	3	0	0	0	0	0	SPO0029
30098	12	0	0	16	38	0	10	31	9	12	37	13	4	9	14	23	0	23	0	35	SPO0029
30123	5	19	13	3	0	6	15	0	16	0	34	6	23	23	16	16	16	0	15	26	SPO0029
30145	27	30	14	18	21	52	18	9	9	31	5	13	19	6	33	18	41	0	15	50	SPO0029
30211	0	6	0	3	0	0	0	0	0	0	0	0	0	0	0	0	0	0	0	0	SPO0029
30214	28	26	30	30	28	14	30	26	10	5	6	14	27	29	25	40	38	0	0	28	SPO0029
30216	25	0	27	26	21	37	23	23	38	29	0	13	24	18	25	47	45	0	13	36	SPO0029
30227	55	57	43	61	90	50	76	29	64	31	38	56	59	118	79	64	35	72	101	83	SPO0029
30247	0	0	0	1	0	0	0	0	0	0	0	0	0	0	0	0	0	0	0	0	SPO0029
30268	52	58	75	58	156	45	79	46	61	79	87	154	43	79	85	85	86	40	116	28	SPO0029
30327	69	61	28	77	114	41	91	64	80	123	20	56	32	61	50	67	54	17	77	39	SPO0029
30336	12	10	17	37	10	19	21	20	50	47	7	6	18	48	32	19	51	36	7	22	SPO0029
30382	7	12	0	1	21	0	12	0	1	0	0	15	8	0	13	0	0	0	13	17	SPO0029
30423	0	0	0	0	0	0	0	0	0	0	0	0	1	0	0	0	0	0	0	0	SPO0029
30474	9	0	3	0	14	8	5	0	0	0	0	14	0	0	6	5	0	0	0	6	SPO0029
30483	0	0	0	1	0	1	1	0	0	0	0	0	0	1	0	0	0	0	0	0	SPO0029
30484	0	0	0	1	0	1	1	0	0	1	1	0	0	0	0	0	0	0	2	0	SPO0029
30488	0	0	1	0	0	0	0	0	0	0	0	0	0	0	0	0	0	0	0	0	SPO0029
30504	0	0	0	0	0	0	0	0	0	0	0	0	0	0	0	0	0	1	0	0	SPO0029
30509	0	0	0	0	0	0	0	0	0	0	0	0	0	1	0	0	0	0	2	0	SPO0029
30510	0	0	0	0	0	0	0	0	0	0	0	0	0	0	0	0	0	0	0	1	SPO0029
30513	0	0	0	0	0	0	0	0	0	0	0	0	0	1	0	0	0	0	0	0	SPO0029
30515	0	0	0	0	0	0	0	0	0	0	0	0	0	0	0	1	0	0	0	0	SPO0029
30529	118	127	81	106	153	112	150	152	122	103	148	92	93	150	135	112	102	134	155	97	SPO0029
30547	0	23	19	31	14	32	36	17	14	23	19	40	34	45	48	41	35	6	69	78	SPO0029
30559	65	48	36	44	38	61	90	17	43	74	51	70	45	131	60	61	10	78	64	50	SPO0029
30563	0	0	0	3	0	0	0	0	0	0	0	0	0	0	13	0	0	0	0	0	SPO0029
30566	0	0	0	0	0	0	8	0	0	0	0	0	0	0	0	0	0	0	0	0	SPO0029
30569	113	75	137	105	135	163	125	98	118	77	99	99	90	164	93	120	115	65	56	107	SPO0029
30616	9	16	30	18	17	10	27	9	17	13	74	37	14	2	33	25	0	33	45	22	SPO0029
30620	0	0	9	10	10	0	0	0	18	10	0	13	25	0	16	8	16	39	11	2	SPO0029
30625	37	40	75	34	55	24	34	57	31	57	40	43	31	54	55	59	13	0	19	35	SPO0029
30631	36	33	29	49	66	55	39	44	14	14	29	20	27	10	17	40	41	12	22	15	SPO0029
30769	276	207	282	232	229	259	434	333	229	338	261	231	323	262	296	375	207	225	268	199	SPO0030
30788	138	125	121	110	146	80	111	149	72	81	90	77	68	116	91	71	128	110	69	110	SPO0030
30790	0	40	25	5	14	0	21	0	17	11	0	15	0	0	0	10	0	32	17	3	SPO0030
30810	238	246	345	317	430	486	402	216	322	384	419	351	452	434	397	385	312	507	474	314	SPO0030
30814	0	0	0	5	0	19	0	3	0	6	0	0	0	12	0	0	0	0	13	0	SPO0030
30830	21	20	13	8	10	0	8	9	11	0	21	4	9	12	18	15	19	0	24	6	SPO0030
30849	47	89	32	62	73	66	92	72	75	27	31	37	59	72	97	107	80	64	36	59	SPO0030
30866	20	45	33	37	28	38	6	34	18	13	19	18	48	28	27	55	10	32	51	39	SPO0030
30870	120	173	182	152	194	198	192	190	127	188	175	121	224	135	144	148	185	169	232	204	SPO0030
30882	0	25	4	0	0	2	2	0	15	7	22	6	0	0	0	11	16	0	7	0	SPO0030
30886	12	10	0	0	3	0	0	0	12	0	9	29	9	8	7	17	16	0	13	0	SPO0030
30888	105	50	76	68	73	47	80	37	105	37	97	75	22	24	75	75	105	58	71	95	SPO0030
30892	10	31	29	14	14	35	57	34	58	0	15	27	46	30	36	3	48	19	15	21	SPO0030
30903	0	10	10	8	10	0	13	11	15	13	12	18	11	13	13	8	16	0	7	22	SPO0030
30917	49	49	76	46	125	67	73	31	42	52	49	68	92	97	57	28	61	64	64	72	SPO0030
30929	52	90	65	42	59	14	64	9	52	26	30	60	17	57	110	46	22	82	49	64	SPO0030
31030	0	0	0	3	3	0	0	0	0	0	0	0	0	0	7	9	0	0	9	0	SPO0030
31032	0	0	0	2	0	0	0	0	0	0	0	0	0	0	0	1	0	0	6	0	SPO0030
31079	23	10	11	11	52	23	7	0	15	11	14	2	3	45	21	40	0	13	30	0	SPO0030
31092	50	73	36	51	94	55	39	72	43	35	57	92	81	59	71	58	105	49	45	54	SPO0030
31095	0	6	0	14	0	2	4	23	7	26	29	0	9	20	9	0	19	0	22	21	SPO0030
31103	0	10	6	17	17	16	31	8	21	12	0	13	22	20	24	54	13	38	36	10	SPO0030
31112	118	91	140	177	208	209	132	172	125	209	112	118	133	230	151	152	140	64	150	149	SPO0030
31198	0	0	0	0	0	0	0	0	0	1	0	0	0	0	0	0	0	0	0	0	SPO0030
31199	0	54	34	36	24	22	0	9	9	18	73	41	13	48	51	44	0	33	32	14	SPO0030
31213	39	38	43	20	24	14	25	3	12	9	14	0	0	0	39	24	16	27	28	10	SPO0030
31221	76	63	141	101	49	70	74	60	59	91	70	108	47	101	65	67	38	68	86	93	SPO0030
31224	125	131	101	134	142	130	128	133	115	48	80	67	272	133	124	119	223	166	142	125	SPO0030
31231	0	0	0	0	0	0	0	0	0	0	1	0	0	0	0	0	0	0	0	0	SPO0030
31232	41	26	58	57	21	47	31	15	60	73	86	33	13	32	44	75	22	68	60	36	SPO0030
31235	11	40	38	34	7	39	16	37	24	16	7	14	35	28	46	38	0	13	4	38	SPO0030
31243	95	90	77	91	118	141	70	89	54	111	136	81	104	73	51	134	77	173	81	109	SPO0030
31278	43	12	41	21	28	19	23	12	23	13	7	21	39	11	49	28	6	14	36	32	SPO0030
31288	52	94	91	96	118	113	82	95	36	67	126	66	87	92	123	80	134	82	124	139	SPO0030
31295	108	67	96	127	55	89	68	94	105	51	100	68	85	70	104	134	108	157	77	69	SPO0030
31299	0	8	8	6	3	11	6	0	0	0	0	0	0	14	0	5	0	0	0	0	SPO0030
31311	43	21	110	69	80	47	90	83	33	79	45	135	37	76	88	85	35	87	49	126	SPO0030
31314	25	19	5	7	10	23	29	21	26	1	13	26	8	16	14	13	19	0	0	6	SPO0030
31327	0	7	0	15	0	0	0	0	0	4	0	11	0	17	0	0	0	0	0	9	SPO0030
31338	9	19	14	3	0	0	17	18	20	7	6	4	0	28	8	16	16	32	24	0	SPO0030
31348	0	0	0	0	0	0	0	0	0	2	0	0	0	6	2	14	13	19	0	0	SPO0030
31387	0	0	3	0	21	1	0	0	0	0	38	0	8	5	0	23	6	0	11	0	SPO0030
31393	11	28	18	11	0	35	0	9	6	8	7	0	0	22	14	0	10	0	36	30	SPO0030
31409	63	10	35	50	42	9	18	23	29	0	0	32	27	51	25	13	19	17	54	20	SPO0030
31435	155	97	145	120	159	146	172	181	233	184	140	182	215	157	189	185	188	254	187	167	SPO0030
31437	28	15	0	33	42	19	11	58	0	0	35	40	14	16	24	11	0	43	24	39	SPO0030
31449	62	52	31	42	42	92	83	44	59	16	28	91	77	48	64	72	70	102	36	60	SPO0030
31460	11	0	18	8	28	0	19	12	44	18	64	0	20	7	3	16	16	22	30	23	SPO0030
31614	0	27	28	7	17	40	2	11	15	17	12	0	6	35	4	12	13	29	21	12	SPO0031
31626	23	46	14	53	45	39	58	63	41	75	21	20	43	44	28	62	45	17	13	23	SPO0031
31649	55	59	49	83	87	64	64	15	68	114	92	51	74	50	118	118	38	22	109	65	SPO0031
31656	1	0	0	0	0	0	0	0	0	0	0	0	0	0	0	0	0	0	0	0	SPO0031
31657	231	236	186	266	340	366	313	248	207	276	331	325	317	237	341	254	405	201	432	295	SPO0031
31660	62	61	87	75	66	35	75	80	58	74	56	36	78	28	67	71	64	104	66	28	SPO0031
31668	10	34	17	25	24	4	28	5	23	10	35	8	12	22	14	28	3	36	30	26	SPO0031
31680	0	7	6	14	10	36	6	40	25	0	0	28	24	41	4	11	16	0	7	21	SPO0031
31694	6	18	26	23	28	14	53	5	20	17	24	44	15	18	32	17	38	3	9	7	SPO0031
31699	0	0	17	10	31	15	0	0	0	11	28	22	0	21	8	26	0	12	7	15	SPO0031
31704	42	37	30	42	52	54	6	44	5	36	43	47	25	20	44	42	54	51	26	30	SPO0031
31713	0	23	5	0	0	0	0	5	0	0	8	1	0	4	0	1	10	0	24	0	SPO0031
31736	163	121	163	105	191	103	82	218	159	110	134	64	87	84	150	110	137	137	110	121	SPO0031
31737	9	7	0	0	0	0	0	5	0	0	0	5	0	17	0	0	0	23	0	0	SPO0031
31739	25	9	6	14	10	8	19	0	14	1	0	13	17	23	20	16	10	35	9	33	SPO0031
31743	154	71	121	108	149	76	100	89	99	100	65	114	98	110	68	54	67	102	120	48	SPO0031
31745	0	19	0	11	0	6	29	0	0	7	7	31	11	7	41	6	0	0	0	23	SPO0031
31746	0	0	0	0	0	0	0	0	1	0	0	0	0	0	0	0	0	0	0	0	SPO0031
31747	0	16	0	0	0	0	0	29	19	15	0	13	7	15	9	0	6	0	13	0	SPO0031
31776	0	4	5	6	24	16	10	17	36	0	35	9	13	0	8	20	29	0	9	6	SPO0031
31788	0	0	0	0	0	1	0	0	0	0	0	0	0	0	0	0	0	0	0	0	SPO0031
31789	91	61	74	73	94	63	47	144	72	49	48	82	106	72	77	52	112	64	28	33	SPO0031
31802	0	0	0	0	0	0	0	5	11	10	0	0	4	2	10	0	0	0	0	0	SPO0031
31807	15	28	0	7	17	11	21	26	15	3	28	31	36	0	26	16	6	0	30	0	SPO0031
31811	141	23	84	86	87	91	80	135	71	74	74	96	112	113	144	127	54	140	41	44	SPO0031
31818	30	18	24	13	3	17	2	0	10	16	0	2	22	5	20	16	6	0	15	6	SPO0031
31819	3	31	1	9	35	22	38	8	9	6	8	16	6	6	14	0	3	7	17	10	SPO0031
31864	64	77	98	94	163	70	145	138	53	93	70	88	94	74	119	102	156	26	142	137	SPO0031
31865	12	15	20	26	31	5	10	31	14	10	0	28	15	0	18	14	13	30	0	17	SPO0031
31870	34	33	51	30	28	35	42	67	37	72	21	42	58	50	46	49	29	69	64	69	SPO0031
31871	0	0	0	1	0	0	0	0	0	0	0	0	0	0	0	0	0	0	0	0	SPO0031
31881	10	8	6	3	21	4	4	15	11	30	51	4	20	23	25	14	3	0	0	37	SPO0031
31907	128	121	86	110	128	134	149	107	68	111	97	133	114	136	110	104	124	136	125	62	SPO0031
31946	162	138	148	141	139	188	221	150	131	204	169	221	128	171	202	181	182	254	161	85	SPO0031
31963	0	0	0	0	0	0	0	0	0	0	1	0	0	0	0	0	0	0	0	0	SPO0031
31965	0	0	0	2	14	2	0	0	0	0	0	0	6	5	0	0	26	0	0	0	SPO0031
31984	15	18	30	22	52	61	73	52	18	0	30	47	9	60	39	26	10	39	21	20	SPO0031
31985	0	0	0	0	0	4	5	0	0	0	0	0	0	0	0	0	0	9	0	0	SPO0031
32008	0	0	0	0	0	1	0	0	0	0	0	0	0	0	0	0	0	0	0	0	SPO0031
32009	62	79	43	64	69	54	27	26	51	39	22	13	60	41	54	24	73	55	52	11	SPO0031
32015	20	58	32	51	0	17	38	57	36	28	34	66	17	63	87	33	105	13	11	33	SPO0031
32016	1	0	0	0	0	0	0	0	0	0	0	0	0	0	0	0	0	0	0	0	SPO0031
32018	0	0	0	0	0	0	0	0	0	0	0	0	0	0	0	0	3	0	2	0	SPO0031
32041	32	64	64	70	42	56	53	37	58	54	99	49	49	62	59	48	54	49	81	40	SPO0031
32051	53	78	62	35	55	35	60	37	23	62	59	58	69	40	76	44	29	27	75	59	SPO0031
32052	23	32	6	26	0	10	16	8	0	11	26	12	22	14	5	0	19	1	11	0	SPO0031
32054	255	362	322	348	534	535	478	337	546	491	369	431	419	315	448	313	453	297	333	326	SPO0031
32523	0	10	29	16	28	3	16	0	15	3	40	0	10	3	9	13	45	0	11	1	SPO0033
32529	26	46	44	31	59	65	60	67	87	92	41	27	90	56	52	41	13	98	41	63	SPO0033
32568	17	34	33	14	73	50	56	35	24	48	28	5	29	16	41	58	29	30	36	8	SPO0033
32578	0	0	0	4	10	4	0	0	0	0	0	0	0	5	5	5	0	0	0	0	SPO0033
32589	13	6	13	3	14	17	11	17	10	10	28	1	11	14	10	16	0	49	6	16	SPO0033
32590	0	0	20	14	38	5	15	34	0	18	0	18	8	20	14	16	6	0	0	2	SPO0033
32595	25	31	50	28	49	37	17	0	23	0	66	45	15	41	54	5	10	35	37	49	SPO0033
32600	64	83	34	62	90	56	34	106	29	57	47	48	65	59	54	51	41	100	67	73	SPO0033
32620	0	0	9	9	10	0	0	17	0	0	3	0	3	0	17	0	0	0	0	1	SPO0033
32646	0	19	18	21	21	12	42	0	6	24	0	0	24	16	13	5	64	0	30	30	SPO0033
32653	15	9	17	11	14	48	34	18	27	15	27	37	15	14	22	0	16	14	11	27	SPO0033
32663	0	0	0	0	0	1	0	0	0	0	0	0	0	0	0	0	0	0	0	0	SPO0033
32664	37	32	41	48	49	57	21	52	34	38	22	25	44	54	54	51	51	19	22	28	SPO0033
32668	20	37	32	43	59	30	23	31	57	19	48	49	79	50	65	34	41	0	7	6	SPO0033
32708	13	7	5	4	21	31	5	0	0	17	19	33	34	1	9	21	13	10	4	17	SPO0033
32725	0	0	0	0	0	0	13	0	0	0	0	0	0	0	7	14	0	0	0	17	SPO0033
32751	0	0	0	11	21	4	17	0	19	14	13	8	15	11	6	29	29	0	6	14	SPO0033
32766	0	9	0	3	21	0	0	0	0	0	0	0	0	0	0	8	0	0	0	0	SPO0033
32821	31	43	90	74	69	52	57	49	27	36	37	39	77	26	53	12	16	10	69	55	SPO0033
32840	8	4	2	12	0	0	4	0	0	0	12	26	0	0	3	29	13	0	0	4	SPO0033
32842	0	0	1	0	0	0	0	0	0	0	0	0	0	0	0	0	0	0	0	0	SPO0033
32854	32	44	27	44	7	27	8	90	32	59	66	56	53	32	114	47	51	51	28	85	SPO0033
32859	50	83	90	110	31	90	102	156	33	67	107	45	109	125	66	65	131	75	116	67	SPO0033
32881	32	30	14	28	7	42	52	49	83	11	29	31	45	24	25	21	38	10	62	38	SPO0033
32994	131	154	99	152	236	203	181	143	97	153	133	210	198	179	163	186	137	150	150	187	SPO0033
32995	0	0	1	0	0	0	0	0	0	0	0	0	0	0	0	0	0	0	0	0	SPO0033
33009	22	10	31	29	59	25	33	78	6	36	7	19	4	36	45	16	13	23	17	27	SPO0033
33034	34	22	34	38	38	9	60	67	11	13	10	34	26	11	51	28	19	48	101	16	SPO0033
33040	0	6	0	0	0	0	0	0	0	0	0	0	0	0	4	5	0	0	0	0	SPO0033
33046	45	77	102	54	111	96	85	69	40	102	10	96	74	73	79	37	96	53	122	64	SPO0033
33051	284	219	205	264	315	340	272	261	294	284	313	326	327	287	229	311	220	284	167	138	SPO0033
33065	14	0	18	17	14	16	7	12	14	15	26	0	23	13	3	22	0	38	36	28	SPO0033
33161	69	46	29	41	49	33	36	48	67	8	58	31	33	48	35	37	41	42	32	40	SPO0033
33171	18	41	64	37	107	84	16	14	27	37	55	37	30	67	40	64	70	91	24	78	SPO0033
33181	30	59	100	75	80	73	106	81	57	103	76	80	98	57	50	84	131	82	101	119	SPO0033
33190	0	0	0	1	0	0	0	0	0	0	0	0	0	0	0	0	0	0	0	0	SPO0033
33192	104	54	61	72	153	22	51	106	25	66	81	66	69	51	55	60	118	88	52	122	SPO0033
33193	0	0	0	0	0	0	0	0	0	0	0	3	0	0	2	0	0	0	0	0	SPO0033
33209	0	8	23	16	17	0	10	0	12	5	15	0	0	5	15	39	0	7	6	0	SPO0033
33222	0	0	0	0	0	0	0	0	0	0	0	0	0	0	1	0	0	0	0	0	SPO0033
33223	154	162	162	146	260	144	197	201	185	218	271	179	223	198	211	260	175	273	172	161	SPO0033
33233	10	0	4	9	10	1	2	0	0	0	0	0	0	0	10	8	0	0	0	0	SPO0033
33234	80	71	96	92	21	52	33	48	86	86	16	60	69	80	70	77	26	61	69	67	SPO0033
33237	26	8	5	5	17	15	5	28	9	0	15	38	20	4	17	12	6	12	15	0	SPO0033
33246	27	20	9	4	0	7	13	21	24	27	0	30	8	21	30	8	6	23	26	18	SPO0033
33255	24	0	48	10	10	11	7	25	31	58	6	0	24	44	21	13	13	9	36	17	SPO0033
33260	135	76	82	106	222	85	123	104	27	71	137	49	150	130	116	76	131	162	124	141	SPO0033
33266	7	1	12	10	0	11	0	0	0	0	13	16	16	2	13	19	0	7	6	0	SPO0033
33281	9	6	16	21	10	13	15	0	8	17	2	6	2	13	0	33	6	19	7	10	SPO0033
33286	12	56	60	39	76	39	45	15	51	61	7	69	35	19	32	34	32	81	26	50	SPO0033
33318	0	0	0	0	0	0	0	0	0	0	0	0	4	0	0	0	0	0	0	0	SPO0033
33319	47	69	37	75	62	52	39	23	10	49	77	33	29	42	23	54	70	19	66	14	SPO0033
33471	14	7	11	11	10	9	12	0	0	12	6	9	0	5	11	0	0	12	6	10	SPO0034
33486	101	66	109	98	97	102	80	69	171	105	122	78	70	117	103	97	89	78	60	189	SPO0034
33488	0	24	14	9	21	2	25	17	16	14	30	4	10	4	0	14	6	4	0	28	SPO0034
33490	0	0	0	0	0	0	0	0	0	0	0	0	0	0	0	1	0	0	0	0	SPO0034
33494	0	0	0	0	0	0	0	0	0	1	0	0	0	0	0	0	0	0	0	0	SPO0034
33497	0	0	0	0	0	0	0	0	0	0	0	0	0	0	1	0	0	0	0	0	SPO0034
33499	19	16	67	68	21	37	52	63	49	60	36	38	50	21	31	36	26	36	47	58	SPO0034
33500	0	0	0	0	0	0	0	0	0	0	0	0	0	0	1	0	0	0	0	0	SPO0034
33512	13	24	43	27	42	31	19	25	24	29	17	16	13	23	31	48	3	19	7	6	SPO0034
33530	0	0	1	0	0	0	0	0	0	3	0	8	0	0	0	0	0	0	15	0	SPO0034
33532	44	28	78	121	62	74	47	89	81	74	73	87	46	76	99	78	57	77	75	53	SPO0034
33540	0	1	0	0	0	0	0	0	0	0	0	0	0	0	0	0	0	0	0	0	SPO0034
33541	16	12	9	25	24	7	5	34	19	17	38	23	27	49	33	28	16	0	11	71	SPO0034
33542	0	0	0	7	0	0	7	0	0	0	0	0	0	0	0	0	0	1	0	0	SPO0034
33554	0	0	0	0	52	10	0	0	5	6	0	0	15	5	11	7	0	0	22	4	SPO0034
33590	31	52	29	19	28	31	21	48	27	30	45	16	20	21	15	32	16	33	0	27	SPO0034
33594	25	34	47	52	73	56	50	40	10	43	51	45	13	29	42	79	19	55	39	47	SPO0034
33601	0	0	32	19	52	13	0	12	0	12	76	73	15	36	39	27	19	14	19	14	SPO0034
33625	36	63	41	24	38	53	63	20	67	63	12	28	26	11	58	67	38	68	34	24	SPO0034
33639	9	0	0	0	17	6	0	9	0	0	0	0	0	10	0	12	0	0	0	10	SPO0034
33641	29	58	23	10	21	10	10	26	0	11	0	16	36	17	14	23	10	27	11	5	SPO0034
33651	18	22	13	24	38	14	15	8	0	49	38	39	14	42	34	0	6	17	41	34	SPO0034
33654	9	40	7	7	10	13	16	11	0	0	17	26	3	36	17	2	0	1	15	5	SPO0034
33681	0	52	22	35	21	11	46	29	26	5	16	0	20	46	28	0	0	12	30	71	SPO0034
33689	0	0	0	0	0	6	0	0	0	0	0	0	0	0	0	0	0	0	0	0	SPO0034
33690	10	21	30	17	35	5	34	32	10	17	7	13	6	39	52	11	3	88	17	15	SPO0034
33713	23	37	47	31	17	29	30	8	33	47	28	46	39	22	8	19	35	45	41	24	SPO0034
33726	0	0	6	15	10	10	23	0	17	8	0	0	45	24	21	17	0	13	0	0	SPO0034
33741	24	86	56	46	62	82	83	77	41	49	64	95	79	69	88	60	80	51	64	53	SPO0034
33746	100	152	111	81	55	103	116	133	121	143	126	126	162	104	87	159	140	36	146	102	SPO0034
33768	15	16	14	8	0	26	18	40	6	3	8	0	10	9	3	7	6	10	24	12	SPO0034
33773	0	0	0	6	7	7	15	18	0	0	0	0	4	14	6	14	0	0	0	0	SPO0034
33784	15	7	1	18	0	9	10	41	10	41	0	27	23	12	12	30	29	14	22	7	SPO0034
33786	16	15	34	21	10	12	18	6	21	40	15	34	22	18	14	2	0	32	15	10	SPO0034
33795	0	0	0	0	0	0	0	0	0	1	0	0	0	0	0	0	0	0	0	0	SPO0034
33796	21	14	56	43	14	20	16	55	25	44	7	7	17	38	26	25	26	19	47	39	SPO0034
33797	0	0	0	0	7	0	0	0	7	0	0	2	0	0	3	0	0	0	0	0	SPO0034
33806	21	40	32	36	90	31	18	52	11	47	34	43	47	14	28	51	45	45	56	43	SPO0034
33816	25	32	43	54	35	81	44	60	24	71	24	78	54	60	55	69	0	53	11	67	SPO0034
33828	14	9	14	9	21	27	10	15	0	5	23	0	11	17	0	9	0	0	2	6	SPO0034
33833	150	94	107	119	55	40	99	67	52	81	73	43	67	93	42	17	41	27	95	53	SPO0034
33858	68	160	112	115	146	119	103	133	150	128	90	210	66	133	101	126	45	79	124	113	SPO0034
33932	7	0	14	3	10	0	0	0	0	0	19	0	26	0	0	5	0	0	0	0	SPO0034
33950	76	58	68	51	14	52	39	18	40	29	40	27	44	57	52	36	16	29	26	34	SPO0034
33955	0	0	13	11	14	1	1	0	0	7	3	0	0	2	0	12	0	0	0	0	SPO0034
33956	9	15	19	16	66	10	19	51	9	48	14	51	10	26	39	45	32	9	24	52	SPO0034
33965	0	7	3	9	0	0	16	0	0	8	0	0	14	5	0	7	6	0	0	0	SPO0034
33976	43	48	11	27	10	44	8	15	23	9	41	32	19	0	14	32	0	9	17	0	SPO0034
34005	25	31	34	34	42	24	46	38	27	13	30	14	29	11	41	0	0	0	11	61	SPO0034
34032	20	25	6	11	38	29	13	25	7	0	0	0	9	12	19	24	13	0	6	17	SPO0034
34038	1	0	0	0	3	0	13	0	0	0	10	12	0	0	0	0	0	0	11	0	SPO0034
34056	43	38	38	26	10	26	46	26	32	34	36	28	34	26	24	36	3	14	9	0	SPO0034
34066	0	22	0	16	14	16	7	8	0	16	8	0	4	11	16	16	0	22	21	26	SPO0034
34067	0	6	10	0	21	0	18	11	19	23	10	7	0	0	0	2	22	6	0	0	SPO0034
34070	12	10	0	8	17	4	11	5	14	14	0	1	1	0	0	0	10	35	2	1	SPO0034
34090	0	0	0	0	0	0	0	0	0	0	0	1	0	0	0	0	0	0	0	0	SPO0034
34108	0	0	10	4	17	0	21	12	0	15	0	17	0	6	4	37	0	0	17	2	SPO0034
34114	0	0	23	11	0	19	13	2	17	0	0	39	33	11	25	1	35	59	13	11	SPO0034
34116	0	38	23	16	14	9	16	0	5	8	23	15	36	11	20	12	0	45	7	8	SPO0034
34119	58	4	40	37	7	55	41	31	29	27	27	13	23	42	42	7	32	45	17	39	SPO0034
34120	7	7	0	9	24	13	15	0	10	1	15	0	0	0	0	5	0	0	9	13	SPO0034
34140	25	9	23	13	10	2	13	0	0	26	19	19	44	11	14	0	6	0	6	7	SPO0034
34168	12	56	43	37	59	23	41	40	28	33	29	55	45	32	48	40	70	6	60	74	SPO0034
34179	17	0	5	0	0	6	11	0	26	0	0	8	0	9	4	0	0	19	6	14	SPO0034
34180	87	94	62	160	125	144	144	133	138	196	158	74	160	104	170	99	64	81	131	175	SPO0034
34269	23	16	15	12	17	10	28	20	21	39	26	14	12	0	15	25	67	4	39	27	SPO0034
34274	0	1	0	0	0	0	0	0	0	0	0	0	0	0	0	0	0	0	0	0	SPO0034
34275	52	130	78	60	31	91	81	57	57	96	74	50	62	93	94	80	86	79	94	70	SPO0034
34276	0	13	0	6	17	4	0	21	0	9	0	0	5	14	6	0	19	32	26	0	SPO0034
34307	0	0	0	0	0	0	0	0	0	7	0	0	0	0	0	0	0	0	0	0	SPO0034
34308	90	40	28	49	7	48	67	44	18	53	52	76	31	34	21	32	99	82	103	79	SPO0034
34322	34	52	22	65	35	73	65	64	0	26	13	56	53	45	17	36	29	9	17	16	SPO0034
34324	14	0	19	7	21	18	4	31	7	5	0	32	30	9	37	0	0	32	0	8	SPO0034
34334	0	45	17	16	0	14	13	48	3	23	28	39	40	5	36	23	13	29	11	33	SPO0034
34335	13	32	20	16	10	0	16	12	12	25	0	0	21	15	7	0	10	12	26	9	SPO0034
34343	74	58	69	33	52	96	24	61	43	34	62	61	35	67	76	9	35	10	64	50	SPO0034
34346	9	60	60	34	59	24	34	75	6	23	24	76	44	49	38	35	29	77	49	39	SPO0034
34354	68	79	68	55	118	44	60	74	67	79	48	155	46	116	76	60	67	43	84	115	SPO0034
34396	31	64	43	56	55	38	58	46	85	62	15	40	79	62	87	68	41	105	110	14	SPO0034
34406	0	0	0	0	0	0	0	0	0	0	0	0	0	0	0	0	0	1	0	0	SPO0034
34407	0	11	6	15	7	14	11	12	9	0	8	0	3	4	2	0	0	59	21	0	SPO0034
34435	11	12	10	4	0	24	7	15	0	21	30	13	27	20	7	0	0	16	2	0	SPO0034
34447	20	73	44	24	24	11	96	34	21	17	15	28	30	19	65	25	26	51	30	50	SPO0034
34527	60	21	15	26	3	27	8	40	1	16	0	27	6	13	20	7	22	0	34	12	SPO0034
34532	0	0	22	21	21	0	10	9	0	23	0	8	24	0	17	2	16	0	0	18	SPO0034
34564	77	142	52	62	107	77	54	74	76	69	80	131	45	53	59	40	10	95	73	64	SPO0034
34594	7	34	26	11	28	26	6	6	28	42	10	15	37	21	38	26	0	0	4	46	SPO0034
34609	34	20	20	44	17	26	13	60	15	25	20	9	16	26	19	9	22	115	4	10	SPO0034
34649	55	24	6	30	7	0	36	20	27	0	14	31	24	23	28	43	6	0	0	17	SPO0034
34654	56	10	49	39	55	39	46	57	32	12	65	31	32	53	31	10	6	53	22	0	SPO0034
34655	10	0	6	16	0	13	0	38	8	11	10	0	0	3	19	5	51	0	7	17	SPO0034
34658	110	67	60	77	94	31	33	26	84	18	28	23	96	73	63	60	19	26	47	30	SPO0034
34706	26	20	49	26	49	2	18	41	0	20	21	49	45	30	25	49	51	51	37	13	SPO0034
34715	41	36	51	6	7	2	25	41	0	4	12	44	11	20	30	33	48	0	19	26	SPO0034
34720	9	6	0	0	17	0	2	0	11	0	0	0	0	0	6	0	0	0	0	15	SPO0034
34730	51	25	23	39	125	31	13	34	36	49	0	25	46	56	29	52	48	19	26	10	SPO0034
34926	60	74	60	48	69	13	47	38	32	51	66	63	34	88	46	65	64	55	58	30	SPO0035
34929	13	20	28	9	14	37	18	18	17	30	10	19	46	22	12	24	0	0	17	7	SPO0035
34966	15	7	16	13	7	6	5	0	16	17	15	12	17	14	0	0	19	22	17	17	SPO0035
34976	37	43	6	34	59	31	31	29	37	38	22	76	27	48	18	18	13	26	30	27	SPO0035
34987	18	25	14	12	24	3	10	0	38	84	47	0	10	38	17	0	38	58	2	11	SPO0035
35030	4	0	0	0	0	0	0	0	1	0	0	0	0	0	0	15	16	0	11	0	SPO0035
35035	0	0	2	0	38	11	4	9	0	0	17	0	13	13	11	16	19	7	0	8	SPO0035
35062	77	79	41	71	17	40	50	17	73	80	19	50	67	38	54	61	57	26	84	86	SPO0035
35075	63	228	86	128	173	126	114	110	163	180	161	139	138	128	161	131	112	79	150	111	SPO0035
35085	34	47	34	24	24	14	18	12	21	3	20	1	11	2	12	12	22	3	6	1	SPO0035
35092	0	47	49	35	14	22	56	20	58	39	17	27	18	24	19	40	61	13	49	41	SPO0035
35096	0	11	9	0	21	1	6	0	1	11	0	11	0	11	6	0	0	16	7	0	SPO0035
35154	61	37	32	33	52	32	63	38	46	49	42	44	33	20	37	37	0	20	9	19	SPO0035
35195	25	25	26	8	21	40	39	26	0	20	21	47	14	14	20	25	6	39	19	14	SPO0035
35203	0	12	5	24	21	35	10	41	0	33	9	7	15	9	24	16	29	0	6	38	SPO0035
35240	91	61	94	75	62	58	87	64	118	74	125	41	85	127	71	41	118	79	73	84	SPO0035
35279	25	26	41	22	24	2	10	18	8	0	3	0	13	0	11	0	0	0	7	18	SPO0035
35314	0	0	0	0	0	0	0	0	1	0	0	0	0	0	0	0	0	0	0	0	SPO0035
35315	0	0	0	0	0	0	0	0	0	0	0	0	0	1	0	0	0	0	0	0	SPO0035
35316	33	22	41	57	62	93	15	21	95	25	54	38	43	44	32	56	0	35	69	29	SPO0035
35317	0	0	0	0	3	0	0	0	0	0	0	0	0	0	0	0	0	0	0	0	SPO0035
35339	0	10	0	0	0	0	0	0	0	0	0	4	0	0	0	0	0	0	0	0	SPO0035
35350	0	15	0	0	0	5	28	0	8	0	10	9	14	12	3	7	0	17	0	0	SPO0035
35355	0	0	0	2	0	0	0	0	0	0	0	9	0	0	0	0	0	0	19	0	SPO0035
35415	128	61	63	95	49	76	90	71	60	100	123	80	51	55	45	81	118	117	77	81	SPO0035
35435	156	162	123	162	111	147	134	117	122	113	132	174	92	87	138	137	175	126	163	163	SPO0035
35444	0	0	0	0	0	0	8	9	0	0	14	0	4	0	0	12	0	0	0	0	SPO0035
35455	10	23	13	6	10	5	7	14	11	3	14	55	7	20	27	9	19	17	6	34	SPO0035
35456	64	58	44	28	69	131	44	41	64	26	49	49	53	45	85	51	45	32	60	39	SPO0035
35461	0	10	0	0	0	0	6	0	0	0	12	0	0	0	0	0	0	0	9	0	SPO0035
35467	0	0	0	0	0	0	0	0	0	0	0	1	0	0	0	0	0	0	0	0	SPO0035
35479	95	135	115	96	118	139	126	84	185	76	54	118	111	79	170	61	22	146	60	99	SPO0035
35489	47	22	27	46	62	23	41	49	42	57	16	73	45	27	27	15	6	25	19	23	SPO0035
35516	31	46	28	33	35	14	17	8	20	3	20	10	28	19	28	29	13	7	13	0	SPO0035
35525	67	27	56	31	83	21	44	41	0	27	34	2	53	4	54	89	64	61	32	25	SPO0035
35531	0	12	32	13	45	60	13	28	16	26	23	17	12	26	31	24	29	0	26	23	SPO0035
35542	0	1	0	0	0	0	0	0	0	0	0	0	0	0	0	0	0	0	0	0	SPO0035
35562	5	0	9	3	3	10	7	46	10	6	24	7	0	13	10	16	0	19	15	10	SPO0035
35566	29	1	5	14	14	31	0	6	19	33	19	7	35	2	3	33	48	0	45	13	SPO0035
35568	48	52	20	26	69	51	67	0	44	71	35	21	32	32	48	43	32	13	28	21	SPO0035
35576	0	0	0	1	0	0	0	0	0	0	0	0	0	0	0	0	0	0	0	0	SPO0035
35577	245	264	254	412	388	282	323	284	328	253	272	316	412	245	296	270	198	270	331	288	SPO0035
35590	14	22	35	32	10	26	30	60	12	26	13	13	24	7	20	32	6	52	17	30	SPO0035
35609	39	33	35	39	10	21	48	26	27	91	29	21	16	45	29	23	0	13	17	54	SPO0035
35610	1	0	0	0	0	0	0	0	0	0	0	0	0	0	0	0	0	0	0	0	SPO0035
35613	11	10	15	4	3	12	24	0	9	34	13	19	32	10	21	46	32	0	17	6	SPO0035
35620	31	23	16	20	17	6	21	12	34	11	41	26	20	21	14	21	48	17	36	6	SPO0035
35640	0	9	7	8	0	4	5	17	12	0	9	16	14	0	16	0	26	0	13	10	SPO0035
35662	63	77	73	47	38	58	56	21	84	83	58	21	38	35	50	51	54	20	36	63	SPO0035
35689	3	48	7	8	21	8	4	11	10	0	16	6	37	3	20	17	0	3	0	0	SPO0035
35691	0	0	0	0	0	0	1	0	0	0	0	5	0	0	0	6	0	0	0	0	SPO0035
35694	0	4	0	11	0	0	21	0	6	17	0	9	27	5	3	4	22	0	37	0	SPO0035
35699	0	7	2	5	3	6	0	5	0	4	0	2	0	11	0	0	0	0	0	0	SPO0035
35700	1	0	0	0	0	0	0	0	0	0	0	0	0	0	0	0	0	0	0	2	SPO0035
35710	61	78	57	56	45	89	52	38	58	34	69	19	40	51	60	69	83	40	49	82	SPO0035
35719	0	0	0	0	0	0	0	0	0	0	0	0	1	0	0	0	0	0	0	0	SPO0035
35720	35	77	55	42	45	56	31	12	25	70	64	91	12	24	23	54	67	0	17	24	SPO0035
35721	0	0	0	0	0	0	0	17	0	0	0	0	0	0	0	0	0	0	0	0	SPO0035
35724	10	11	12	9	17	15	0	38	33	27	14	29	17	9	14	23	45	0	6	26	SPO0035
35742	20	19	12	35	28	67	39	49	62	44	30	20	28	49	35	40	54	36	36	4	SPO0035
35744	13	16	5	15	7	0	22	0	7	14	0	14	0	14	14	4	6	0	22	12	SPO0035
35756	0	0	0	0	7	0	2	0	0	4	0	8	6	0	0	0	0	0	0	0	SPO0035
35775	123	114	77	90	42	112	64	71	63	93	108	88	103	98	110	106	159	82	118	23	SPO0035
35784	45	87	113	106	73	87	82	83	62	116	85	169	135	134	74	85	77	72	114	84	SPO0035
35785	0	4	0	0	0	0	0	0	0	0	0	0	0	0	0	0	0	0	0	0	SPO0035
35815	259	164	216	214	315	233	188	268	235	57	164	156	179	153	170	131	230	218	221	189	SPO0035
35821	9	0	12	14	0	14	10	0	20	0	0	0	7	6	21	0	22	13	2	0	SPO0035
35823	0	0	0	3	0	10	4	0	0	0	1	4	10	8	5	0	0	17	0	0	SPO0035
35844	99	88	66	46	87	88	54	109	53	88	85	74	87	73	46	68	48	30	21	39	SPO0035
35847	29	19	31	24	55	19	24	38	1	24	54	39	50	16	14	28	22	20	22	27	SPO0035
35855	10	1	0	29	3	0	8	0	7	0	2	23	17	0	0	0	10	0	0	0	SPO0035
35868	14	46	51	26	0	20	45	40	122	35	13	31	11	32	14	26	19	46	58	18	SPO0035
35881	39	7	41	36	31	23	21	0	7	45	27	32	0	7	31	0	35	0	7	33	SPO0035
35904	82	137	124	112	90	90	90	61	46	118	88	42	121	73	81	89	67	68	95	89	SPO0035
35916	160	131	135	167	146	138	185	173	182	189	213	155	176	183	161	178	207	170	215	250	SPO0035
35925	0	9	7	13	21	7	2	0	8	0	0	0	0	0	0	0	0	13	0	18	SPO0035
35933	14	62	63	82	42	56	54	104	85	66	15	36	53	49	121	53	45	94	77	59	SPO0035
35938	33	47	45	51	52	58	51	64	47	58	77	34	54	40	69	29	61	33	13	13	SPO0035
35939	6	7	28	49	24	0	25	2	15	16	24	28	34	14	11	16	6	20	37	13	SPO0035
35944	42	67	13	50	17	37	60	46	38	55	21	12	55	68	59	12	22	10	58	84	SPO0035
35949	0	0	11	25	0	51	16	21	0	3	0	0	10	0	26	7	13	0	0	11	SPO0035
35959	55	32	32	61	83	31	56	52	26	4	29	56	37	26	49	33	70	51	26	63	SPO0035
35983	36	34	53	73	14	19	98	86	47	43	62	60	76	68	42	72	19	55	79	57	SPO0035
35992	0	0	0	0	0	0	0	0	0	0	0	0	0	0	0	1	0	0	0	0	SPO0035
35993	197	154	106	194	125	203	289	129	92	180	159	264	176	182	172	123	223	209	204	182	SPO0035
35997	28	46	28	21	42	15	25	67	31	22	24	30	39	26	25	16	19	6	24	38	SPO0035
35998	37	46	54	36	52	23	47	3	60	32	44	39	3	8	32	33	10	0	15	19	SPO0035
36034	8	56	23	26	14	27	18	20	12	34	9	7	36	23	42	12	67	32	15	1	SPO0035
36040	35	33	29	48	7	27	0	0	24	5	0	7	11	22	9	26	0	10	15	11	SPO0035
36042	69	98	36	63	45	89	80	35	31	54	65	53	61	52	48	47	51	35	88	48	SPO0035
36066	10	0	20	5	21	18	13	3	0	23	0	0	6	11	19	9	19	19	0	0	SPO0035
36068	0	0	0	0	0	0	0	0	0	1	0	0	0	0	0	0	0	0	0	0	SPO0035
36069	176	160	78	113	146	117	88	127	88	126	81	115	78	138	82	126	153	113	146	194	SPO0035
36097	76	27	22	11	0	0	25	28	11	26	29	49	35	9	17	14	32	0	9	26	SPO0035
36104	19	0	18	18	10	54	7	12	14	35	45	12	36	8	3	30	0	36	9	8	SPO0035
36107	6	0	8	4	10	0	11	0	0	0	0	12	0	0	0	0	0	0	0	0	SPO0035
36118	72	73	49	113	111	137	75	54	29	91	135	62	49	32	87	47	92	49	66	41	SPO0035
36134	0	0	0	0	0	0	0	0	0	1	1	0	0	1	0	0	0	0	0	0	SPO0035
36135	267	228	265	212	302	189	301	245	172	246	263	185	242	191	263	295	175	254	170	177	SPO0035
36153	152	166	162	132	180	159	143	147	183	162	138	128	77	178	176	176	204	144	174	232	SPO0035
36173	17	14	19	27	0	26	0	0	12	19	0	30	0	25	13	5	10	49	21	0	SPO0035
36177	20	22	28	22	7	15	18	0	19	35	15	13	22	14	29	10	0	0	47	22	SPO0035
36204	85	120	63	56	14	114	38	15	15	81	19	112	47	24	30	23	6	36	45	58	SPO0035
36209	48	9	41	22	24	21	24	34	14	36	23	9	52	32	34	19	45	32	19	31	SPO0035
36211	15	52	41	44	31	77	93	21	49	44	29	39	13	17	63	90	48	100	30	15	SPO0035
36239	0	22	0	2	38	0	11	35	34	19	0	13	0	7	7	9	0	6	17	9	SPO0035
36278	7	18	13	21	52	17	17	35	21	15	54	47	36	46	37	14	22	40	26	44	SPO0035
36294	15	22	30	6	14	0	27	40	20	24	15	7	0	13	19	7	26	48	26	25	SPO0035
36300	9	22	9	6	17	0	13	0	0	0	0	0	0	13	2	7	0	0	0	0	SPO0035
36303	21	18	0	0	3	23	8	21	0	14	17	0	18	26	6	0	19	1	0	9	SPO0035
36317	0	1	0	0	0	0	0	0	0	0	0	0	0	0	0	0	0	0	0	0	SPO0035
36319	3	82	21	71	66	103	50	75	33	42	33	54	50	65	75	120	32	81	97	55	SPO0035
36330	115	145	162	124	101	198	151	109	209	96	113	160	171	161	104	99	147	147	170	109	SPO0035
36334	39	28	32	36	28	54	48	44	57	33	24	36	5	64	51	16	73	58	17	19	SPO0035
36345	34	25	12	31	0	1	38	11	25	16	24	0	10	5	34	30	32	0	0	22	SPO0035
36372	31	9	27	26	10	14	22	31	0	0	12	0	0	6	20	20	0	0	34	26	SPO0035
36376	42	42	50	46	21	52	74	54	154	45	33	35	38	63	56	74	54	6	26	94	SPO0035
36407	31	13	0	6	17	32	13	11	3	20	12	9	13	17	5	12	13	0	0	6	SPO0035
36417	0	0	0	0	0	0	0	0	0	0	0	0	0	0	0	0	0	0	0	1	SPO0035
36418	15	65	25	41	24	46	4	69	25	0	24	37	40	36	20	23	13	4	2	61	SPO0035
36580	78	38	90	54	45	39	68	58	61	42	84	89	51	52	66	67	73	77	32	29	SPO0036
36581	203	150	82	66	52	100	63	41	80	82	52	113	66	122	97	61	73	40	90	60	SPO0036
36588	8	18	41	18	3	16	15	8	15	26	23	9	36	30	17	18	32	7	19	5	SPO0036
36591	49	31	35	30	66	29	52	31	54	18	78	52	31	38	27	68	48	9	67	44	SPO0036
36601	16	20	17	24	14	31	17	18	3	5	34	33	1	35	16	27	3	66	13	22	SPO0036
36602	140	70	138	109	104	142	140	98	157	181	104	178	130	147	108	111	77	140	176	147	SPO0036
36605	33	28	26	11	28	12	2	0	19	32	22	13	18	14	14	10	0	0	0	0	SPO0036
36606	0	0	4	3	0	0	0	9	0	0	0	0	0	0	0	6	0	0	0	0	SPO0036
36627	209	68	100	90	87	78	155	103	75	73	83	85	77	82	81	71	51	75	71	72	SPO0036
36632	0	8	4	10	17	21	31	14	0	21	2	22	10	6	13	21	3	29	17	21	SPO0036
36638	90	73	68	71	101	50	97	87	73	97	70	66	41	102	48	25	41	85	39	83	SPO0036
36644	33	79	69	50	76	68	98	94	106	49	83	27	52	54	82	37	70	26	120	91	SPO0036
36645	0	0	0	0	0	0	0	0	0	4	0	0	0	0	0	0	0	0	0	0	SPO0036
36649	138	186	86	105	146	157	111	133	101	154	107	119	114	88	112	110	131	117	77	149	SPO0036
36670	36	17	34	14	31	28	21	23	15	33	38	0	12	19	6	14	41	38	39	21	SPO0036
36671	46	45	52	41	21	43	23	44	27	44	17	31	45	41	30	37	48	20	56	18	SPO0036
36687	61	31	63	29	21	36	22	28	31	24	48	39	26	19	41	42	10	17	28	45	SPO0036
36688	28	10	16	41	14	44	16	6	28	11	38	35	66	14	42	23	45	55	0	36	SPO0036
36693	18	9	0	6	21	9	8	0	1	5	0	0	0	8	14	0	0	0	0	0	SPO0036
36703	41	73	91	53	62	51	91	37	61	17	81	103	46	86	59	29	48	33	45	50	SPO0036
36719	23	49	52	52	35	43	91	84	72	76	36	47	18	35	82	62	19	56	37	76	SPO0036
36724	56	54	51	40	97	39	8	9	31	26	12	47	25	66	14	30	16	26	34	6	SPO0036
36725	0	4	23	18	0	14	24	23	32	0	10	1	15	8	15	21	0	0	0	0	SPO0036
36726	0	1	0	0	0	0	0	0	0	0	0	0	0	0	0	0	0	0	0	0	SPO0036
36728	96	127	150	130	101	130	158	224	97	72	65	113	147	80	120	64	99	105	133	60	SPO0036
36732	66	73	42	51	21	19	24	44	36	12	35	64	21	31	36	29	96	20	32	51	SPO0036
36738	40	52	79	5	31	51	28	3	36	24	8	35	9	20	44	61	26	0	34	18	SPO0036
36739	128	59	65	46	76	56	76	55	84	85	64	58	19	72	84	100	48	1	56	40	SPO0036
36740	1	0	0	0	0	0	0	0	0	0	0	0	0	0	0	0	0	0	0	0	SPO0036
36755	46	34	13	30	35	14	10	15	35	61	9	10	27	12	17	23	22	10	37	39	SPO0036
36763	0	0	0	0	0	0	0	0	0	0	0	0	0	0	1	0	0	0	0	0	SPO0036
36765	56	64	87	42	52	72	85	58	75	54	54	87	96	42	76	36	51	77	45	91	SPO0036
36769	195	133	152	132	111	134	139	133	207	130	140	162	200	122	140	115	175	88	142	98	SPO0036
36770	63	17	14	51	87	36	59	40	40	19	41	30	35	65	54	14	6	9	45	70	SPO0036
36775	41	31	60	58	42	56	51	17	40	12	78	0	32	40	65	34	64	69	64	30	SPO0036
36779	35	79	114	49	24	64	27	63	73	81	28	44	98	66	124	49	64	48	92	95	SPO0036
36786	0	6	0	0	0	0	0	0	5	0	0	0	0	0	0	0	0	0	0	0	SPO0036
36787	13	42	23	36	38	63	15	83	19	50	20	32	52	7	21	16	3	51	43	40	SPO0036
36791	104	104	39	65	132	98	50	97	66	90	105	82	86	51	87	106	156	130	129	102	SPO0036
36793	14	23	52	39	7	43	35	17	0	14	23	37	40	30	18	27	45	0	26	36	SPO0036
36802	215	242	199	272	257	150	298	204	167	246	182	250	255	200	250	291	271	257	234	125	SPO0036
36806	28	25	22	39	62	39	38	37	33	6	57	13	33	23	48	21	26	14	11	54	SPO0036
36808	57	41	14	23	7	0	17	9	18	6	50	12	31	27	37	43	13	32	9	12	SPO0036
36810	30	49	55	65	3	12	45	34	45	16	33	26	48	51	63	57	51	51	34	30	SPO0036
36812	0	0	0	0	0	0	0	0	0	1	0	0	0	0	0	0	0	0	0	0	SPO0036
36813	91	71	142	116	73	72	91	92	87	152	78	62	104	116	147	59	159	22	110	177	SPO0036
36814	1	0	0	0	0	0	0	0	0	0	0	0	0	0	0	0	0	0	0	0	SPO0036
36817	12	62	23	21	52	31	38	14	33	20	48	60	33	11	31	44	32	98	30	49	SPO0036
36819	26	31	21	33	17	19	23	66	36	14	9	38	31	40	32	31	86	9	45	28	SPO0036
36823	101	145	118	106	159	84	91	163	98	113	109	123	83	92	143	97	134	77	94	119	SPO0036
36824	52	51	60	46	52	53	33	23	17	32	37	75	24	69	25	20	67	0	43	30	SPO0036
36825	0	0	0	0	0	0	0	0	0	0	0	0	0	10	0	0	0	0	0	0	SPO0036
36827	18	6	9	8	10	0	7	3	11	0	3	0	0	5	10	0	13	0	0	9	SPO0036
36838	14	13	21	24	28	24	7	11	23	19	42	8	29	12	23	22	19	7	30	49	SPO0036
36843	11	16	0	15	28	6	1	0	26	26	14	28	21	31	14	8	29	16	17	0	SPO0036
36848	19	11	10	16	38	11	16	9	12	0	0	0	0	2	1	3	19	1	0	16	SPO0036
36849	130	137	91	109	101	60	104	138	79	89	87	78	105	82	85	71	147	59	97	105	SPO0036
36853	25	46	6	9	17	2	0	12	0	24	20	8	14	5	5	13	13	14	15	0	SPO0036
36859	60	63	82	105	97	54	68	94	111	55	120	43	101	73	110	51	115	51	51	56	SPO0036
36864	170	84	127	117	104	123	67	169	120	114	77	199	73	64	93	108	153	101	39	71	SPO0036
36865	20	0	43	6	21	49	16	23	27	26	0	8	24	17	42	30	3	17	0	37	SPO0036
36871	0	0	2	15	0	10	7	0	3	14	0	29	6	17	3	0	3	0	6	16	SPO0036
36875	37	43	31	15	7	14	36	32	36	28	9	26	18	56	10	16	13	46	15	13	SPO0036
36876	0	12	5	6	0	11	6	0	7	0	5	4	0	0	1	11	0	0	0	29	SPO0036
36879	20	37	32	28	10	17	24	37	43	20	30	14	26	11	11	17	29	30	17	13	SPO0036
36883	0	15	17	11	10	23	16	28	10	34	8	5	6	4	3	9	41	10	9	0	SPO0036
36886	57	115	39	98	28	52	54	58	54	69	58	55	101	46	97	71	64	66	90	77	SPO0036
36887	44	19	55	53	45	44	67	26	37	48	62	15	37	44	37	27	3	32	52	51	SPO0036
36888	0	0	0	0	0	0	0	0	0	0	0	0	6	0	0	0	0	0	0	0	SPO0036
36893	62	28	27	39	80	23	29	38	0	26	63	61	29	11	58	30	137	74	7	18	SPO0036
36895	6	16	24	24	28	32	17	15	29	7	6	9	13	2	3	8	3	25	9	5	SPO0036
36896	21	69	65	53	62	80	48	41	10	93	83	92	47	87	118	50	10	74	47	65	SPO0036
36899	106	73	182	221	142	165	157	159	122	146	140	146	182	145	152	166	172	123	178	109	SPO0036
36900	67	108	112	88	104	93	128	149	59	99	134	95	94	120	88	139	115	95	97	132	SPO0036
36902	0	9	5	0	0	0	0	0	0	0	0	0	0	3	0	0	0	0	0	0	SPO0036
36904	0	0	0	0	0	0	0	0	0	0	0	1	0	0	0	0	0	0	0	0	SPO0036
36905	54	67	103	93	59	89	100	97	52	80	70	59	70	83	37	30	35	65	60	57	SPO0036
36906	45	64	20	57	87	82	62	32	83	58	62	82	56	80	29	41	29	118	49	61	SPO0036
36907	0	0	0	3	0	0	0	0	0	0	0	0	0	0	0	0	0	0	0	0	SPO0036
36911	44	33	13	20	3	19	8	31	29	19	23	0	5	26	17	30	19	4	0	0	SPO0036
36913	0	2	0	2	0	0	0	0	2	0	0	0	12	3	0	0	0	0	0	10	SPO0036
36916	0	0	0	0	0	0	0	0	0	5	0	6	0	0	3	7	0	0	9	0	SPO0036
36917	0	10	0	0	14	6	11	0	0	4	7	0	0	2	3	6	0	0	0	10	SPO0036
36920	0	0	0	6	0	2	0	0	0	0	0	0	0	0	0	0	0	0	0	0	SPO0036
36922	39	61	38	63	38	65	23	80	17	25	47	70	41	39	34	24	22	19	24	51	SPO0036
36923	183	64	104	81	73	66	62	87	97	80	118	37	48	78	69	82	73	107	51	32	SPO0036
36925	22	45	72	73	38	45	36	43	35	33	3	39	43	43	29	28	51	10	17	30	SPO0036
36926	32	35	69	13	17	46	56	14	32	41	31	30	18	18	31	65	26	36	39	37	SPO0036
36928	61	4	77	12	45	30	35	43	33	25	22	38	51	17	9	39	22	27	0	15	SPO0036
36938	27	28	53	66	24	31	41	25	116	65	111	70	77	67	83	64	61	13	73	61	SPO0036
36939	105	112	87	70	59	85	48	43	80	62	80	112	28	53	71	78	32	77	58	61	SPO0036
36943	101	85	51	81	66	44	87	43	51	103	55	56	27	118	112	90	134	71	52	46	SPO0036
36959	0	2	0	3	0	0	0	0	0	6	0	4	0	11	1	0	6	0	0	0	SPO0036
36971	107	108	77	189	87	195	139	196	81	175	201	121	112	127	161	188	115	183	168	130	SPO0036
36972	13	15	19	18	45	40	21	15	33	41	31	32	16	20	28	64	38	55	56	33	SPO0036
36982	25	1	15	3	0	0	7	0	6	18	0	0	5	11	2	0	16	58	13	6	SPO0036
36993	83	136	89	81	101	37	119	72	42	125	90	99	63	79	78	84	51	107	66	113	SPO0036
36997	0	12	9	3	7	10	23	15	0	0	0	1	0	24	13	9	0	0	0	18	SPO0036
36999	25	16	29	18	49	25	1	0	38	11	9	42	19	18	25	28	16	17	26	42	SPO0036
37001	0	8	29	9	3	71	33	0	20	19	0	26	19	12	10	20	16	19	19	37	SPO0036
37012	50	19	50	18	21	7	5	18	6	59	41	21	45	29	37	39	61	16	60	4	SPO0036
37013	0	0	0	0	0	0	10	0	0	18	0	0	18	0	7	0	0	0	0	16	SPO0036
37014	201	100	115	142	55	123	98	63	61	98	83	33	115	130	104	106	118	104	114	155	SPO0036
37025	43	28	28	34	0	9	40	15	0	11	15	0	23	2	32	26	86	43	2	4	SPO0036
37027	158	90	111	184	118	175	138	106	150	132	98	176	177	93	116	93	96	66	103	247	SPO0036
37028	0	0	0	0	0	0	0	0	0	0	0	0	0	0	0	0	0	0	0	1	SPO0036
37030	34	7	14	10	0	0	18	14	29	7	7	0	5	8	1	23	0	0	39	18	SPO0036
37032	0	79	44	19	42	13	19	28	31	11	16	18	47	16	14	27	64	20	24	2	SPO0036
37033	48	4	40	34	38	33	71	100	28	16	65	67	71	33	47	35	10	95	37	31	SPO0036
37043	60	120	93	85	90	52	60	43	150	140	56	47	149	60	89	40	140	56	103	104	SPO0036
37048	35	29	23	24	21	39	11	26	26	34	21	13	27	25	37	15	0	35	19	6	SPO0036
37054	35	47	58	61	59	31	50	71	19	61	14	34	45	37	21	26	73	26	11	47	SPO0036
37056	69	10	39	58	3	47	76	12	78	53	56	45	54	57	26	19	32	62	52	56	SPO0036
37062	61	85	81	54	69	17	6	15	40	28	31	13	9	15	20	12	13	26	0	8	SPO0036
37077	14	11	0	6	17	12	13	0	0	6	8	0	6	5	5	12	16	0	6	0	SPO0036
37084	21	0	26	14	24	13	27	44	6	7	6	9	26	20	22	12	35	0	0	19	SPO0036
37086	20	52	9	36	38	25	13	31	43	34	36	6	16	19	35	15	26	78	7	24	SPO0036
37087	0	0	12	4	7	0	0	0	17	8	0	0	0	8	0	0	22	0	13	0	SPO0036
37088	105	116	87	81	118	148	69	83	84	58	78	123	94	128	131	107	131	94	92	81	SPO0036
37093	46	51	87	95	104	79	129	61	44	28	42	117	45	78	122	127	108	56	94	83	SPO0036
37095	0	0	0	0	0	0	0	0	0	0	0	0	0	0	0	0	0	0	2	0	SPO0036
37096	0	0	0	0	0	1	0	0	0	0	0	0	0	0	0	0	0	0	0	0	SPO0036
37097	187	179	181	184	284	241	230	239	232	207	161	152	195	114	209	138	163	240	167	164	SPO0036
37098	111	117	69	127	62	101	126	179	116	140	113	144	144	95	81	84	153	131	49	88	SPO0036
37099	455	341	403	345	257	398	301	414	276	382	322	341	291	357	352	376	322	420	427	257	SPO0036
37103	90	48	89	102	14	117	36	52	69	26	29	72	88	90	91	120	179	114	110	70	SPO0036
37107	89	77	74	44	66	113	144	41	45	40	98	108	153	114	99	69	73	56	58	68	SPO0036
37108	27	94	71	28	14	46	12	61	57	72	9	36	4	27	31	31	38	0	24	42	SPO0036
37111	61	57	20	55	45	48	25	25	17	37	45	13	54	38	47	66	13	27	32	33	SPO0036
37112	163	148	119	153	149	192	177	248	234	219	109	164	129	167	193	244	242	261	133	299	SPO0036
37114	41	9	19	13	52	15	29	32	29	25	78	22	19	26	16	0	32	0	32	35	SPO0036
37119	30	43	61	29	28	57	18	18	51	57	23	33	52	23	40	12	0	45	19	28	SPO0036
37121	0	0	0	0	0	0	2	8	0	0	0	0	0	0	3	0	57	0	0	9	SPO0036
37130	36	37	37	33	3	27	38	37	10	76	8	17	64	55	71	40	35	61	45	40	SPO0036
37131	39	19	51	33	17	6	42	49	41	22	0	21	43	21	14	43	19	14	11	6	SPO0036
37132	0	0	0	0	0	0	0	0	0	0	0	0	0	0	8	0	0	0	0	0	SPO0036
37137	142	69	94	86	55	64	136	170	67	91	62	48	98	81	119	83	112	195	148	86	SPO0036
37141	63	99	118	72	31	84	102	87	101	78	57	112	125	92	96	47	96	79	94	57	SPO0036
37149	71	49	57	61	42	52	59	44	58	37	54	57	28	31	61	9	0	45	47	55	SPO0036
37151	0	0	0	0	0	0	0	0	0	0	0	0	0	0	0	1	0	0	0	0	SPO0036
37152	190	116	234	157	142	123	126	241	116	197	175	117	170	153	134	154	99	180	131	186	SPO0036
37154	75	105	87	52	76	47	48	71	17	95	69	109	79	118	85	41	57	183	125	72	SPO0036
37158	18	0	22	8	0	4	13	11	0	14	36	0	7	5	16	23	0	17	0	14	SPO0036
37161	28	46	44	70	52	66	57	41	58	57	38	10	37	46	71	22	32	27	39	33	SPO0036
37162	111	78	113	78	49	78	46	23	37	51	19	37	48	42	73	77	16	40	73	118	SPO0036
37163	56	39	95	68	73	74	79	81	67	92	65	119	76	62	79	90	64	79	43	54	SPO0036
37164	0	0	9	9	21	10	0	0	5	23	6	13	6	3	4	0	0	0	13	0	SPO0036
37166	54	31	37	58	0	24	17	21	31	21	64	39	23	17	51	24	57	91	105	81	SPO0036
37167	39	37	35	44	66	43	47	34	36	35	47	13	49	27	56	13	67	55	26	23	SPO0036
37168	39	40	36	21	7	9	44	46	37	29	36	24	23	17	73	26	22	49	36	19	SPO0036
37169	187	195	140	128	232	144	202	199	113	175	112	119	133	127	151	154	169	114	193	173	SPO0036
37170	74	0	43	21	24	30	35	12	73	60	45	41	36	65	27	54	54	38	51	34	SPO0036
37176	10	11	10	26	35	17	10	18	7	18	0	0	29	10	31	16	0	29	26	17	SPO0036
37177	26	31	32	44	14	24	24	14	34	49	55	47	10	30	37	36	48	39	19	25	SPO0036
37179	4	7	0	11	0	4	12	12	0	3	0	2	0	4	0	0	6	0	0	0	SPO0036
37186	28	17	30	18	14	58	31	15	14	34	50	37	18	41	20	8	29	25	22	9	SPO0036
37192	0	0	0	0	0	0	0	0	0	0	0	1	0	0	0	0	0	0	0	0	SPO0036
37193	90	112	96	75	35	74	150	77	124	51	76	80	86	66	88	85	105	71	79	53	SPO0036
37202	17	12	23	6	7	14	0	26	0	11	0	18	5	0	16	27	32	30	4	0	SPO0036
37204	0	0	1	2	0	0	0	8	0	0	0	0	14	4	2	0	0	10	0	0	SPO0036
37205	7	40	37	21	10	8	6	5	25	8	15	40	6	9	10	10	41	23	36	20	SPO0036
37209	99	79	115	82	62	75	140	64	33	70	28	80	78	36	56	56	77	68	66	98	SPO0036
37211	47	20	21	44	10	33	33	38	18	44	48	29	77	42	42	57	38	26	39	92	SPO0036
37220	44	53	9	21	42	32	27	40	28	37	14	84	26	45	60	78	57	40	30	29	SPO0036
37224	0	1	0	0	0	0	0	0	0	0	0	0	0	0	0	0	0	0	0	0	SPO0036
37225	165	112	110	113	83	101	120	156	34	81	144	51	91	79	116	81	89	16	124	105	SPO0036
37227	59	76	124	92	80	36	50	64	113	48	42	91	48	66	65	89	89	110	67	106	SPO0036
37229	29	52	17	24	42	36	33	20	43	37	66	12	24	54	20	26	0	27	0	47	SPO0036
37232	0	4	0	0	0	0	4	0	15	0	0	10	0	5	0	0	0	0	0	0	SPO0036
37234	70	127	155	180	333	274	146	222	138	273	126	131	139	193	206	207	217	186	178	217	SPO0036
37235	103	235	204	169	191	212	134	156	154	191	162	185	108	162	225	164	150	270	133	115	SPO0036
37236	140	159	150	117	180	83	139	170	119	156	123	134	124	166	149	140	182	143	77	122	SPO0036
37237	0	0	5	0	0	0	12	0	19	6	0	0	0	0	0	0	0	0	0	0	SPO0036
37238	17	22	32	61	62	86	46	52	62	52	16	28	55	19	68	33	48	33	67	67	SPO0036
37240	63	57	48	23	62	17	85	55	35	62	48	63	4	50	74	68	38	30	22	80	SPO0036
37241	11	0	11	24	21	6	0	0	7	9	0	0	12	2	6	0	0	0	15	0	SPO0036
37244	97	99	122	151	128	62	165	121	149	197	83	137	95	80	113	146	140	118	197	136	SPO0036
37245	92	157	122	153	215	254	180	155	164	139	208	71	233	199	148	109	150	270	146	221	SPO0036
37246	165	78	61	90	218	122	65	57	128	124	71	101	124	72	126	71	41	154	155	121	SPO0036
37247	53	61	42	57	66	71	52	31	50	67	74	11	88	103	63	53	128	53	75	34	SPO0036
37248	0	0	0	0	0	0	0	0	0	0	0	0	7	0	0	0	3	0	0	0	SPO0036
37250	67	58	65	53	3	116	19	28	80	64	41	52	20	43	54	57	48	32	24	42	SPO0036
37251	0	41	6	4	10	0	22	5	32	10	8	0	27	0	15	0	22	30	37	27	SPO0036
37252	0	0	0	0	0	0	0	0	0	0	0	0	0	1	0	1	0	0	0	0	SPO0036
37253	145	137	169	135	104	135	144	117	132	110	177	106	99	100	161	113	198	178	73	259	SPO0036
37255	155	136	128	153	232	153	114	98	181	210	171	132	114	75	145	94	175	137	148	103	SPO0036
37257	60	35	33	55	35	81	27	72	0	65	38	98	28	16	69	22	57	45	51	34	SPO0036
37259	11	7	19	15	49	22	16	25	47	10	0	0	40	10	19	22	16	14	62	31	SPO0036
37260	0	10	7	0	0	0	0	0	1	9	0	0	0	0	0	0	0	0	0	0	SPO0036
37266	27	36	13	9	10	8	13	9	0	3	9	34	16	11	2	20	0	6	0	19	SPO0036
37268	30	31	13	42	21	29	44	34	29	40	36	31	19	37	17	31	41	17	43	25	SPO0036
37270	51	10	69	38	14	3	40	133	21	50	15	44	11	20	45	24	10	68	34	41	SPO0036
37275	47	59	54	55	42	39	51	40	19	43	66	45	36	43	22	41	13	17	69	51	SPO0036
37284	79	82	119	73	128	68	60	69	119	75	44	94	116	76	70	53	83	65	54	36	SPO0036
37285	0	35	21	16	3	12	11	6	20	0	13	0	17	15	26	9	57	0	45	0	SPO0036
37286	0	0	11	1	7	6	5	12	16	0	0	18	4	6	4	9	19	0	0	0	SPO0036
37288	74	81	105	120	97	90	63	121	18	51	81	107	60	131	87	108	86	72	73	88	SPO0036
37293	18	31	43	26	10	2	1	8	8	9	6	6	7	3	4	7	6	0	4	0	SPO0036
37294	75	76	24	26	28	10	44	20	18	31	37	40	16	23	15	26	61	22	11	29	SPO0036
37296	60	135	48	90	31	109	44	141	80	67	61	74	105	117	90	77	80	85	97	91	SPO0036
37298	0	0	0	1	0	0	0	0	0	0	0	0	0	0	0	0	0	0	0	0	SPO0036
37299	42	66	56	86	87	89	65	123	63	14	93	66	88	65	57	54	10	97	155	66	SPO0036
37300	16	30	33	30	14	26	10	0	20	0	31	17	37	24	22	19	19	20	0	33	SPO0036
37301	59	46	68	54	45	32	46	43	26	90	57	40	32	68	39	62	80	49	24	55	SPO0036
37305	0	12	16	16	0	22	5	0	11	0	0	39	0	23	10	0	6	0	11	16	SPO0036
37306	0	0	0	0	3	0	0	0	0	0	0	0	0	1	0	0	0	0	0	0	SPO0036
37307	583	491	571	548	527	451	603	523	562	550	469	592	428	530	522	549	485	592	560	475	SPO0036
37312	131	157	215	155	198	137	203	143	115	196	177	133	160	164	175	199	207	107	64	185	SPO0036
37316	0	25	7	9	38	18	0	0	14	9	37	7	0	0	15	13	16	20	2	5	SPO0036
37317	11	10	13	28	49	16	11	48	0	19	17	35	22	18	15	9	10	55	9	59	SPO0036
37318	54	12	23	36	14	11	10	0	0	0	24	13	24	20	10	12	13	19	13	24	SPO0036
37325	18	0	5	2	10	0	0	0	18	0	0	2	0	12	1	0	0	0	0	15	SPO0036
37329	257	186	268	256	156	171	160	261	187	123	230	192	182	136	280	162	287	286	221	255	SPO0036
37330	1	1	0	0	0	0	1	0	0	0	0	0	0	0	0	0	0	0	0	0	SPO0036
37331	18	40	19	12	17	36	39	8	29	47	17	21	18	54	10	6	26	59	26	49	SPO0036
37333	33	30	78	35	10	6	51	12	119	19	28	52	9	13	48	30	64	4	43	18	SPO0036
37335	4	7	13	8	24	43	0	0	12	0	0	0	17	0	0	16	10	0	0	0	SPO0036
37336	34	25	46	30	3	35	29	25	0	22	30	14	0	17	12	26	22	19	6	14	SPO0036
37339	93	195	205	192	111	127	231	98	159	198	152	161	161	115	172	166	185	115	154	187	SPO0036
37340	262	154	204	227	229	258	315	270	207	138	229	200	246	236	206	98	252	175	193	193	SPO0036
37343	0	7	8	3	14	0	39	0	8	16	15	0	0	8	2	9	26	0	9	1	SPO0036
37346	14	43	26	33	14	25	8	25	16	26	23	20	41	23	12	44	48	51	21	13	SPO0036
37350	18	64	46	16	83	49	16	34	58	46	17	11	0	61	25	80	70	16	21	50	SPO0036
37351	0	0	5	0	0	0	0	0	0	1	0	10	0	0	14	0	0	0	0	0	SPO0036
37352	44	4	9	16	21	14	6	29	8	35	45	18	30	29	43	0	89	46	0	54	SPO0036
37353	0	0	0	0	0	0	0	0	0	0	0	0	0	0	3	0	0	0	0	0	SPO0036
37354	9	16	14	27	24	51	0	18	29	11	67	58	14	32	40	23	16	36	45	16	SPO0036
37355	0	0	0	0	0	0	0	0	1	0	0	0	0	0	0	0	0	0	0	0	SPO0036
37356	16	10	47	6	0	0	11	12	44	11	0	3	11	0	8	0	0	0	32	16	SPO0036
37361	8	51	35	34	28	20	23	69	40	26	7	25	0	15	38	17	29	27	9	25	SPO0036
37362	43	36	51	41	17	27	12	11	32	11	31	9	7	29	35	15	26	23	67	28	SPO0036
37372	36	7	42	29	21	13	21	2	8	23	27	43	0	9	26	28	19	12	2	20	SPO0036
37379	15	90	23	64	31	59	65	63	38	57	63	50	61	60	56	61	57	22	52	25	SPO0036
37381	21	13	21	21	24	31	19	17	14	11	8	32	22	36	19	36	6	27	24	8	SPO0036
37384	95	97	90	91	45	77	59	60	69	87	29	38	96	57	70	71	64	124	39	58	SPO0036
37385	0	0	0	0	0	0	0	0	0	0	0	0	0	0	0	0	3	0	0	0	SPO0036
37389	189	203	138	202	121	169	138	67	123	94	114	130	75	155	96	82	207	176	69	101	SPO0036
37390	57	85	44	58	21	72	65	78	61	94	85	69	83	128	30	33	54	61	32	70	SPO0036
37391	180	142	204	162	114	203	104	133	144	150	114	124	204	206	99	169	134	143	187	72	SPO0036
37392	48	86	46	65	139	101	93	61	54	50	34	104	52	25	95	42	77	100	62	66	SPO0036
37394	309	157	216	253	159	208	188	140	246	138	151	137	203	193	251	239	198	149	228	181	SPO0036
37395	14	0	12	17	17	13	0	0	31	11	34	22	7	11	13	2	26	0	0	8	SPO0036
37396	15	16	19	21	10	10	10	15	19	0	7	0	21	22	4	31	0	0	11	0	SPO0036
37400	117	132	158	133	194	83	103	146	153	101	61	80	113	131	140	130	86	118	135	59	SPO0036
37403	164	189	216	295	284	167	186	130	157	110	233	153	246	197	259	292	233	178	168	248	SPO0036
37404	0	0	0	0	0	0	0	2	0	0	0	0	0	0	0	0	0	0	0	0	SPO0036
37405	152	109	130	144	80	109	76	184	79	120	76	71	120	68	101	135	124	102	109	74	SPO0036
37413	46	72	125	86	62	68	67	49	63	92	90	48	64	97	76	58	188	69	47	47	SPO0036
37414	7	0	5	8	17	0	30	35	0	0	0	9	0	19	12	6	0	0	0	13	SPO0036
37423	9	55	62	62	59	39	44	37	43	90	34	51	70	39	96	37	61	75	28	53	SPO0036
37428	14	21	17	28	31	21	21	0	12	17	0	6	18	6	12	12	6	0	7	16	SPO0036
37430	0	0	0	7	0	0	0	0	0	0	10	0	0	10	3	0	0	0	0	0	SPO0036
37433	19	34	23	20	10	10	50	32	21	13	0	31	16	8	13	19	13	9	15	7	SPO0036
37434	7	10	0	13	28	0	6	0	0	35	0	2	0	0	4	14	0	16	13	14	SPO0036
[truncated: 63,008 more rows]
