# Supplementary material for: A mutant fitness assay identifies bacterial interactions in a model ocean hot spot
Source: Proc Natl Acad Sci U S A. 2023 Mar 15;120(12):e2217200120. doi: 10.1073/pnas.2217200120 (PMC10041152; doi:10.1073/pnas.2217200120)
Supplement: Supplementary file 4 — Dataset S03 (XLSX) [file pnas.2217200120.sd03.xlsx]

## Sheet: DatasetS3_meanFitness_pval_202
Dataset S3. Mean relative fitness (W) of mutants from four biological replicates. P-values were calculated for 10000 permutations of randomization tests, and were adjusted using a Benjamini-Hochberg correction for multiple comparisons.
Gene	geneName	geneFunction	NCBI	mean_W_Rp	standardError_W_Rp	mean_W_Rp+V	standardError_W_Rp+V	mean_W_Rp+M	standardError_W_Rp+M	mean_W_Rp+V+M	standardError_W_Rp+V+M	log2_foldchange_Rp+V	pval_Rp+V	padj_Rp+V	log2_foldchange_Rp+M	pval_Rp+M	padj_Rp+M	log2_foldchange_Rp+V+M	pval_Rp+V+M	padj_Rp+V+M
SPO0001	gidA	glucose inhibited division protein A	SPO_RS00005	0.82	0.04	0.79	0.02	0.81	0.01	0.82	0.04	-0.053	0.5074	1	-0.017	0.766	1	0	1.0364	1
SPO0002	gidB	glucose-inhibited division protein B	SPO_RS22355	1.02	0.02	1.04	0.01	1.05	0.01	1.06	0.01	0.028	0.9984	1	0.041	0.0264	0.367872	0.055	1.0006	1
SPO0003	parA	chromosome partitioning protein ParA	SPO_RS00015	0.81	0.11	0.52	0.52	0	0	0.18	0.18	-0.63	0.6078	1	-6.4	0.06	0.605232	-2.1	0.3386	1
SPO0005	SPO0005	hypothetical protein	SPO_RS00025	1.06	0.01	1.06	0.02	1.03	0.02	1.05	0.01	0	0	0	-0.041	0	0	-0.014	0	0
SPO0006	SPO0006	oxygen-independent coproporphyrinogen III oxidase, putative	SPO_RS00030	1.03	0.01	1.01	0.01	1.02	0.01	1.03	0.01	-0.028	1	1	-0.014	1.0026	1	0	0.9948	1
SPO0007	SPO0007	non-canonical purine NTP pyrophosphatase, rdgB/HAM1 family	SPO_RS00035	1.04	0.02	1.02	0.02	1.02	0.02	1.02	0.01	-0.028	1.0024	1	-0.028	1.3444	1	-0.028	1.0092	1
SPO0008	rph	ribonuclease PH	SPO_RS00040	0.98	0.01	0.96	0	0.99	0.01	0.96	0.02	-0.029	0.2028	1	0.014	0.395	1	-0.029	0.4248	1
SPO0009	hrcA	heat-inducible transcription repressor HrcA	SPO_RS00045	0.96	0.02	0.96	0.01	0.97	0.02	0.96	0.02	0	0.6124	1	0.015	0.7506	1	0	0.6784	1
SPO0010	grpE	co-chaperone GrpE	SPO_RS00050	0.36	0.21	0	0	0.56	0.21	0	0	-5.2	0.4362	1	0.62	0.5904	1	-5.2	0.436	1
SPO0011	mutS	DNA mismatch repair protein MutS	SPO_RS00055	0.99	0	0.99	0.01	1	0.01	0.99	0.01	0	0.4156	1	0.014	0.257	1	0	0.386	1
SPO0012	maeB	NADP-dependent malic enzyme	SPO_RS00060	1.02	0.02	1.04	0.01	1.04	0.01	1.04	0.01	0.028	1.002	1	0.028	0.9938	1	0.028	0.9966	1
SPO0013	rbsK	ribokinase	SPO_RS00065	1	0.02	0.99	0.01	0.99	0.02	1	0.01	-0.014	0.7994	1	-0.014	0.8032	1	0	0.906	1
SPO0014	msrA-1	methionine-S-sulfoxide reductase	SPO_RS00070	0.98	0.01	1	0.01	1	0.01	1	0.01	0.029	0.7046	1	0.029	0.7114	1	0.029	0.7334	1
SPO0015	SPO0015	hypothetical protein	SPO_RS00075	1.05	0.03	1	0.01	1.02	0.01	1.02	0.01	-0.07	0.9902	1	-0.041	0.9932	1	-0.041	1.3418	1
SPO0016	SPO0016	sterol carrier family protein	SPO_RS00080	0.98	0.02	1.02	0.02	1	0.02	0.98	0.01	0.057	0.6618	1	0.029	0.6388	1	0	0.9982	1
SPO0017	SPO0017	hypothetical protein	SPO_RS00085	1.02	0.01	1.02	0.01	1.02	0.01	0.99	0.01	0	1.012	1	0	2	1	-0.043	0.4234	1
SPO0018	argG	argininosuccinate synthase	SPO_RS00090	0	0	0.1	0.1	0.07	0.04	0.12	0.07	3.5	0	0	3	0	0	3.7	0.4296	1
SPO0019	SPO0019	hypothetical protein	SPO_RS00095	0.97	0.01	0.98	0.01	0.98	0.01	1	0.01	0.015	0.5786	1	0.015	0.485	1	0.044	0.1882	0.964855
SPO0020	ilvA	threonine dehydratase	SPO_RS00100	1.02	0.01	1	0.01	1.02	0.01	1.02	0.01	-0.028	0.9988	1	0	0.9892	1	0	2	1
SPO0021	SPO0021	Hpt domain protein	SPO_RS00105	0.92	0.01	0.96	0.01	0.95	0.01	0.95	0.01	0.061	0.0278	0.340563	0.046	0.0846	0.788455	0.046	0.0872	0.704954
SPO0022	SPO0022	response regulator	SPO_RS00110	1	0.01	0.98	0.01	1	0.01	0.97	0.01	-0.029	0.4048	1	0	0.4278	1	-0.044	0.2618	1
SPO0023	SPO0023	hydrolase, NUDIX family	SPO_RS00115	1.03	0.01	1.02	0.02	1	0	1	0.01	-0.014	1.0102	1	-0.042	1.0132	1	-0.042	1.0042	1
SPO0024	hslO	chaperonin, 33 kDa	SPO_RS00120	0.91	0.02	0.92	0.01	0.93	0.01	0.93	0.01	0.016	0.6434	1	0.031	0.2768	1	0.031	0.2374	1
SPO0025	SPO0025	hydrolase, NUDIX family	SPO_RS00125	1.02	0.02	1	0.02	1	0	1.02	0.03	-0.028	0.9482	1	-0.028	0.9998	1	0	1.3458	1
SPO0027	SPO0027	ABC transporter, transmembrane ATP-binding protein	SPO_RS00135	0.98	0.01	0.98	0.01	1	0.01	1	0.01	0	1.003	1	0.029	0.156	0.945191	0.029	0.1434	0.834939
SPO0028	SPO0028	ABC transporter, transmembrane ATP-binding protein	SPO_RS00140	0.99	0.01	1	0.01	0.99	0.01	0.99	0.01	0.014	1.3406	1	0	1.2564	1	0	0.4282	1
SPO0029	rumA	23S rRNA (Uracil-5-)-methyltransferase rumA	SPO_RS00145	1.05	0.02	1.02	0.01	1.05	0.02	1.02	0.01	-0.041	0	0	0	0	0	-0.041	0	0
SPO0030	SPO0030	voltage-gated sodium channel	SPO_RS00150	1.02	0.01	1	0	1.03	0.01	1.03	0.01	-0.028	0.9882	1	0.014	1.0148	1	0.014	1.0096	1
SPO0031	SPO0031	ErfK/YbiS/YcfS/YnhG family protein	SPO_RS00155	1.04	0.01	1.02	0	1.02	0.01	1.01	0.02	-0.028	1.5648	1	-0.028	0.9976	1	-0.042	0.6688	1
SPO0033	SPO0033	transcriptional regulator, LysR family	SPO_RS00165	1.04	0.02	1.01	0.01	1.03	0.01	1.02	0.01	-0.042	0.9976	1	-0.014	1.5798	1	-0.028	0.9868	1
SPO0034	SPO0034	hypothetical protein	SPO_RS00170	1	0.02	0.98	0.01	1	0.01	0.98	0.01	-0.029	0.489	1	0	0.976	1	-0.029	0.5584	1
SPO0035	SPO0035	core-2/I-branching enzyme family protein	SPO_RS00175	1	0.01	0.99	0.01	0.98	0.01	0.98	0.01	-0.014	1.1686	1	-0.029	0.3696	1	-0.029	0.546	1
SPO0036	SPO0036	hypothetical protein	SPO_RS00180	0.98	0.01	0.98	0.01	0.98	0	0.98	0.01	0	1.006	1	0	0.9972	1	0	1.2138	1
SPO0037	SPO0037	hypothetical protein	SPO_RS00185	0.99	0.01	0.98	0	1	0	1	0.01	-0.014	0.3128	1	0.014	0.2552	1	0.014	1.0084	1
SPO0040	SPO0040	ABC transporter, permease protein	SPO_RS00200	1.01	0.01	1.02	0.01	1	0.01	1.03	0.01	0.014	0	0	-0.014	0.1418	0.915984	0.028	0	0
SPO0041	SPO0041	hypothetical protein	SPO_RS22085	1.04	0.01	1.02	0.01	1.04	0.01	1	0.02	-0.028	0.9976	1	0	0.9996	1	-0.056	0.9796	1
SPO0042	SPO0042	alkylated DNA repair protein, putative	SPO_RS00210	1.02	0.02	0.99	0.02	1	0.01	1.03	0.01	-0.043	0.7466	1	-0.028	0.9948	1	0.014	1.018	1
SPO0044	dnaJ	chaperone protein DnaJ	SPO_RS00220	0.93	0.07	0.86	0.05	0.92	0.04	0.85	0.07	-0.11	0.5062	1	-0.015	0.935	1	-0.13	0.6042	1
SPO0045	thiD	phosphomethylpyrimidine kinase	SPO_RS00225	0.99	0.02	1.01	0.01	1	0.02	1.01	0.01	0.029	0.4346	1	0.014	0.8022	1	0.029	0.4318	1
SPO0046	SPO0046	thiamine biosynthesis oxidoreductase ThiO, putative	SPO_RS00230	0.92	0.01	0.92	0.02	0.95	0.01	0.96	0.03	0	0.9952	1	0.046	0.0262	0.367872	0.061	0.085	0.704954
SPO0046a	thiS	thiamine biosynthesis protein ThiS	SPO_RS00235	0.98	0.05	1	0.04	0.99	0.05	1.02	0.04	0.029	1.0054	1	0.014	0.7372	1	0.057	0.9972	1
SPO0047	thiG	thiazole biosynthesis protein ThiG	SPO_RS00240	0.94	0.04	0.94	0.02	0.95	0.02	0.97	0.02	0	0.8294	1	0.015	0.596	1	0.045	0.3714	1
SPO0048	thiE	thiamine-phosphate pyrophosphorylase	SPO_RS00245	1	0.03	0.97	0.03	0.96	0.03	1	0.03	-0.044	0.4388	1	-0.058	0.2252	1	0	1.1144	1
SPO0049	SPO0049	thiamine biosynthesis protein ThiF	SPO_RS00250	1	0.01	1	0.02	0.97	0.01	0.98	0.02	0	0.7316	1	-0.044	0.1464	0.915984	-0.029	0.3836	1
SPO0050	SPO0050	ABC transporter, periplasmic substrate-binding protein	SPO_RS00255	0.96	0.02	0.97	0.02	0.96	0.01	0.99	0.01	0.015	0.6364	1	0	0.9834	1	0.044	0.4862	1
SPO0051	SPO0051	TENA/THI-4 family protein	SPO_RS00260	1	0.02	1	0.01	0.98	0	0.98	0.02	0	0.5514	1	-0.029	1.1724	1	-0.029	0.9892	1
SPO0052	SPO0052	ABC transporter, ATP-binding protein	SPO_RS00265	1.01	0.03	0.98	0.02	1	0.01	1.04	0.02	-0.043	0.5486	1	-0.014	0.8612	1	0.042	1.0142	1
SPO0053	SPO0053	ABC transporter, permease protein	SPO_RS00270	1	0.04	0.96	0.01	1	0.01	0.98	0.01	-0.058	0.6668	1	0	1.0864	1	-0.029	0.9086	1
SPO0054	radC	DNA repair protein RadC	SPO_RS00275	0.97	0.02	0.95	0.02	0.97	0.01	1	0.01	-0.03	0.9206	1	0	0.6874	1	0.044	0.166	0.910903
SPO0055	SPO0055	OmpA domain protein	SPO_RS00280	1.05	0.01	1.02	0	1.02	0.01	0.99	0.02	-0.041	1.565	1	-0.041	1.573	1	-0.084	0.4318	1
SPO0056	SPO0056	hypothetical protein	SPO_RS00285	1.04	0.01	1.01	0.01	1.02	0.01	0.99	0.01	-0.042	1.34	1	-0.028	1.5752	1	-0.07	0.6552	1
SPO0057	secA	preprotein translocase, SecA subunit	SPO_RS00290	0.88	0.32	0.58	0.29	0.9	0.16	0.79	0.2	-0.59	0.4054	1	0.032	0.9562	1	-0.15	0.8008	1
SPO0058	SPO0058	PPIC-type PPIASE domain protein	SPO_RS00295	1.02	0.01	1.01	0.02	1.02	0.01	1.04	0.01	-0.014	0.9986	1	0	2	1	0.028	1.5482	1
SPO0059	argJ	glutamate N-acetyltransferase/amino-acid acetyltransferase	SPO_RS00300	0.97	0.01	0.96	0.03	0.99	0.01	1.02	0.02	-0.015	0.7518	1	0.029	0.2578	1	0.072	0.4692	1
SPO0060	mutT	mutator mutT protein	SPO_RS00305	1.06	0.01	1.06	0.01	1.05	0.01	1.05	0.01	0	0	0	-0.014	0	0	-0.014	1.5046	1
SPO0062	SPO0062	hypothetical protein	SPO_RS00315	0.44	0.26	0.5	0.3	0.39	0.23	0.49	0.28	0.18	0.6614	1	-0.17	0.8196	1	0.15	0.9954	1
SPO0063	nusA	transcription termination factor NusA	SPO_RS00320	0.14	0.14	0.5	0.3	0.61	0.21	0.26	0.26	1.8	0.139	0.874425	2	0.14	0.915984	0.85	0.9922	1
SPO0066	pip	proline iminopeptidase	SPO_RS00335	0.97	0.01	0.97	0.01	0.93	0.01	0.97	0	0	1.2722	1	-0.06	0.0584	0.601702	0	1.181	1
SPO0067	ubiG	3-demethylubiquinone-9 3-methyltransferase	SPO_RS00340	0.88	0.02	0.92	0.07	0.91	0.05	1.04	0.09	0.063	0.8552	1	0.048	0.5476	1	0.24	0.248	1
SPO0068	SPO0068	transcriptional regulator, putative	SPO_RS00345	1.01	0.02	0.91	0.04	0.95	0.02	0.92	0.03	-0.15	0.114	0.839902	-0.087	0.3344	1	-0.13	0.1442	0.834939
SPO0069	SPO0069	hydrolase, carbon-nitrogen family	SPO_RS00350	1.02	0.01	0.96	0.02	1	0.01	1	0	-0.087	0.1328	0.874425	-0.028	1.0022	1	-0.028	0.9976	1
SPO0070	SPO0070	glutaredoxin	SPO_RS00355	1	0.02	0.98	0.03	1	0.01	1	0.02	-0.029	0.9046	1	0	0.885	1	0	1.0068	1
SPO0071	SPO0071	competence protein F, putative	SPO_RS00360	1.06	0.02	0.97	0.03	0.99	0.03	0.92	0.04	-0.13	0	0	-0.098	0.0316	0.367872	-0.2	0	0
SPO0072	SPO0072	hypothetical protein	SPO_RS00365	0.9	0.06	0.96	0.07	0.8	0.1	0.84	0.28	0.092	0.407	1	-0.17	0.3716	1	-0.098	0.9748	1
SPO0075	SPO0075	ErfK/YbiS/YcfS/YnhG family protein/Tat domain protein	SPO_RS00380	1.06	0.01	1.06	0.01	1.05	0.01	1.06	0.01	0	1.573	1	-0.014	0	0	0	0	0
SPO0077	ptsN	PTS IIA-like nitrogen-regulatory protein PtsN	SPO_RS00390	0.96	0.02	0.9	0.02	0.91	0.02	0.92	0.02	-0.092	0.0628	0.596519	-0.076	0.1096	0.863559	-0.061	0.2016	0.964855
SPO0078	SPO0078	ribosomal subunit interface protein, putative	SPO_RS00395	1.07	0	1.03	0	1.06	0.02	1.02	0.02	-0.054	0	0	-0.013	1.002	1	-0.068	0	0
SPO0084	betB	betaine aldehyde dehydrogenase	SPO_RS00425	1.06	0.01	1.02	0.01	1.02	0.01	1.03	0.02	-0.055	0	0	-0.055	0	0	-0.041	0.024	0.327571
SPO0085	SPO0085	hypothetical protein	SPO_RS00430	0.88	0.05	0.92	0.05	0.91	0.04	0.97	0.02	0.063	0.5258	1	0.048	0.6172	1	0.14	0.1114	0.764607
SPO0086	SPO0086	lipoprotein, putative	SPO_RS00435	1.05	0	1.04	0.01	1.03	0.01	1.03	0.01	-0.014	1.5784	1	-0.027	1.0152	1	-0.027	0.9944	1
SPO0087	SPO0087	hypothetical protein	SPO_RS00440	1	0.02	0.98	0.01	1.01	0	0.98	0.01	-0.029	0.6436	1	0.014	0.9794	1	-0.029	0.4906	1
SPO0088	SPO0088	hypothetical protein	SPO_RS00445	1.02	0.04	1	0.01	1	0.02	1.02	0.02	-0.028	1.1354	1	-0.028	0.7404	1	0	0.869	1
SPO0089	SPO0089	hypothetical protein	SPO_RS00450	1.02	0.02	1	0.01	0.98	0.01	0.98	0.02	-0.028	0.9954	1	-0.057	0.7326	1	-0.057	0.4652	1
SPO0090	SPO0090	hypothetical protein	SPO_RS00455	0.99	0.02	0.98	0.02	0.99	0.02	0.96	0.02	-0.014	0.6562	1	0	1.0026	1	-0.044	0.3808	1
SPO0091	SPO0091	rhodanese-like domain protein	SPO_RS00460	1.01	0.01	1.04	0.01	1.03	0.01	1.01	0.01	0.042	0	0	0.028	1.0054	1	0	1.5592	1
SPO0092	SPO0092	heat shock protein, Hsp70 family	SPO_RS00465	0.96	0.04	0.93	0.03	0.97	0.02	1	0.01	-0.045	0.8056	1	0.015	0.9422	1	0.058	0.6456	1
SPO0093	pncA	pyrazinamidase/nicotinamidase	SPO_RS00470	1.01	0.04	1.04	0.03	1.02	0.01	1.01	0.02	0.042	0.9966	1	0.014	1.0016	1	0	1.0008	1
SPO0094	SPO0094	sensory box sensor histidine kinase/response regulator	SPO_RS00475	0.98	0.01	0.97	0.02	0.95	0.01	0.98	0.01	-0.015	0.5146	1	-0.044	0.08	0.78557	0	1.0054	1
SPO0095	pncB	nicotinate phosphoribosyltransferase	SPO_RS00480	0.89	0.02	0.96	0.01	0.96	0.01	0.93	0.03	0.11	0	0	0.11	0.0292	0.367872	0.063	0.1166	0.764607
SPO0096	SPO0096	hypothetical protein	SPO_RS00485	0.97	0.03	0.97	0.04	0.99	0.02	0.99	0.02	0	0.9896	1	0.029	1.1122	1	0.029	1.1064	1
SPO0097	SPO0097	aldehyde dehydrogenase family protein	SPO_RS00490	1	0.01	0.98	0.01	0.98	0.02	0.98	0.01	-0.029	0.4084	1	-0.029	0.7006	1	-0.029	0.359	1
SPO0098	SPO0098	peptide/opine/nickel uptake family ABC transporter, ATP-binding protein	SPO_RS00495	0.96	0.01	0.94	0.01	0.96	0.01	0.95	0.02	-0.03	0.1182	0.839902	0	0.9892	1	-0.015	0.632	1
SPO0099	SPO0099	peptide/opine/nickel uptake family ABC transporter, permease protein	SPO_RS00500	0.96	0.02	0.97	0.02	0.96	0.02	0.97	0.02	0.015	0.8248	1	0	0.7674	1	0.015	0.5754	1
SPO0100	SPO0100	peptide/opine/nickel uptake family ABC transporter, permease protein	SPO_RS00505	1	0.04	1	0.03	1.03	0.01	1.02	0.02	0	1.0162	1	0.042	0.9902	1	0.028	1.0002	1
SPO0101	SPO0101	peptide/opine/nickel uptake family ABC transporter, periplasmic substrate-binding protein	SPO_RS00510	0.98	0.01	0.99	0.01	0.98	0.01	0.99	0.01	0.014	0.3756	1	0	1.17	1	0.014	0.1518	0.850679
SPO0102	panB	3-methyl-2-oxobutanoate hydroxymethyltransferase	SPO_RS00515	0.74	0.03	1	0.01	0.99	0.01	1.01	0.02	0.43	0	0	0.42	0	0	0.44	0	0
SPO0103	panC	pantoate--beta-alanine ligase	SPO_RS00520	0.76	0.01	1.05	0.04	1.03	0.02	1.03	0.04	0.46	0.0288	0.340563	0.43	0.0248	0.367872	0.43	0.031	0.327571
SPO0104	glpK	glycerol kinase	SPO_RS00525	1.01	0.01	1	0.01	1	0	1	0.01	-0.014	1.3108	1	-0.014	1.0018	1	-0.014	0.42	1
SPO0105	SPO0105	monooxygenase family protein	SPO_RS00530	0.99	0.03	0.99	0.02	0.99	0.02	0.99	0.01	0	0.7348	1	0	0.8056	1	0	0.8368	1
SPO0106	SPO0106	hypothetical protein	SPO_RS00535	1.02	0.01	1.02	0.01	1	0.01	1.02	0.01	0	0.9956	1	-0.028	1.0058	1	0	1.0102	1
SPO0107	recQ	ATP-dependent DNA helicase RecQ	SPO_RS00540	1.03	0.01	1.01	0.02	1.02	0.01	1	0.02	-0.028	1.0062	1	-0.014	1.0062	1	-0.042	0.6428	1
SPO0108	SPO0108	transposase, truncation	SPO_RS22360	0.98	0.05	1	0.02	0.94	0.02	0.98	0.03	0.029	0.891	1	-0.06	0.5482	1	0	0.872	1
SPO0109	SPO0109	hypothetical protein	SPO_RS00545	1	0.01	1	0.01	1.01	0.01	1.01	0.01	0	0.1498	0.874425	0.014	1.5716	1	0.014	1.5714	1
SPO0110	SPO0110	ABC transporter, ATP binding/permease protein	SPO_RS00550	1.03	0.01	1.02	0	1.02	0	1.02	0	-0.014	2	1	-0.014	2	1	-0.014	2	1
SPO0111	SPO0111	hypothetical protein	SPO_RS00555	1.04	0.01	1.04	0.01	1.03	0.01	1.04	0.01	0	1.5814	1	-0.014	1.5834	1	0	1.0068	1
SPO0112	SPO0112	poly(3-hydroxyalkanoate) polymerase family protein	SPO_RS00560	1.03	0.01	1.02	0	1.02	0	1.02	0	-0.014	0.995	1	-0.014	1.0066	1	-0.014	1.0078	1
SPO0113	fabI-1	enoyl-(acyl-carrier-protein) reductase	SPO_RS00565	1.01	0.01	1.02	0.01	1.02	0.02	1.02	0.01	0.014	1.0048	1	0.014	0.9906	1	0.014	0.9942	1
SPO0114	SPO0114	hypothetical protein	SPO_RS00570	1.04	0.01	1.03	0.03	1.02	0.02	1.02	0.03	-0.014	1.0088	1	-0.028	1.0016	1	-0.028	0.9978	1
SPO0115	SPO0115	maoC family protein/phosphate acetyl/butaryl transferase	SPO_RS00575	1.01	0.01	1.01	0.02	0.99	0	0.98	0.01	0	0.1444	0.874425	-0.029	0.0268	0.367872	-0.043	0	0
SPO0116	ackA	acetate kinase	SPO_RS00580	1	0.01	1.02	0.01	1.02	0.01	1.01	0.01	0.028	0.4142	1	0.028	0.427	1	0.014	1.004	1
SPO0118	SPO0118	hypothetical protein	SPO_RS00600	0.94	0.01	0.95	0	0.95	0	0.96	0.02	0.015	0.1974	1	0.015	0.3946	1	0.03	0.1974	0.964855
SPO0119	SPO0119	transcriptional regulator, AsnC family	SPO_RS00605	1.04	0.02	1.04	0.05	1.05	0.04	1.06	0.05	0	1.0036	1	0.014	0	0	0.027	0.031	0.327571
SPO0120	SPO0120	hypothetical protein	SPO_RS00610	0.98	0.02	1	0.01	1	0.02	1.01	0.01	0.029	0.8872	1	0.029	0.7116	1	0.043	0.5746	1
SPO0122	SPO0122	YGGT family protein	SPO_RS00625	1.02	0.04	0.99	0.02	0.99	0.04	1	0.02	-0.043	0.9936	1	-0.043	0.8286	1	-0.028	0.9996	1
SPO0123	SPO0123	hypothetical protein	SPO_RS00630	0.95	0.02	1	0.01	0.99	0.01	0.98	0.01	0.073	0.282	1	0.059	0.3382	1	0.044	0.3446	1
SPO0124	mepA	murein endopeptidase	SPO_RS00635	1.05	0.01	1.04	0	1.03	0	1.02	0.01	-0.014	0	0	-0.027	0	0	-0.041	0	0
SPO0125	SPO0125	hypothetical protein	SPO_RS00640	1.03	0.01	0.98	0.03	1.02	0.02	1	0.03	-0.071	0.5546	1	-0.014	1.0022	1	-0.042	1.0054	1
SPO0126	SPO0126	hypothetical protein	SPO_RS00645	1.03	0.01	1.04	0.02	1.03	0.01	1.04	0.03	0.014	0	0	0	2	1	0.014	0.994	1
SPO0127	SPO0127	peptidyl-tRNA hydrolase domain protein	SPO_RS00650	1.08	0.11	1	0.1	1.11	0.05	1.1	0.04	-0.11	0.491	1	0.039	1.0092	1	0.026	1.006	1
SPO0128	SPO0128	oxidoreductase, short chain dehydrogenase/reductase family	SPO_RS00655	1.02	0.02	1.01	0.02	1	0.02	1.01	0.01	-0.014	1.2808	1	-0.028	1.0128	1	-0.014	0.9978	1
SPO0129	SPO0129	peptidase, T4 family	SPO_RS00660	1.01	0.03	1.04	0.02	1.04	0.01	1.03	0.03	0.042	1.0874	1	0.042	1.3298	1	0.028	0.9968	1
SPO0130	SPO0130	cytochrome c family protein	SPO_RS00665	0.9	0.04	0.9	0.03	0.92	0.02	0.93	0.03	0	1.0478	1	0.031	0.6188	1	0.047	0.7012	1
SPO0131	idi	isopentyl-diphosphate delta-isomerase	SPO_RS00670	1.07	0.03	1.07	0.02	1.04	0.02	1.06	0.06	0	0.9792	1	-0.041	0.9892	1	-0.013	1.0124	1
SPO0132	SPO0132	sensor histidine kinase/response regulator	SPO_RS00675	0.93	0	0.96	0	0.96	0.01	0.96	0.02	0.045	0	0	0.045	0	0	0.045	0.2008	0.964855
SPO0133	SPO0133	PAN domain protein	SPO_RS00680	1.02	0.02	1	0.01	0.99	0	0.98	0.01	-0.028	1.004	1	-0.043	0.9972	1	-0.057	0.7388	1
SPO0134	SPO0134	hypothetical protein	SPO_RS00685	1.04	0.07	1.07	0.06	1.05	0.07	1.11	0.03	0.041	0.2308	1	0.014	0.2562	1	0.093	0	0
SPO0135	pbpC	penicillin-binding protein 1C	SPO_RS00690	1.02	0.03	0.96	0.01	0.97	0.02	1	0.02	-0.087	0.3942	1	-0.072	0.4796	1	-0.028	0.6424	1
SPO0136	SPO0136	hypothetical protein	SPO_RS00695	1.01	0.02	1.01	0.02	0.98	0.02	0.98	0.01	0	0.5762	1	-0.043	0.7106	1	-0.043	0.815	1
SPO0137	SPO0137	hypothetical protein	SPO_RS00700	1.02	0.01	1	0.01	0.99	0.01	1.01	0.02	-0.028	0.4184	1	-0.043	0.4294	1	-0.014	0.974	1
SPO0138	SPO0138	hypothetical protein	SPO_RS00705	0.95	0.01	0.98	0.02	0.96	0.01	0.98	0.03	0.044	0.1728	0.951243	0.015	0.1654	0.985266	0.044	0.3124	1
SPO0139	SPO0139	ATPase, MoxR family	SPO_RS00710	0.98	0.01	0.97	0.02	0.99	0.02	0.98	0.02	-0.015	0.727	1	0.014	1.0058	1	0	0.9952	1
SPO0140	SPO0140	hypothetical protein	SPO_RS00715	0.95	0.01	0.96	0.04	0.95	0.02	0.97	0.02	0.015	0.8922	1	0	1.1384	1	0.03	0.656	1
SPO0141	SPO0141	DNA binding protein, putative	SPO_RS00720	0.95	0.03	0.96	0.04	0.9	0.03	0.98	0.06	0.015	0.6184	1	-0.077	0.375	1	0.044	0.8022	1
SPO0142	bktB	beta-ketothiolase	SPO_RS00730	1.01	0.03	1	0.01	1.01	0	1.01	0.01	-0.014	0.9098	1	0	1.0018	1	0	0.8504	1
SPO0143	SPO0143	iron-sulfur cluster-binding protein	SPO_RS00735	0.95	0.01	0.94	0.01	0.94	0.02	0.96	0.02	-0.015	0.7254	1	-0.015	0.7202	1	0.015	0.5606	1
SPO0144	ubiB	2-polyprenylphenol 6-hydroxylase	SPO_RS00740	NA	NA	NA	NA	NA	NA	1.42	NA	NA	NA	NA	NA	NA	NA	NA	NA	NA
SPO0146	mutM	formamidopyrimidine-DNA glycosylase	SPO_RS00750	1.06	0.02	1.03	0.01	1.03	0.01	1.01	0.03	-0.041	0	0	-0.041	0	0	-0.069	0.0298	0.327571
SPO0147	SPO0147	enoyl-CoA hydratase	SPO_RS00755	0.5	0.17	0.6	0.21	0.47	0.2	0.78	0.05	0.26	0.5416	1	-0.087	0.9972	1	0.63	0.1086	0.764607
SPO0151	recF	DNA replication and repair protein RecF	SPO_RS00775	0.94	0.01	0.96	0.01	0.97	0.02	0.95	0.01	0.03	0.1136	0.839902	0.045	0.1348	0.915984	0.015	0.6142	1
SPO0152	SPO0152	transporter, LysE family	SPO_RS00780	0.98	0.01	0.98	0.01	0.99	0	0.96	0.02	0	1.1164	1	0.014	0.4844	1	-0.029	0.135	0.834939
SPO0153	SPO0153	transcriptional regulator, TetR family	SPO_RS00785	0.81	0.02	0.87	0.02	0.87	0.04	0.84	0.04	0.1	0.116	0.839902	0.1	0.2288	1	0.052	0.567	1
SPO0154	SPO0154	NAD(P)H dehydrogenase, quinone family	SPO_RS00790	0.98	0.02	1.01	0	1.03	0.02	1	0.02	0.043	0.1542	0.895863	0.071	0.5528	1	0.029	0.7868	1
SPO0156	rtcR	transcriptional regulator RtcR	SPO_RS00800	0.99	0.01	1.01	0.01	1.01	0.01	1.01	0.01	0.029	0.3638	1	0.029	0.3708	1	0.029	1.3284	1
SPO0157	SPO0157	TROVE domain protein	SPO_RS00805	1.01	0.01	1.01	0.01	1	0.01	0.99	0.01	0	0.998	1	-0.014	0.9996	1	-0.029	0.1448	0.834939
SPO0160	SPO0160	hypothetical protein	SPO_RS00820	1.06	0.02	1.03	0.01	1.03	0.01	1.03	0.02	-0.041	0	0	-0.041	0	0	-0.041	0	0
SPO0161	SPO0161	DNA-binding response regulator, LuxR family	SPO_RS00825	0.98	0.01	0.99	0.01	0.98	0.01	1.01	0.03	0.014	0.4754	1	0	0.9856	1	0.043	1.1736	1
SPO0162	SPO0162	hypothetical protein	SPO_RS00830	0.98	0.03	0.96	0.04	0.98	0.02	0.96	0.02	-0.029	0.8274	1	0	0.6242	1	-0.029	0.5768	1
SPO0163	SPO0163	sensory box histidine kinase/response regulator	SPO_RS00835	0.94	0.01	1	0.03	0.97	0	0.96	0.01	0.088	0.17	0.951243	0.045	0.2098	1	0.03	0.4274	1
SPO0164	SPO0164	oxidoreductase, FMN-binding/pyridine nucleotide-disulfide oxidoreductase	SPO_RS00840	0.95	0.02	0.95	0.04	0.98	0.01	0.95	0.01	0	1.12	1	0.044	0.3098	1	0	1.0116	1
SPO0165	SPO0165	pyrroline-5-carboxylate reductase, putative	SPO_RS00845	0.98	0.03	1	0.01	0.96	0.03	0.97	0.04	0.029	0.9976	1	-0.029	0.5402	1	-0.015	0.784	1
SPO0166	SPO0166	N-methylproline demethylase, putative	SPO_RS00850	0.98	0.03	0.96	0.01	0.97	0.02	0.96	0.02	-0.029	0.6212	1	-0.015	0.65	1	-0.029	0.6606	1
SPO0167	SPO0167	trimethylamine methyltransferase family protein	SPO_RS00855	1	0.04	1	0.04	1	0.02	0.98	0.03	0	0.891	1	0	1.001	1	-0.029	0.7998	1
SPO0168	SPO0168	transcriptional regulator, TetR family	SPO_RS00860	0.97	0.02	1.02	0.03	1.04	0.03	1	0.02	0.072	0.4608	1	0.1	0.5404	1	0.044	0.521	1
SPO0169	SPO0169	transglycosylase, Slt family	SPO_RS00865	1.02	0.04	0.92	0.04	0.94	0.02	0.98	0.02	-0.15	0.118	0.839902	-0.12	0.2146	1	-0.057	0.8254	1
SPO0170	flhA	flagellar biosynthesis protein FlhA	SPO_RS00870	1.03	0.01	1.01	0.03	0.97	0.02	0.99	0.02	-0.028	0.9892	1	-0.086	0.2868	1	-0.057	0.9688	1
SPO0171	fliR	flagellar biosynthetic protein FliR	SPO_RS00875	0.98	0.05	1.05	0.04	0.96	0.04	1	0.04	0.099	0.7282	1	-0.029	0.9106	1	0.029	0.7438	1
SPO0172	flhB	flagellar biosynthetic protein FlhB	SPO_RS00880	0.99	0.03	0.97	0.03	0.95	0.03	1.03	0.02	-0.029	0.7084	1	-0.059	0.2626	1	0.057	0.9986	1
SPO0173	SPO0173	hypothetical protein	SPO_RS00885	0.99	0.11	0.96	0.05	0.95	0.07	0.92	0.07	-0.044	0.9298	1	-0.059	0.8556	1	-0.1	0.784	1
SPO0174	SPO0174	hypothetical protein	SPO_RS00890	0.88	0.06	0.94	0.07	0.93	0.04	1.04	0.05	0.094	0.558	1	0.079	0.628	1	0.24	0.3966	1
SPO0175	flgH	flagellar L-ring protein FlgH	SPO_RS00895	0.98	0.04	0.96	0.05	0.93	0.02	0.96	0.04	-0.029	0.9938	1	-0.075	0.4322	1	-0.029	0.625	1
SPO0176	flgA	flagellar basal-body P-ring formation protein FlgA	SPO_RS00900	0.93	0.07	0.99	0.03	0.96	0.05	0.98	0.04	0.089	0.4546	1	0.045	0.7322	1	0.075	0.6636	1
SPO0177	flgG	flagellar basal-body rod protein FlgG	SPO_RS00905	0.99	0.02	1	0.02	0.98	0.02	0.98	0.03	0.014	0.6944	1	-0.014	0.573	1	-0.014	0.1398	0.834939
SPO0178	flgF	flagellar basal-body rod protein FlgF	SPO_RS00910	0.98	0.05	0.92	0.03	0.95	0.05	0.96	0.02	-0.09	0.2234	1	-0.044	0.6456	1	-0.029	0.5328	1
SPO0179	fliQ	flagellar biosynthetic protein FliQ	SPO_RS00915	0.88	0.06	0.9	0.07	0.9	0.05	0.85	0.05	0.032	0.9472	1	0.032	0.8006	1	-0.049	0.6842	1
SPO0180	SPO0180	flagellar hook-basal body complex protein FliE, putative	SPO_RS00920	0.96	0.06	0.81	0.06	0.85	0.07	0.98	0.05	-0.24	0.1054	0.839902	-0.17	0.3492	1	0.029	0.8276	1
SPO0181	flgC	flagellar basal-body rod protein FlgC	SPO_RS00925	0.94	0.05	0.98	0.06	0.91	0.04	1.01	0.06	0.06	0.5726	1	-0.046	0.6286	1	0.1	0.6398	1
SPO0182	flgB	flagellar basal-body rod protein FlgB	SPO_RS00930	0.95	0.03	0.92	0.04	0.95	0.01	0.88	0.05	-0.046	0.775	1	0	1.0332	1	-0.11	0.4038	1
SPO0183	fliI	H+-transporting two-sector ATPase, flagellum-specific	SPO_RS00935	0.98	0.03	0.95	0.03	0.99	0.01	0.98	0.03	-0.044	0.6482	1	0.014	0.7902	1	0	0.4174	1
SPO0184	tctA	TctA channel protein	SPO_RS00940	1.04	0.02	1.03	0.01	1.04	0.01	1.02	0.01	-0.014	1.5668	1	0	0.9994	1	-0.028	0.9988	1
SPO0185	tctB	TctB smaller channel protein, 4 transmembrane domains; tripartite tricarboxylate TTT transporter		0.99	0.01	1	0.02	1.03	0	0.98	0.02	0.014	1.0012	1	0.057	0.1448	0.915984	-0.014	0.4616	1
SPO0186	tctC	TctC solute-binding protein; tripartite tricarboxylate TTT transporter	SPO_RS00950	1.06	0.01	1.05	0.01	1.04	0.01	1.04	0.01	-0.014	1.5654	1	-0.027	0	0	-0.027	0	0
SPO0187	tctD	TctD DNA-binding response regulator; tripartite tricarboxylate TTT transporter	SPO_RS00955	0.94	0.03	0.89	0.09	0.97	0.04	0.94	0.06	-0.078	0.7104	1	0.045	0.4402	1	0	0.7498	1
SPO0188	SPO0188	two-component sensor protein	SPO_RS00960	0.98	0.02	0.98	0.02	0.98	0.01	0.96	0.01	0	0.648	1	0	0.6568	1	-0.029	0.5766	1
SPO0189	SPO0189	putative iron(III) substrate binding protein	SPO_RS00965	0.96	0.02	0.99	0.02	0.96	0.03	0.96	0.03	0.044	0.46	1	0	0.741	1	0	1.0002	1
SPO0190	SPO0190	oxidoreductase, GMC family	SPO_RS00970	0.97	0	1.01	0.02	0.99	0	0.97	0.02	0.058	0.5202	1	0.029	0.0876	0.788455	0	1.1178	1
SPO0191	motB	chemotaxis protein MotB	SPO_RS00975	0.98	0.03	0.93	0.04	0.98	0.01	0.95	0.04	-0.075	0.6648	1	0	0.4608	1	-0.044	0.8976	1
SPO0192	SPO0192	flagellar hook protein FlgE, putative	SPO_RS00980	0.98	0.03	1.02	0.02	1	0.01	1	0.01	0.057	0.831	1	0.029	0.8198	1	0.029	0.8622	1
SPO0193	SPO0193	flagellar hook-associated protein FlgK, putative	SPO_RS00985	0.96	0.03	0.96	0.02	0.93	0.02	0.98	0.03	0	0.8112	1	-0.045	0.5076	1	0.029	0.6256	1
SPO0194	SPO0194	flagellar hook-associated protein FlgL family protein	SPO_RS00990	1	0.02	1	0.03	0.98	0.01	0.98	0.02	0	0.9972	1	-0.029	0.5264	1	-0.029	0.7106	1
SPO0195	flgI	flagellar P-ring protein FlgI	SPO_RS00995	1.02	0.02	0.99	0.02	1	0.03	0.97	0.02	-0.043	0.5772	1	-0.028	0.5712	1	-0.072	0.2798	1
SPO0196	fliP	flagellar biosynthetic protein FliP	SPO_RS01000	1.04	0.02	0.98	0.02	1	0.03	0.98	0.02	-0.085	0.4644	1	-0.056	1.0116	1	-0.085	0.6636	1
SPO0197	fliN	flagellar motor switch protein FliN	SPO_RS01005	0.99	0.01	0.98	0.01	1.02	0.02	0.96	0.02	-0.014	1.1612	1	0.043	0.7302	1	-0.044	0.2264	1
SPO0198	SPO0198	ABC transporter, ATP-binding protein, flagellar, putative	SPO_RS01010	1	0.02	0.96	0.02	1	0.03	0.98	0.04	-0.058	0.3734	1	0	1.175	1	-0.029	0.9944	1
SPO0199	fliF	flagellar M-ring protein FliF	SPO_RS01015	1.02	0.02	0.99	0.01	0.99	0.01	1	0.02	-0.043	0.597	1	-0.043	0.42	1	-0.028	0.4876	1
SPO0200	fliL	flagellar basal body-associated protein FliL	SPO_RS01020	1	0.02	0.98	0.02	0.94	0.01	0.96	0.05	-0.029	0.65	1	-0.088	0.028	0.367872	-0.058	0.7258	1
SPO0201	SPO0201	hypothetical protein	SPO_RS01025	1.02	0.03	0.97	0.08	0.97	0.05	0.91	0.07	-0.072	0.77	1	-0.072	0.639	1	-0.16	0.2496	1
SPO0202	SPO0202	hypothetical protein	SPO_RS01030	1.03	0.02	1	0.05	1	0.02	1.01	0.03	-0.042	0.9928	1	-0.042	1.0048	1	-0.028	1.013	1
SPO0203	motA	chemotaxis protein MotA	SPO_RS01035	0.97	0.01	0.98	0.01	0.99	0.01	1	0.02	0.015	0.5796	1	0.029	0.5054	1	0.044	0.6788	1
SPO0204	SPO0204	hypothetical protein	SPO_RS01040	1	0.03	0.95	0.02	0.96	0.02	0.98	0.02	-0.073	0.3618	1	-0.058	0.3894	1	-0.029	0.553	1
SPO0205	SPO0205	MmgE/PrpD family protein	SPO_RS01045	0.98	0.04	1.02	0.01	0.99	0.01	1.02	0.02	0.057	0.7068	1	0.014	0.8828	1	0.057	0.5932	1
SPO0206	SPO0206	transcriptional regulator, LysR family	SPO_RS01050	0.94	0.02	0.96	0.01	0.98	0.02	0.94	0.04	0.03	0.512	1	0.06	0.3764	1	0	0.7928	1
SPO0207	SPO0207	aminomethyl transferase family protein	SPO_RS01055	1.01	0.04	0.99	0.02	1	0.02	0.99	0.02	-0.029	0.7994	1	-0.014	1.0104	1	-0.029	0.8848	1
SPO0209	SPO0209	Na/Pi-cotransporter family protein	SPO_RS01065	0.99	0.03	0.95	0.02	0.98	0.03	1	0.02	-0.059	0.2696	1	-0.014	0.8372	1	0.014	0.9924	1
SPO0210	leuB	3-isopropylmalate dehydrogenase	SPO_RS01070	0.04	0.04	0.15	0.09	0.05	0.03	0.26	0.05	1.7	0.4242	1	0.26	0.7142	1	2.4	0	0
SPO0211	SPO0211	transcriptional regulator, LysR family	SPO_RS01075	1.02	0.01	0.99	0.02	0.98	0.01	1.01	0.02	-0.043	0	0	-0.057	0.1466	0.915984	-0.014	1.0096	1
SPO0212	SPO0212	hypothetical protein	SPO_RS01080	0.99	0.02	0.95	0.02	1	0.02	1.02	0.02	-0.059	0.369	1	0.014	0.661	1	0.043	1.015	1
SPO0213	SPO0213	hypothetical protein	SPO_RS01085	1.01	0.02	0.97	0.01	0.99	0.02	0.97	0.04	-0.058	0.458	1	-0.029	0.87	1	-0.058	0.8168	1
SPO0214	SPO0214	hypothetical protein	SPO_RS01090	1.02	0.02	0.98	0	0.98	0.01	0.99	0.02	-0.057	0.8952	1	-0.057	0.7734	1	-0.043	0.5556	1
SPO0215	leuD-1	3-isopropylmalate dehydratase, small subunit	SPO_RS01095	0.19	0.02	0.42	0.03	0.29	0.07	0.33	0.04	1.1	0	0	0.58	0.1938	1	0.77	0	0
SPO0216	leuC-1	3-isopropylmalate dehydratase, large subunit	SPO_RS01100	0.06	0.02	0.15	0.06	0.15	0.03	0.27	0.06	1.2	0.2598	1	1.2	0.0644	0.637457	2	0.0346	0.348168
SPO0217	SPO0217	hypothetical protein		0.88	0.05	0.93	0.09	0.6	0.21	0.75	0.26	0.079	0.5842	1	-0.54	0.2488	1	-0.23	0.8592	1
SPO0218	SPO0218	mechanosensitive ion channel family protein	SPO_RS01110	0.97	0.01	0.98	0.01	0.98	0.01	0.98	0.02	0.015	0.7094	1	0.015	0.639	1	0.015	1.0044	1
SPO0219	SPO0219	iojap-related protein	SPO_RS01115	0.99	0.02	1.07	0.01	1.02	0.01	1.06	0.02	0.11	0	0	0.043	0.428	1	0.098	0	0
SPO0220	rimH	Ribosomal RNA large subunit methyltransferase H (EC 2.1.1.177)	SPO_RS01120	1.06	0.03	1.02	0.02	1	0	0.99	0.01	-0.055	1.0078	1	-0.083	0.984	1	-0.098	0.4286	1
SPO0221	SPO0221	hypothetical protein	SPO_RS01125	1.1	0.04	1.08	0.06	1.02	0.04	1.05	0.02	-0.026	0.9986	1	-0.11	0.112	0.863559	-0.066	0.9984	1
SPO0222	ald	alanine dehydrogenase	SPO_RS01130	1.05	0.02	1.03	0.01	1.02	0.01	1.02	0.02	-0.027	0.0304	0.340563	-0.041	0	0	-0.041	0.0286	0.327571
SPO0223	SPO0223	transcriptional regulator, AsnC family	SPO_RS01135	0.99	0.01	0.98	0.01	0.97	0.02	1.01	0.01	-0.014	0.37	1	-0.029	0.4266	1	0.029	0.2536	1
SPO0224	SPO0224	polyphosphate kinase, putative	SPO_RS01140	1.01	0.03	0.97	0.03	0.96	0.02	0.96	0.01	-0.058	0.4604	1	-0.073	0.5156	1	-0.073	0.3722	1
SPO0225	SPO0225	transcriptional regulator, putative	SPO_RS01145	0.97	0.03	0.99	0.03	0.98	0.02	0.98	0.04	0.029	0.424	1	0.015	0.669	1	0.015	0.7738	1
SPO0226	SPO0226	cytochrome P450 family protein	SPO_RS01150	1.01	0.01	0.99	0.02	1	0.01	0.94	0.03	-0.029	0.2594	1	-0.014	0.2564	1	-0.1	0	0
SPO0227	SPO0227	PaxA, putative		1.06	0.01	1.02	0	1.04	0.01	1.02	0.01	-0.055	0	0	-0.027	0	0	-0.055	0	0
SPO0228	SPO0228	hypothetical protein		1.01	0.04	1.02	0.03	1.02	0.01	1.02	0.03	0.014	0.9834	1	0.014	1.0034	1	0.014	1.013	1
SPO0230	SPO0230	hypothetical protein	SPO_RS01175	1.12	0.04	1.02	0.01	1.01	0.04	1.03	0.02	-0.13	0.2152	1	-0.15	0.1444	0.915984	-0.12	0.0288	0.327571
SPO0231	SPO0231	alcohol dehydrogenase, zinc-containing	SPO_RS01180	1.02	0.02	1.03	0.01	1.03	0.01	1.04	0.02	0.014	0.9774	1	0.014	1.0134	1	0.028	0.9804	1
SPO0232	SPO0232	quinone oxidoreductase, putative	SPO_RS01185	1	0.01	1.01	0.01	0.99	0	0.99	0.01	0.014	1.0026	1	-0.014	0.1238	0.879669	-0.014	0.0328	0.330957
SPO0233	SPO0233	transcriptional regulator, AsnC family	SPO_RS01190	0.98	0.09	0.98	0.03	0.97	0.05	0.95	0.08	0	0.9712	1	-0.015	0.894	1	-0.044	0.7172	1
SPO0234	lysdh	Lysine dehydrogenase	SPO_RS01195	1.06	0.01	1.05	0.01	1.06	0.01	1.05	0.01	-0.014	1.5816	1	0	1.5782	1	-0.014	1.5734	1
SPO0235	aasadh	alpha-aminoadipic semialdehyde dehydrogenase	SPO_RS01200	1.05	0.01	1.04	0.01	1.05	0.01	1.04	0.01	-0.014	1.0116	1	0	0.9818	1	-0.014	1.5268	1
SPO0236	SPO0236	glycerophosphoryl diester phosphodiesterase, putative	SPO_RS01205	1.05	0.01	1	0.02	1	0.01	0.98	0.01	-0.07	1.0036	1	-0.07	1.3428	1	-0.099	0.4136	1
SPO0237	ugpC	SN-glycerol-3-phosphate ABC transporter, ATP-binding protein	SPO_RS01210	1.02	0.02	1.02	0.01	1.04	0.02	1.02	0.01	0	1.0056	1	0.028	1.005	1	0	0.9876	1
SPO0238	ugpE	SN-glycerol-3-phosphate ABC transporter, permease protein	SPO_RS01215	1	0.01	0.96	0.01	0.97	0.01	1	0.01	-0.058	0.0634	0.600674	-0.044	0.1646	0.985266	0	1.3554	1
SPO0239	ugpA	SN-glycerol-3-phosphate ABC transporter, permease protein	SPO_RS01220	1.01	0.01	1	0.02	1.02	0.01	1.02	0.01	-0.014	0.1384	0.874425	0.014	2	1	0.014	0.995	1
SPO0240	ugpB	SN-glycerol-3-phosphate ABC transporter, periplasmic SN-glycerol-3-phosphate-binding protein	SPO_RS01225	1	0.02	0.99	0.01	1	0.01	1.03	0.01	-0.014	0.7078	1	0	0.714	1	0.042	0.5672	1
SPO0241	SPO0241	transcriptional regulator, LysR family	SPO_RS01230	1	0	0.99	0.01	0.98	0.03	0.98	0.02	-0.014	0	0	-0.029	0.0246	0.367872	-0.029	0.112	0.764607
SPO0248	ispA	farnesyl diphosphate synthase	SPO_RS01265	1.06	0.02	0.98	0.03	0.99	0.01	0.95	0.03	-0.11	0.9964	1	-0.098	0.6564	1	-0.16	0.3346	1
SPO0249	xseB	exodeoxyribonuclease VII, small subunit	SPO_RS01270	1.18	0.13	1.19	0.06	1.09	0.05	1.23	0.03	0.012	1.0198	1	-0.11	0.5196	1	0.059	1.015	1
SPO0250	SPO0250	histone deacetylase family protein	SPO_RS01275	0.99	0.02	1	0.02	0.98	0.02	1.01	0.03	0.014	0.991	1	-0.014	0.5388	1	0.029	0.7416	1
SPO0252	petP	transcriptional regulator PetP	SPO_RS01285	0	0	0	0	0.36	0.22	0.35	0.24	0	2	1	5.2	0.4212	1	5.2	0.432	1
SPO0253	ilvE	branched-chain amino acid aminotransferase	SPO_RS01290	1.14	0.01	1.05	0.01	1.05	0.01	1.02	0	-0.12	0	0	-0.12	0	0	-0.16	0.0284	0.327571
SPO0254	ohr	organic hydroperoxide resistance protein	SPO_RS01295	1.06	0.01	1.04	0.01	1.05	0.01	1.04	0	-0.027	0	0	-0.014	0	0	-0.027	0	0
SPO0255	SPO0255	transcriptional regulator, MarR family	SPO_RS01300	0.97	0.04	0.99	0.01	0.98	0.02	0.94	0.04	0.029	0.8322	1	0.015	0.9994	1	-0.045	0.5836	1
SPO0256	SPO0256	copper-binding protein, plastocyanin/azurin family	SPO_RS01305	0.96	0.03	1.01	0.02	1.06	0.03	1.01	0.05	0.073	0.4354	1	0.14	0	0	0.073	0.4974	1
SPO0257	SPO0257	hypothetical protein	SPO_RS01310	0.97	0.04	0.98	0.03	0.93	0.04	0.96	0.02	0.015	1.096	1	-0.06	0.6588	1	-0.015	1.1026	1
SPO0258	SPO0258	transcriptional regulator, AraC family	SPO_RS01315	1.01	0.01	1	0.02	1.02	0.01	1	0.01	-0.014	0.4312	1	0.014	1.0118	1	-0.014	1.0012	1
SPO0259	SPO0259	hypothetical protein	SPO_RS01320	0.93	0.06	0.96	0.06	0.9	0.06	0.83	0.04	0.045	0.7018	1	-0.047	0.9974	1	-0.16	0.2562	1
SPO0260	SPO0260	alkaline phosphatase, putative	SPO_RS01325	1.02	0.02	0.99	0.01	0.98	0.02	1.03	0.01	-0.043	0.7488	1	-0.057	0.7544	1	0.014	1.012	1
SPO0261	SPO0261	hypothetical protein	SPO_RS01330	0.98	0.02	0.98	0.01	0.99	0	0.98	0.01	0	1.1762	1	0.014	0.6358	1	0	1.1412	1
SPO0263	SPO0263	membrane protein	SPO_RS01340	0.95	0.02	0.96	0.04	0.96	0.01	0.96	0.01	0.015	0.7954	1	0.015	0.7234	1	0.015	0.8322	1
SPO0264	SPO0264	CaiB/BaiF family protein	SPO_RS01345	1	0.02	1.02	0.02	1.01	0.01	1	0.02	0.028	1	1	0.014	0.1478	0.915984	0	0.9304	1
SPO0265	SPO0265	auxin efflux carrier family protein	SPO_RS01350	0.96	0.03	0.99	0.03	0.99	0.02	0.93	0.04	0.044	0.1714	0.951243	0.044	0.344	1	-0.045	0.6004	1
SPO0266	SPO0266	HD domain protein	SPO_RS01355	0.95	0.03	0.98	0.04	0.98	0.04	0.98	0.02	0.044	0.491	1	0.044	0.431	1	0.044	0.1758	0.922201
SPO0268	ribH-1	riboflavin synthase, beta subunit		1.05	0.04	1.04	0.02	1.01	0.02	1.02	0.02	-0.014	0.118	0.839902	-0.055	0.1136	0.863559	-0.041	0.1454	0.834939
SPO0269	SPO0269	negative transcriptional regulator	SPO_RS01370	0.97	0.03	0.98	0.05	0.99	0.02	0.97	0.01	0.015	0.991	1	0.029	0.9954	1	0	0.9148	1
SPO0270	SPO0270	glutathione S-transferase family protein	SPO_RS01375	1.08	0.03	1.06	0.03	1.06	0.03	1.03	0.06	-0.027	0	0	-0.027	0.035	0.392636	-0.068	0.2318	1
SPO0273	petC	ubiquinol--cytochrome c reductase, cytochrome c1	SPO_RS01390	1.85	NA	NA	NA	NA	NA	NA	NA	NA	NA	NA	NA	NA	NA	NA	NA	NA
SPO0274	SPO0274	hypothetical protein		0.98	0.02	1.03	0.04	0.96	0.03	0.91	0.09	0.071	0.5352	1	-0.029	0.5334	1	-0.11	0.7612	1
SPO0275	SPO0275	cytochrome b, putative	SPO_RS01400	1.02	0.05	1.06	0.03	1.05	0.03	1.01	0.03	0.055	0.9836	1	0.041	1.0044	1	-0.014	1.0776	1
SPO0276	SPO0276	transcriptional regulator, LuxR family	SPO_RS01405	0.95	0.04	0.94	0.01	0.98	0.02	0.93	0.01	-0.015	0.8468	1	0.044	0.553	1	-0.03	0.7544	1
SPO0277	SPO0277	MiaB-like tRNA modifying enzyme	SPO_RS01410	0.99	0.03	0.98	0.03	0.96	0.01	0.97	0.01	-0.014	0.5754	1	-0.044	0.3982	1	-0.029	0.6758	1
SPO0280	SPO0280	transposase, truncation		1.05	0.1	0.63	0.32	0.99	0.02	0.96	0.17	-0.73	0.3704	1	-0.084	0.8524	1	-0.13	0.8316	1
SPO0281	SPO0281	hypothetical protein	SPO_RS01425	1.01	0.06	0.99	0.03	0.97	0.03	0.98	0.04	-0.029	0.982	1	-0.058	0.8384	1	-0.043	0.8234	1
SPO0282	SPO0282	hypothetical protein	SPO_RS01430	1.07	0.06	0.92	0.05	0.98	0.06	0.94	0.04	-0.22	0.118	0.839902	-0.13	0.0896	0.78976	-0.19	0	0
SPO0284	SPO0284	dihydroorotase, multifunctional complex type	SPO_RS01440	0.14	0.08	0.41	0.12	0.34	0.09	0.66	0.09	1.5	0.1114	0.839902	1.2	0.1726	0.992182	2.2	0	0
SPO0285	SPO0285	hypothetical protein	SPO_RS01445	0.8	0.05	0.91	0.04	0.95	0.03	1	0.03	0.18	0.1174	0.839902	0.25	0	0	0.32	0	0
SPO0286	SPO0286	hypothetical protein	SPO_RS01450	0.71	0.06	0.87	0.08	0.91	0.02	0.96	0.06	0.29	0.1456	0.874425	0.35	0	0	0.43	0.0554	0.537833
SPO0287	pyrB	aspartate carbamoyltransferase	SPO_RS01455	0.09	0.09	0.43	0.15	0.13	0.13	0.4	0.15	2.1	0.1388	0.874425	0.49	1.0098	1	2	0.1398	0.834939
SPO0289	SPO0289	Ser/Thr protein phosphatase family protein	SPO_RS01470	0.78	0.02	0.94	0.03	0.87	0.04	0.88	0.03	0.27	0	0	0.16	0.1158	0.863559	0.17	0.061	0.55486
SPO0290	SPO0290	transmembrane amino acid efflux protein	SPO_RS01475	0.96	0.03	0.97	0.04	0.92	0.01	0.98	0.02	0.015	0.7184	1	-0.061	0.5136	1	0.029	0.6186	1
SPO0291	SPO0291	molybdenum cofactor biosynthesis protein B	SPO_RS01480	0.73	0.02	0.82	0.02	0.76	0.04	0.81	0.01	0.17	0.0246	0.340563	0.057	0.519	1	0.15	0.0268	0.327571
SPO0292	SPO0292	efflux transporter, RND family, MFP subunit	SPO_RS01485	1.01	0.02	0.98	0.04	0.98	0.02	1	0.02	-0.043	0.7224	1	-0.043	0.485	1	-0.014	0.7496	1
SPO0293	SPO0293	transporter, AcrB/AcrD/AcrF family	SPO_RS01490	1.02	0.01	0.98	0.01	0.99	0.01	0.98	0.01	-0.057	0	0	-0.043	0	0	-0.057	0	0
SPO0294	SPO0294	hydrolase, NUDIX family	SPO_RS01495	0.95	0.05	0.92	0.05	0.88	0.03	0.9	0.07	-0.046	0.6014	1	-0.11	0.2926	1	-0.077	0.4226	1
SPO0295	SPO0295	hypothetical protein	SPO_RS01500	1.01	0.01	0.99	0.01	0.97	0.01	1	0.02	-0.029	0.7826	1	-0.058	0.4	1	-0.014	0.9936	1
SPO0296	SPO0296	hypothetical protein	SPO_RS01505	1.05	0.02	1.04	0	1.03	0.01	1.02	0	-0.014	1.5708	1	-0.027	1.0108	1	-0.041	1.5778	1
SPO0297	SPO0297	Sua5/YciO/YrdC family protein	SPO_RS01510	0	0	0	0	0.68	0.12	0.74	0.14	0	2	1	6.1	0.2308	1	6.2	0.2284	1
SPO0298	SPO0298	acyl-CoA dehydrogenase family protein	SPO_RS01515	1	0.01	0.98	0.01	0.98	0.01	0.96	0.01	-0.029	0.1954	1	-0.029	0.3968	1	-0.058	0.0878	0.704954
SPO0299	SPO0299	metallo-beta-lactamase family protein	SPO_RS01520	1.02	0.02	1	0.02	1.03	0.02	1.01	0.02	-0.028	0.6566	1	0.014	1.0198	1	-0.014	0.6568	1
SPO0300	SPO0300	hypothetical protein	SPO_RS01525	1.04	0.01	1.03	0.01	1.02	0.01	1.01	0.02	-0.014	0.9932	1	-0.028	1.581	1	-0.042	1.0134	1
SPO0301	SPO0301	glycerophosphoryl diester phosphodiesterase family protein	SPO_RS01530	1	0.01	1	0.02	1	0.01	0.98	0.01	0	1.1372	1	0	0.9812	1	-0.029	0.536	1
SPO0302	SPO0302	hypothetical protein	SPO_RS01535	0.96	0.02	0.96	0.03	0.95	0.04	0.92	0.05	0	0.5626	1	-0.015	0.6578	1	-0.061	0.547	1
SPO0303	SPO0303	cytochrome c oxidase, subunit IV domain protein	SPO_RS01540	1	0.05	1.06	0.04	1.06	0.02	1.05	0.04	0.083	0.2306	1	0.083	1.0022	1	0.07	0.195	0.964855
SPO0304	SPO0304	lipoprotein, putative	SPO_RS01545	1.09	0.02	1.06	0.01	1.07	0.01	1.06	0.03	-0.04	1.581	1	-0.026	0.99	1	-0.04	0	0
SPO0305	SPO0305	AzlC family protein	SPO_RS01555	1.01	0.05	0.97	0.02	1.01	0.03	0.98	0.05	-0.058	0.5782	1	0	1.1026	1	-0.043	1.0932	1
SPO0306	fdhD	formate dehydrogenase accessory protein FdhD	SPO_RS01560	0.84	0.01	0.96	0.02	0.88	0.02	0.96	0.03	0.19	0.0256	0.340563	0.066	0.2664	1	0.19	0.0308	0.327571
SPO0307	mobA	molybdopterin-guanine dinucleotide biosynthesis protein A	SPO_RS01570	0.81	0.06	0.94	0.04	0.85	0.02	0.99	0.04	0.21	0.1218	0.849153	0.069	0.5592	1	0.29	0.0814	0.704954
SPO0308	mobB	molybdopterin-guanine dinucleotide biosynthesis protein B	SPO_RS01575	0.9	0.1	0.92	0.06	0.93	0.05	0.96	0.04	0.031	1.0016	1	0.047	0.7126	1	0.092	0.6272	1
SPO0309	SPO0309	hypothetical protein	SPO_RS01580	0.96	0.02	0.96	0.04	0.97	0.02	0.93	0	0	0.9304	1	0.015	0.684	1	-0.045	0.115	0.764607
SPO0310	moeA	molybdopterin biosynthesis protein MoeA	SPO_RS01585	0.9	0.05	0.98	0.03	0.94	0.02	0.98	0.02	0.12	0.0828	0.751317	0.062	0.4064	1	0.12	0.054	0.533214
SPO0311	SPO0311	hypothetical protein	SPO_RS01590	1.12	0.02	1.08	0.01	1.07	0.01	1.07	0.01	-0.052	0.9846	1	-0.065	1.416	1	-0.065	1.0074	1
SPO0312	greA	transcription elongation factor GreA	SPO_RS01595	1.01	0.02	0.98	0.01	1	0.02	1.01	0.01	-0.043	0.477	1	-0.014	0.977	1	0	0.0244	0.327571
SPO0313	SPO0313	glyoxalase family protein	SPO_RS01600	1.02	0.05	1	0.04	1	0.05	0.99	0.05	-0.028	1.0268	1	-0.028	0.8102	1	-0.043	1.0006	1
SPO0314	soxR	redox-sensitive transcriptional activator SoxR	SPO_RS01605	1.03	0.04	1.02	0.04	1.01	0.03	1	0.02	-0.014	0.985	1	-0.028	1.0024	1	-0.042	0.6496	1
SPO0315	SPO0315	hypothetical protein	SPO_RS01610	0.9	0.06	0.9	0.05	0.94	0.05	0.87	0.09	0	0.9364	1	0.062	0.6734	1	-0.048	0.7418	1
SPO0317	SPO0317	TPR domain protein	SPO_RS01620	1	0.02	0.92	0.06	0.96	0.03	0.94	0.02	-0.12	0.2824	1	-0.058	0.1432	0.915984	-0.088	0.032	0.328267
SPO0320	SPO0320	hypothetical protein	SPO_RS01635	1.04	0.1	0.98	0.08	0.88	0.07	0.96	0.04	-0.085	0.8934	1	-0.24	0.361	1	-0.11	0.567	1
SPO0321	SPO0321	hypothetical protein	SPO_RS01640	1.07	0.06	0.99	0.03	1.01	0.03	1.04	0.04	-0.11	0.1078	0.839902	-0.082	0.1356	0.915984	-0.041	0.1974	0.964855
SPO0322	SPO0322	hypothetical protein	SPO_RS22380	1.15	0.02	1.04	0.02	1	0.03	1.02	0.1	-0.14	0	0	-0.2	0	0	-0.17	0	0
SPO0323	SPO0323	hypothetical protein	SPO_RS01645	1.04	0.01	0.96	0.02	0.97	0.01	0.95	0.02	-0.11	0.2848	1	-0.1	0.5308	1	-0.13	0.2846	1
SPO0324	SPO0324	transcriptional regulator, LysR family	SPO_RS01650	1	0.01	1	0.04	0.96	0.02	0.98	0.02	0	0.9814	1	-0.058	0.0864	0.788455	-0.029	0.7102	1
SPO0325	phbB	acetoacetyl-CoA reductase	SPO_RS01655	0.64	0.09	1.02	0.04	0.94	0.07	0.96	0.07	0.66	0.0308	0.340737	0.55	0.0536	0.588805	0.58	0.0274	0.327571
SPO0326	phbA	acetyl-CoA acetyltransferase	SPO_RS01660	0.99	0.02	1.04	0.01	1.06	0.01	1.04	0.01	0.07	0.8548	1	0.098	0.4332	1	0.07	0.8344	1
SPO0327	SPO0327	EAL domain protein	SPO_RS01665	0.98	0.04	1	0.02	0.92	0.02	0.92	0.03	0.029	0.9926	1	-0.09	0.2564	1	-0.09	0.2378	1
SPO0328	SPO0328	hypothetical protein	SPO_RS01670	0.91	0.04	0.93	0.02	0.97	0.02	0.95	0.02	0.031	0.6616	1	0.091	0.2058	1	0.061	0.3974	1
SPO0329	SPO0329	hypothetical protein	SPO_RS01675	0.95	0.03	0.93	0.03	0.93	0.02	0.96	0.07	-0.03	0.565	1	-0.03	0.8094	1	0.015	0.9974	1
SPO0330	ccpA	cytochrome c peroxidase	SPO_RS01680	0.96	0.06	0.95	0.01	0.9	0.03	0.94	0.02	-0.015	0.9716	1	-0.092	0.4934	1	-0.03	1.016	1
SPO0331	SPO0331	thiol:disulfide interchange protein, putative	SPO_RS01685	0.81	0.27	1.02	0.03	0.9	0.02	0.92	0.05	0.33	0.88	1	0.15	0.9678	1	0.18	0.9824	1
SPO0332	argH	argininosuccinate lyase	SPO_RS01690	0	0	0.06	0.06	0	0	0	0	2.8	0	0	0	2	1	0	2	1
SPO0333	SPO0333	lipoprotein, putative	SPO_RS01695	1.06	0.03	1.07	0.04	1.06	0.05	1.1	0.04	0.013	0.9962	1	0	1.0056	1	0.053	1.0094	1
SPO0334	lysA	diaminopimelate decarboxylase	SPO_RS01700	0.5	0.04	0.33	0.08	0.37	0.04	0.5	0.02	-0.58	0.1158	0.839902	-0.42	0.1176	0.863559	0	1.0114	1
SPO0335	SPO0335	hypothetical protein	SPO_RS01705	0.99	0.01	0.98	0.01	0.98	0.01	0.98	0.03	-0.014	1.0852	1	-0.014	1.0968	1	-0.014	0.9254	1
SPO0336	SPO0336	MJ0042 family finger-like domain protein	SPO_RS01710	0.86	0.07	0.98	0.04	0.8	0.08	0.88	0.06	0.19	0.229	1	-0.1	0.4594	1	0.033	0.8068	1
SPO0337	ftsE	cell division ATP-binding protein FtsE	SPO_RS01715	1.08	0.02	1.02	0.01	1.04	0.01	1.02	0.01	-0.082	0	0	-0.054	0	0	-0.082	0	0
SPO0338	SPO0338	cell division permease protein FtsX, putative	SPO_RS01720	1.08	0.03	1.04	0.02	1.02	0.02	1	0.02	-0.054	0	0	-0.082	0.9944	1	-0.11	0.4282	1
SPO0339	SPO0339	acyltransferase family protein	SPO_RS01725	1.03	0.03	1.02	0.02	1.03	0.02	0.99	0.02	-0.014	0.9896	1	0	0.9854	1	-0.057	0.479	1
SPO0342	SPO0342	hypothetical protein	SPO_RS01735	0.85	0.03	0.97	0.05	0.95	0.02	0.97	0.04	0.19	0.0836	0.751317	0.16	0.0262	0.367872	0.19	0.0878	0.704954
SPO0343	sucB	2-oxoglutarate dehydrogenase, E2 component, dihydrolipoamide succinyltransferase	SPO_RS01740	1.07	0.18	1.06	0.04	1.02	0.08	1.02	0.21	-0.013	0.7774	1	-0.068	0.678	1	-0.068	0.6026	1
SPO0344a	SPO0344a	hypothetical protein	SPO_RS01750	0.49	0.04	0.83	0.05	0.73	0.03	0.9	0.04	0.75	0	0	0.57	0	0	0.86	0.0316	0.327806
SPO0345	SPO0345	hypothetical protein	SPO_RS01755	0.36	0.12	0.39	0.18	0.5	0.05	0.73	0.05	0.11	0.869	1	0.46	0.382	1	1	0.0312	0.327571
SPO0346a	SPO0346a	hypothetical protein	SPO_RS22730	0.83	0.02	0.8	0.02	0.8	0.01	0.82	0.03	-0.052	0.307	1	-0.052	0.2788	1	-0.017	0.708	1
SPO0347	SPO0347	succinyl-CoA synthase, beta subunit	SPO_RS01765	0	NA	0	NA	0.46	NA	0	NA	0	2	1	5.6	0.8626	1	0	2	1
SPO0348	SPO0348	hypothetical protein	SPO_RS22090	1	0.01	0.94	0.01	0.98	0.01	0.98	0.02	-0.088	0	0	-0.029	0.1886	1	-0.029	0.2724	1
SPO0349	mdh	malate dehydrogenase, NAD-dependent	SPO_RS01775	0.16	0.06	0.29	0.16	0.45	0.06	0.55	0.03	0.82	0.4012	1	1.4	0.0562	0.599575	1.7	0.0276	0.327571
SPO0350	SPO0350	hypothetical protein	SPO_RS01780	0.98	0.06	1.02	0.02	1.03	0.04	1.1	0.07	0.057	0.6004	1	0.071	0.6018	1	0.17	0.1412	0.834939
SPO0351	SPO0351	hypothetical protein	SPO_RS01785	1.06	0.03	0.94	0.09	0.9	0.09	0.96	0.07	-0.17	0.7038	1	-0.23	0.1872	1	-0.14	0.3984	1
SPO0352	citE	citrate lyase, beta subunit	SPO_RS01790	0.97	0.03	0.98	0.03	0.98	0.03	1	0.04	0.015	0.842	1	0.015	1.1664	1	0.044	0.7444	1
SPO0353	SPO0353	NnrU family protein	SPO_RS01795	0.97	0.05	1	0.03	1.02	0.01	1.05	0.03	0.044	0.7688	1	0.072	0.7248	1	0.11	0.544	1
SPO0354	SPO0354	hypothetical protein	SPO_RS01800	0.96	0.04	0.97	0.03	0.95	0.01	0.98	0.01	0.015	0.6724	1	-0.015	0.78	1	0.029	0.349	1
SPO0355	SPO0355	hypothetical protein	SPO_RS01805	0.78	0.09	0.87	0.03	0.78	0.02	0.88	0.04	0.16	0.3838	1	0	0.9818	1	0.17	0.4016	1
SPO0356	SPO0356	hypothetical protein	SPO_RS01810	1.02	0.02	0.95	0.02	1	0.01	1	0.01	-0.1	0.0264	0.340563	-0.028	1.2854	1	-0.028	1.5586	1
SPO0357	SPO0357	von Willebrand factor type A domain protein	SPO_RS01815	0.96	0	0.96	0.02	0.97	0.02	0.96	0.01	0	1.0864	1	0.015	1.046	1	0	1.2892	1
SPO0360a	SPO0360a	hypothetical protein	SPO_RS22735	0.24	0.24	0	0	0	0	0.47	0.24	-4.6	0.7314	1	-4.6	0.7178	1	0.94	0.7482	1
SPO0362	SPO0362	type I secretion target repeat protein	SPO_RS01840	1.01	0.01	1.03	0	1.02	0	1.03	0	0.028	0.9678	1	0.014	0.995	1	0.028	1.0004	1
SPO0363	SPO0363	hypothetical protein		1.03	0.03	1.01	0.01	1.02	0.01	1.01	0.02	-0.028	1.0018	1	-0.014	1.0038	1	-0.028	1.1592	1
SPO0364	SPO0364	decarboxylase, pyridoxal-dependent	SPO_RS01845	0.99	0.01	1.01	0.01	1.02	0.01	1	0.01	0.029	0.995	1	0.043	1.012	1	0.014	0.9972	1
SPO0365	SPO0365	hypothetical protein	SPO_RS01850	0.95	0.02	1	0	0.99	0.01	0.99	0.02	0.073	0	0	0.059	0.0292	0.367872	0.059	0.091	0.71351
SPO0366	deoD	purine nucleoside phosphorylase	SPO_RS01855	0.89	0	1.02	0.01	0.97	0.01	1	0.01	0.19	0.0274	0.340563	0.12	0.0306	0.367872	0.17	0.0282	0.327571
SPO0367	SPO0367	DNA-binding protein, H-NS family	SPO_RS01860	0.95	0	1	0.01	0.86	0.04	0.95	0.01	0.073	0.032	0.342725	-0.14	0.1168	0.863559	0	1.197	1
SPO0368	SPO0368	methylmalonyl-CoA mutase	SPO_RS01865	0.95	0.01	1	0.01	0.99	0.01	1.01	0.01	0.073	0.0264	0.340563	0.059	0	0	0.087	0.0558	0.537833
SPO0369	SPO0369	acyltransferase family protein	SPO_RS01870	0.98	0.02	1.01	0.03	1.04	0.01	1.02	0	0.043	0.5294	1	0.085	0.2906	1	0.057	0.1444	0.834939
SPO0370	ccrA	crotonyl-CoA reductase	SPO_RS01875	1.04	0.02	1.03	0.01	1.04	0.01	1.03	0.01	-0.014	0.987	1	0	1.5726	1	-0.014	1.572	1
SPO0371	luxR-1	autoinducer-binding transcriptional regulator LuxR	SPO_RS01880	0.98	0.01	0.95	0.02	0.94	0.01	0.92	0.02	-0.044	0.2354	1	-0.06	0	0	-0.09	0.0536	0.53211
SPO0372	SPO0372	autoinducer synthesis protein	SPO_RS01885	1.02	0.04	1.05	0.01	1	0.02	1.01	0.03	0.041	1.0036	1	-0.028	0.8518	1	-0.014	1.169	1
SPO0373	SPO0373	helicase, ATP-dependent, putative	SPO_RS01890	1.03	0.03	1.02	0.01	1	0.03	1.04	0.03	-0.014	1.0274	1	-0.042	0.9772	1	0.014	1.0072	1
SPO0374	SPO0374	hypothetical protein	SPO_RS01895	0.89	0.02	0.82	0.06	0.79	0.03	0.84	0.05	-0.12	0.3208	1	-0.17	0.0584	0.601702	-0.082	0.4658	1
SPO0375	SPO0375	membrane protein	SPO_RS01900	0.91	0.03	0.93	0.01	0.83	0.03	0.87	0.02	0.031	0.6362	1	-0.13	0.0586	0.601702	-0.064	0.3288	1
SPO0376	SPO0376	sugar ABC transporter, permease protein	SPO_RS01905	1.02	0.01	1.01	0.03	1.06	0.02	1.04	0.02	-0.014	1.0056	1	0.055	1.005	1	0.028	1.0002	1
SPO0377	SPO0377	sugar ABC transporter, permease protein	SPO_RS01910	1.04	0.02	1.04	0.02	1.06	0.01	1.03	0.01	0	1.016	1	0.027	0	0	-0.014	1.5566	1
SPO0378	SPO0378	sugar ABC transporter, ATP-binding protein	SPO_RS01915	1.04	0.01	1.02	0.01	1.04	0.01	1.03	0.02	-0.028	0.9974	1	0	0.9962	1	-0.014	1.0032	1
SPO0379	SPO0379	sugar ABC transporter, periplasmic sugar-binding protein	SPO_RS01920	1.02	0.02	1	0.05	1.04	0.03	1	0.05	-0.028	0.8396	1	0.028	0.6534	1	-0.028	1.1092	1
SPO0380	SPO0380	ribosomal-protein-alanine acetyltransferase, putative	SPO_RS01925	0.96	0.01	0.97	0.02	0.98	0.01	0.9	0.05	0.015	0.5988	1	0.029	0.3228	1	-0.092	0.2228	1
SPO0383	azoR	FMN-dependent NADH-azoreductase (EC 1.7.1.17)	SPO_RS01940	1	0.12	0.97	0.09	0.98	0.04	0.95	0.04	-0.044	0.8946	1	-0.029	0.9122	1	-0.073	0.6926	1
SPO0384	SPO0384	hypothetical protein	SPO_RS22095	1.02	0.05	1.04	0.02	0.98	0.01	0.97	0.02	0.028	1.0054	1	-0.057	0.9068	1	-0.072	0.537	1
SPO0385	SPO0385	2-hydroxychromene-2-carboxylate isomerase, putative	SPO_RS01950	1.01	0.03	0.98	0.02	0.98	0.03	0.98	0.02	-0.043	0.4654	1	-0.043	0.4676	1	-0.043	0.6256	1
SPO0386	SPO0386	universal stress family protein	SPO_RS01955	0.32	0.05	0.66	0.09	0.53	0.05	0.82	0.03	1	0.0294	0.340563	0.71	0.0314	0.367872	1.3	0.0304	0.327571
SPO0387	SPO0387	hypothetical protein	SPO_RS01960	1.02	0.04	0.99	0.03	0.98	0.02	1.05	0.02	-0.043	1.0182	1	-0.057	1.0064	1	0.041	1.0064	1
SPO0388	SPO0388	aminotransferase, class IV	SPO_RS01965	1.12	0	1.03	0.02	1.04	0.01	1.03	0.01	-0.12	0	0	-0.11	0	0	-0.12	0	0
SPO0389	SPO0389	transcriptional regulator, AsnC family	SPO_RS01970	0.9	0.03	0.9	0.02	0.91	0.05	0.88	0.08	0	1.0392	1	0.016	1.0468	1	-0.032	0.6938	1
SPO0390	SPO0390	glutamate/leucine/phenylalanine/valine dehydrogenase family protein	SPO_RS01975	1.06	0.02	1.06	0.01	1.05	0.01	1.04	0.01	0	1.5194	1	-0.014	1.4982	1	-0.027	1.5118	1
SPO0391	bphC3	biphenyl-2,3-diol 1,2-dioxygenase III	SPO_RS01980	1.05	0.03	1.07	0.01	1.05	0.02	1.06	0.03	0.027	0	0	0	1.524	1	0.014	0	0
SPO0393	SPO0393	rhomboid family protein	SPO_RS01990	1	0.01	0.92	0.05	0.95	0.03	0.98	0.03	-0.12	0.1624	0.936144	-0.073	0.174	0.997133	-0.029	0.16	0.888541
SPO0394	SPO0394	hypothetical protein	SPO_RS01995	0.98	0.03	1	0.01	0.98	0	0.89	0.05	0.029	1.0262	1	0	0.8956	1	-0.14	0.1468	0.835725
SPO0395	SPO0395	cyclic nucleotide-binding protein	SPO_RS02000	1.02	0.06	0.97	0.08	0.93	0.02	0.96	0.04	-0.072	0.8488	1	-0.13	0.3066	1	-0.087	0.4796	1
SPO0396	mviN	integral membrane protein MviN	SPO_RS02005	NA	NA	0.95	NA	0.51	NA	0.92	NA	NA	NA	NA	NA	NA	NA	NA	NA	NA
SPO0397	glnD	protein-P-II uridylyltransferase	SPO_RS02010	0.89	0.04	0.2	0.2	0.59	0.06	0	0	-2.1	0.0572	0.567094	-0.58	0.0266	0.367872	-6.5	0	0
SPO0398	SPO0398	hypothetical protein	SPO_RS02015	0.95	0.04	0.91	0.11	0.9	0.07	0.98	0.06	-0.061	0.708	1	-0.077	0.8018	1	0.044	0.6296	1
SPO0399	SPO0399	tetrapyrrole methylase family protein	SPO_RS02020	0.92	0.15	0.99	0.12	1.01	0.1	0.85	0.06	0.1	0.8562	1	0.13	0.771	1	-0.11	0.5756	1
SPO0400	SPO0400	hypothetical protein	SPO_RS02025	1.05	0.03	1.1	0.05	1.01	0.03	1.03	0.02	0.066	0.1136	0.839902	-0.055	0.9866	1	-0.027	1.3242	1
SPO0401	gshB	glutathione synthetase	SPO_RS02030	0.65	0.12	0.67	0.04	0.42	0.08	0.68	0.02	0.043	0.91	1	-0.62	0.1438	0.915984	0.064	0.8012	1
SPO0402	comM	competence protein ComM	SPO_RS02035	0.94	0.03	0.96	0.02	0.95	0.01	1	0.02	0.03	0.6094	1	0.015	0.8034	1	0.088	0.262	1
SPO0403	SPO0403	hypothetical protein	SPO_RS02040	1.01	0.03	0.97	0.02	0.98	0.01	1	0.02	-0.058	0.528	1	-0.043	0.8388	1	-0.014	0.9308	1
SPO0405	SPO0405	cobinamide kinase/cobinamide phosphate guanyltransferase	SPO_RS02050	0.94	0.32	0.82	0.21	0.92	0.13	0.91	0.17	-0.19	0.7088	1	-0.031	0.9664	1	-0.046	0.9976	1
SPO0406	rpoH-1	RNA polymerase sigma-32 factor	SPO_RS02055	1.07	0.06	1.06	0.04	1.04	0.02	1.06	0.02	-0.013	0.9898	1	-0.041	0.0286	0.367872	-0.013	0.0262	0.327571
SPO0407	SPO0407	hypothetical protein	SPO_RS02060	0.98	0.02	0.98	0.02	1	0.04	0.94	0.03	0	1.0874	1	0.029	0.4574	1	-0.06	0.3614	1
SPO0409	dut	deoxyuridine 5'-triphosphate nucleotidohydrolase	SPO_RS02070	0.82	0.07	0.93	0.04	0.92	0.06	0.91	0.08	0.18	0.2206	1	0.16	0.4088	1	0.15	0.3974	1
SPO0410	SPO0410	molybdopterin biosynthesis protein MoeB, putative	SPO_RS02075	0.66	0.06	0.88	0.01	0.74	0.03	0.81	0.01	0.41	0.0294	0.340563	0.16	0.2252	1	0.29	0.1098	0.764607
SPO0411	SPO0411	hypothetical protein	SPO_RS02080	1	0.07	1.03	0.04	1.02	0.04	0.99	0.05	0.042	1.001	1	0.028	1.0152	1	-0.014	1.0016	1
SPO0412	SPO0412	hypothetical protein		0.77	0.03	0.86	0.09	0.97	0.04	0.93	0.1	0.16	0.3706	1	0.33	0.023	0.367872	0.27	0.2664	1
SPO0413	SPO0413	Cys/Met metabolism PLP-dependent enzyme family protein	SPO_RS02090	0.99	0.03	0.98	0.03	1	0.02	1.02	0.02	-0.014	0.9924	1	0.014	0.5936	1	0.043	1.015	1
SPO0414	SPO0414	peptidyl-dipeptidase, putative	SPO_RS02095	1.03	0	1.04	0.02	1.03	0.01	1.02	0.01	0.014	1.5698	1	0	1.006	1	-0.014	0.9948	1
SPO0415	SPO0415	D-isomer specific 2-hydroxyacid dehydrogenase family protein	SPO_RS02100	1	0.02	0.92	0.03	1.01	0.01	1	0.02	-0.12	0.1144	0.839902	0.014	0.0276	0.367872	0	0.9198	1
SPO0417	pbpA	penicillin-binding protein 2	SPO_RS02110	1.15	0.08	1.05	0.09	1.04	0.12	1.14	0.05	-0.13	0.588	1	-0.14	0.2036	1	-0.012	0.3112	1
SPO0419	mreC	rod shape-determining protein MreC	SPO_RS02120	NA	NA	0.94	NA	1.04	NA	1.23	NA	NA	NA	NA	NA	NA	NA	NA	NA	NA
SPO0421	SPO0421	hypothetical protein	SPO_RS02130	0.93	0.06	0.94	0.05	0.93	0.04	0.88	0.09	0.015	1.1226	1	0	0.8798	1	-0.079	0.6834	1
SPO0422	leuA	2-isopropylmalate synthase	SPO_RS02135	0.38	0.05	0.58	0.02	0.58	0.05	0.57	0.05	0.6	0.0318	0.342725	0.6	0	0	0.57	0.0348	0.349229
SPO0423	SPO0423	DNA-binding protein, putative	SPO_RS02140	1.01	0.03	1.01	0.05	1.05	0.03	0.98	0.08	0	1.0304	1	0.055	1.0038	1	-0.043	0.8292	1
SPO0424	SPO0424	membrane protein	SPO_RS02145	0.96	0.02	1	0.03	1	0.02	1.01	0.03	0.058	0.4902	1	0.058	0.4628	1	0.073	0.4264	1
SPO0425	SPO0425	MORN repeat protein	SPO_RS02150	1.03	0.01	1.01	0	1.02	0.01	1	0.01	-0.028	0.9846	1	-0.014	1.0044	1	-0.042	0.9932	1
SPO0427	SPO0427	hypothetical protein	SPO_RS02160	0.98	0.03	1.01	0.03	1.01	0.02	1.02	0.01	0.043	0.333	1	0.043	0.4452	1	0.057	0	0
SPO0428	SPO0428	amino acid deaminase, putative	SPO_RS02165	0.97	0.02	0.98	0.02	0.99	0.02	0.98	0.01	0.015	0.7352	1	0.029	0.4728	1	0.015	0.3166	1
SPO0429	SPO0429	metallo-beta-lactamase family protein	SPO_RS02170	0.96	0.04	0.97	0.03	0.96	0.03	0.98	0.04	0.015	0.9978	1	0	0.5164	1	0.029	1.053	1
SPO0431	SPO0431	hypothetical protein	SPO_RS02180	1	0.01	0.96	0.04	0.93	0.02	0.96	0.04	-0.058	0.4426	1	-0.1	0	0	-0.058	0.2492	1
SPO0432	SPO0432	rrf2 family protein	SPO_RS02185	0.88	0.04	0.92	0.04	0.95	0.05	0.97	0.04	0.063	0.5244	1	0.11	0.312	1	0.14	0.1656	0.910903
SPO0433	SPO0433	ABC transporter, permease protein	SPO_RS02190	0.96	0.02	0.98	0.01	0.98	0.01	0.99	0.01	0.029	0.4024	1	0.029	0.4388	1	0.044	0.3924	1
SPO0434	SPO0434	ABC transporter, ATP-binding protein	SPO_RS02195	1	0.05	0.98	0.04	1.02	0.03	0.99	0.06	-0.029	1.0004	1	0.028	0.6222	1	-0.014	0.995	1
SPO0435	SPO0435	acyl-CoA thioesterase, putative	SPO_RS02200	1.04	0.01	1.05	0.03	1	0.03	0.99	0.03	0.014	0.9872	1	-0.056	0.986	1	-0.07	1.008	1
SPO0436	SPO0436	hypothetical protein	SPO_RS02205	0.94	0.02	1	0.02	0.98	0.01	1	0.03	0.088	0.1438	0.874425	0.06	0.1676	0.985266	0.088	0.2882	1
SPO0437	SPO0437	cold shock family protein	SPO_RS02210	0.97	0.02	1.05	0.03	0.98	0.02	1.02	0.02	0.11	0	0	0.015	0.6796	1	0.072	0.2914	1
SPO0438	SPO0438	ErfK/YbiS/YcfS/YnhG family protein/Tat domain protein	SPO_RS02215	1.02	0.01	1.03	0.01	1.02	0.02	1.02	0.01	0.014	0.9944	1	0	0.9934	1	0	2	1
SPO0439	SPO0439	hypothetical protein	SPO_RS02220	0.94	0.06	0.91	0.03	1	0.01	0.9	0.05	-0.046	0.7382	1	0.088	0.5158	1	-0.062	0.7234	1
SPO0440	SPO0440	thioesterase family protein	SPO_RS02225	0.96	0.03	0.95	0.03	0.96	0	0.92	0.03	-0.015	0.6544	1	0	0.8418	1	-0.061	0.3868	1
SPO0441	SPO0441	hypothetical protein	SPO_RS02230	0.95	0.08	1	0.07	0.97	0.06	0.94	0.1	0.073	0.4908	1	0.03	0.9426	1	-0.015	0.9976	1
SPO0442	SPO0442	thioredoxin	SPO_RS02235	1.08	0.01	1.02	0.1	1.06	0.03	0.85	0.19	-0.082	0.2836	1	-0.027	0.9954	1	-0.34	0.2906	1
SPO0443	SPO0443	hypothetical protein	SPO_RS02240	1.1	0.04	1.11	0.06	1.05	0.04	1.07	0.07	0.013	1.2508	1	-0.066	0.112	0.863559	-0.04	0.9894	1
SPO0444	SPO0444	hypothetical protein	SPO_RS02245	0.95	0.05	1.01	0.08	0.95	0.04	1.04	0.06	0.087	0.508	1	0	0.8314	1	0.13	0.4568	1
SPO0445	SPO0445	hypothetical protein	SPO_RS02250	0.91	0.04	0.93	0.04	0.94	0.02	0.95	0.01	0.031	0.7112	1	0.046	0.5336	1	0.061	0.3618	1
SPO0446	SPO0446	ABC transporter, ATP-binding protein	SPO_RS02255	0.8	0.02	0.93	0.02	0.95	0	0.93	0.01	0.21	0.0292	0.340563	0.25	0.025	0.367872	0.21	0.029	0.327571
SPO0447	SPO0447	hypothetical protein	SPO_RS02260	0.91	0.03	0.93	0.02	0.96	0.02	0.91	0.02	0.031	0.7502	1	0.076	0.1958	1	0	1.0652	1
SPO0448	SPO0448	MOSC domain protein	SPO_RS02265	1.02	0.02	0.92	0.06	1.01	0.03	0.95	0.08	-0.15	0.1992	1	-0.014	0.9894	1	-0.1	0.5134	1
SPO0450	SPO0450	hypothetical protein	SPO_RS02275	1.04	0.04	0.99	0.03	1	0.02	1.02	0.04	-0.07	0.9732	1	-0.056	0.9972	1	-0.028	1.0024	1
SPO0451	dacB	D-alanyl-D-alanine carboxypeptidase/D-alanyl-D-alanine-endopeptidase	SPO_RS02280	1	0.02	0.97	0.02	0.98	0.01	0.95	0.02	-0.044	0.0574	0.567094	-0.029	0.806	1	-0.073	0.1154	0.764607
SPO0452	SPO0452	hypothetical protein	SPO_RS02285	0.95	0.04	0.89	0.05	0.88	0.03	0.98	0.02	-0.093	0.2586	1	-0.11	0.146	0.915984	0.044	0.1986	0.964855
SPO0453	dddW	DMSP lyase	SPO_RS02290	0.91	0.05	0.93	0.01	0.94	0.04	0.91	0.03	0.031	0.5614	1	0.046	0.5282	1	0	0.788	1
SPO0454	SPO0454	transcriptional regulator, LysR family	SPO_RS02295	1.06	0.01	1.02	0.01	1.03	0.01	1	0.01	-0.055	1.0092	1	-0.041	0.9974	1	-0.083	0.6516	1
SPO0456	SPO0456	hypothetical protein	SPO_RS02305	1.05	0.03	1.04	0.05	0.98	0.03	0.96	0.04	-0.014	0.0262	0.340563	-0.099	0.9158	1	-0.13	0.349	1
SPO0457	SPO0457	hypothetical protein	SPO_RS02310	1	0.02	1.02	0.02	1	0.01	0.99	0.03	0.028	1.0038	1	0	1.005	1	-0.014	0.6188	1
SPO0458	SPO0458	hypothetical protein		0.98	0.01	0.98	0.01	0.98	0.02	0.98	0.02	0	0.9984	1	0	0.9914	1	0	1.0908	1
SPO0460	SPO0460	hypothetical protein		0.94	0.01	0.93	0.04	0.94	0.03	0.93	0.02	-0.015	0.923	1	0	1.1188	1	-0.015	0.6446	1
SPO0461	SPO0461	ParA family protein	SPO_RS02325	1.02	0.04	1	0.02	1.03	0.03	1.01	0.04	-0.028	0.995	1	0.014	0.9792	1	-0.014	1.0108	1
SPO0462	SPO0462	antibiotic biosynthesis monooxygenase domain protein	SPO_RS02330	0.92	0.06	0.94	0.04	0.92	0.05	0.92	0.05	0.031	0.9158	1	0	1.0318	1	0	0.8288	1
SPO0463	SPO0463	universal stress family protein	SPO_RS02335	1	0.04	1	0.04	1.01	0.01	0.94	0.03	0	0.9944	1	0.014	1.0054	1	-0.088	0.2832	1
SPO0464	SPO0464	hypothetical protein	SPO_RS02340	0.97	0.03	1.04	0.06	1.05	0.04	1.06	0.04	0.1	0.6514	1	0.11	0.3972	1	0.13	0	0
SPO0465	SPO0465	pyridoxamine 5'-phosphate oxidase family protein	SPO_RS02345	1.08	0.05	1.03	0.07	1.09	0.05	0.98	0.03	-0.068	1.0046	1	0.013	1.0042	1	-0.14	0.1456	0.834939
SPO0466	SPO0466	transporter, formate/nitrate family	SPO_RS02350	1	0.04	0.95	0.05	1.01	0.02	0.99	0.03	-0.073	0.3502	1	0.014	1.0058	1	-0.014	1.0066	1
SPO0467	SPO0467	transcriptional regulator, GntR family	SPO_RS02355	1.01	0.06	1.02	0.04	1.04	0.03	1.01	0.05	0.014	1.003	1	0.042	1.0066	1	0	0.9872	1
SPO0468	phnG	alkylphosphonate utilization protein PhnG	SPO_RS02360	1.04	0.07	0.98	0.04	0.99	0.05	1.04	0.01	-0.085	0.7432	1	-0.07	0.7398	1	0	0.9956	1
SPO0469	phnH	alkylphosphonate utilization protein PhnH	SPO_RS02365	1	0.04	0.99	0.02	0.98	0.04	0.98	0.04	-0.014	0.712	1	-0.029	0.3074	1	-0.029	0.8022	1
SPO0470	phnI	alkylphosphonate utilization protein PhnI	SPO_RS02370	1	0.03	1	0.02	0.97	0.03	0.96	0.03	0	0.7994	1	-0.044	0.4366	1	-0.058	0.485	1
SPO0471	phnJ	alkylphosphonate utilization protein PhnJ	SPO_RS02375	0.95	0.03	0.92	0.03	0.95	0.02	0.91	0.03	-0.046	0.4852	1	0	0.9956	1	-0.061	0.3258	1
SPO0472	phnK	alkylphosphonate utilization protein PhnK	SPO_RS02380	0.95	0.03	0.9	0.03	0.95	0.03	0.92	0.04	-0.077	0.1958	1	0	0.7546	1	-0.046	0.3202	1
SPO0473	phnL	alkylphosphonate utilization protein PhnL	SPO_RS02385	0.89	0.06	0.84	0.02	0.87	0.02	0.81	0.05	-0.082	0.3764	1	-0.032	0.745	1	-0.13	0.3748	1
SPO0474	phnN	alkylphosphonate utilization protein PhnN	SPO_RS02390	1.06	0.12	1	0.02	0.97	0.07	1.02	0.12	-0.083	0.2902	1	-0.13	0.3208	1	-0.055	0.4942	1
SPO0476	phnM	alkylphosphonate utilization protein PhnM	SPO_RS02400	1	0.04	0.97	0.03	1	0.05	0.98	0.05	-0.044	0.57	1	0	1.0112	1	-0.029	0.6952	1
SPO0477	SPO0477	hypothetical protein		0.96	0.03	0.93	0.05	0.95	0.03	0.95	0.02	-0.045	0.6748	1	-0.015	1.1022	1	-0.015	1.0948	1
SPO0478	SPO0478	hypothetical protein	SPO_RS02410	1.02	0.02	1.02	0.01	1.04	0.01	1.04	0.01	0	1.5632	1	0.028	1.3312	1	0.028	0.9898	1
SPO0479	SPO0479	ISSpo8, transposase		0.98	0.01	0.99	0	0.99	0	0.99	0	0.014	0.211	1	0.014	0.3194	1	0.014	0.306	1
SPO0481	SPO0481	acetyltransferase, GNAT family	SPO_RS02425	1.06	0.02	1.04	0.02	1.04	0.02	1.06	0.02	-0.027	0	0	-0.027	0	0	0	1.5648	1
SPO0482	SPO0482	NADH-ubiquinone oxidoreductase family protein	SPO_RS02430	0.89	0.04	0.99	0.03	1.01	0.03	1.02	0.03	0.15	0.168	0.951243	0.18	0.0542	0.590142	0.19	0.1668	0.913676
SPO0483	SPO0483	microcystin dependent protein, putative	SPO_RS02435	1.03	0.02	1	0.01	1.01	0.01	0.98	0.02	-0.042	1.0024	1	-0.028	0.9788	1	-0.071	0.832	1
SPO0489	SPO0489	ISSpo2, transposase	SPO_RS02465	1	0.01	0.99	0.02	1	0.01	0.98	0	-0.014	0.3818	1	0	0.0256	0.367872	-0.029	0	0
SPO0490	SPO0490	calcium-binding domain protein	SPO_RS02470	0.96	0.01	0.98	0.01	0.96	0.01	0.96	0.03	0.029	0.4702	1	0	0.9954	1	0	1.0134	1
SPO0491	SPO0491	hypothetical protein	SPO_RS02475	1.01	0.04	1	0.01	1.01	0.01	0.98	0.02	-0.014	0.5778	1	0	1.0134	1	-0.043	0.7736	1
SPO0491a	SPO0491a	hypothetical protein	SPO_RS02480	0.96	0.02	0.93	0.03	0.96	0.01	0.97	0.02	-0.045	0.3364	1	0	0.9928	1	0.015	0.9972	1
SPO0492	SPO0492	cyclic nucleotide-binding domain protein	SPO_RS02485	1.04	0.02	0.97	0.01	0.98	0.03	1.02	0.02	-0.1	0	0	-0.085	0	0	-0.028	0.0268	0.327571
SPO0503	rpmD	ribosomal protein L30	SPO_RS02540	0.62	0.02	0.8	0.04	0.74	0.03	0.79	0.04	0.36	0.0264	0.340563	0.25	0.0302	0.367872	0.34	0	0
SPO0504	SPO0504	hypothetical protein	SPO_RS22750	1.04	0.01	1.04	0.01	1.04	0	1.03	0.01	0	1.5896	1	0	1.582	1	-0.014	1.0074	1
SPO0504a	SPO0504a	hypothetical protein		1.02	0.01	1.02	0	1.02	0.01	1.02	0.01	0	2	1	0	2	1	0	2	1
SPO0507	adk-1	adenylate kinase	SPO_RS02560	1.08	0.04	1.1	0.03	1.09	0.04	1.13	0.05	0.026	0.9958	1	0.013	0.9994	1	0.065	1.0166	1
SPO0508	SPO0508	hypothetical protein		1.02	0.02	1	0.01	1	0.01	1	0.03	-0.028	1.3118	1	-0.028	1.003	1	-0.028	0.9978	1
SPO0512	rplQ	ribosomal protein L17	SPO_RS02585	0.6	0.31	0.77	0.02	0.46	0.26	0.47	0.31	0.35	0.7162	1	-0.38	0.7754	1	-0.35	0.83	1
SPO0513	SPO0513	hypothetical protein	SPO_RS02590	1.01	0.06	1.05	0.06	1.02	0.06	1.01	0.05	0.055	0.2022	1	0.014	1.0056	1	0	0.996	1
SPO0514	SPO0514	periplasmic serine protease, DO/DeqQ family	SPO_RS02595	1.02	0.04	1.04	0.03	1.05	0.03	1.05	0.05	0.028	0.9956	1	0.041	0.99	1	0.041	0.991	1
SPO0515	SPO0515	ATPase, AAA family	SPO_RS02600	1	0.01	1.01	0.01	1	0.01	0.98	0.01	0.014	0.4048	1	0	1.0024	1	-0.029	0.5446	1
SPO0516	rluC	ribosomal large subunit pseudouridine synthase C	SPO_RS02605	0.67	0.09	0.85	0.03	0.72	0.04	0.8	0.01	0.34	0.1144	0.839902	0.1	0.6722	1	0.25	0.1988	0.964855
SPO0517	SPO0517	HAD-superfamily hydrolase, subfamily IA, variant 1	SPO_RS02610	0.88	0.04	0.99	0.03	0.96	0.02	1.02	0.02	0.17	0.054	0.55425	0.12	0.202	1	0.21	0.1124	0.764607
SPO0520	SPO0520	glutamate/glutamine/aspartate/asparagine ABC transporter, permease protein	SPO_RS02625	0.96	0.02	1.04	0.04	1.02	0.02	1.07	0.02	0.11	0.4052	1	0.087	0.4932	1	0.15	0.367	1
SPO0521	SPO0521	glutamate/glutamine/aspartate/asparagine ABC transporter, permease protein	SPO_RS02630	0.91	0.03	1.04	0.02	0.99	0.01	1.06	0.02	0.19	0.1154	0.839902	0.12	0.093	0.811995	0.22	0	0
SPO0522	SPO0522	glutamate/glutamine/aspartate/asparagine ABC transporter, ATP-binding protein	SPO_RS02635	0.94	0.03	1.05	0.02	0.98	0.01	1.04	0.03	0.16	0.2638	1	0.06	0.0964	0.835768	0.14	0.2814	1
SPO0523	SPO0523	phosphoglycerate mutase family protein	SPO_RS02640	1.07	0.05	1.01	0.03	0.93	0.05	0.98	0.04	-0.082	0.121	0.84517	-0.2	0.0522	0.578576	-0.13	0.029	0.327571
SPO0524	SPO0524	hypothetical protein	SPO_RS02645	1	0.07	1.02	0.02	0.98	0.02	1.01	0.02	0.028	1.006	1	-0.029	0.791	1	0.014	0.997	1
SPO0525	SPO0525	sterol desaturase-like protein	SPO_RS02650	0.97	0.04	1.04	0.03	1.04	0.02	1	0.03	0.1	0.813	1	0.1	0.7568	1	0.044	0.8198	1
SPO0526	argB	acetylglutamate kinase	SPO_RS02655	0.52	0.52	0.5	0.5	0	NA	0.45	0.45	-0.055	1.0638	1	-5.7	1.118	1	-0.2	1.0354	1
SPO0527	SPO0527	oxidoreductase, short chain dehydrogenase/reductase family	SPO_RS02660	0.96	0.03	0.97	0.05	1	0.03	1	0.04	0.015	0.5894	1	0.058	0.2576	1	0.058	0.3604	1
SPO0528	SPO0528	hypothetical protein	SPO_RS02665	0.94	0.01	0.96	0.02	0.98	0.01	0.96	0.04	0.03	0.4468	1	0.06	0.0854	0.788455	0.03	0.7526	1
SPO0529	SPO0529	hypothetical protein	SPO_RS02670	1.17	0.08	1.14	0.03	0.99	0.05	1.05	0.06	-0.037	1.0112	1	-0.24	0.0266	0.367872	-0.15	0	0
SPO0532	yidC	Membrane protein insertase YidC	SPO_RS02685	0.73	NA	0	NA	0	NA	0	NA	-6.2	1.4178	1	-6.2	1.4366	1	-6.2	1.4166	1
SPO0533	SPO0533	diguanylate cyclase, putative	SPO_RS02690	1.09	0.03	1.01	0.03	0.91	0.03	0.99	0.02	-0.11	0.994	1	-0.26	0.178	1	-0.14	0.4312	1
SPO0534	ttcA	tRNA-cytidine(32) 2-sulfurtransferase (EC 2.8.1.-)	SPO_RS02695	1.04	0.02	1.02	0.04	1.02	0.02	1.04	0.04	-0.028	1.0026	1	-0.028	0.9826	1	0	1.1836	1
SPO0535	SPO0535	K+-dependent Na+/Ca+ exchanger related-protein	SPO_RS02700	0.99	0.02	0.97	0.02	1	0.03	0.96	0.02	-0.029	0.4778	1	0.014	0.9856	1	-0.044	0.4504	1
SPO0536	SPO0536	putative protein TIGR00278	SPO_RS02705	1.22	0.04	1.03	0.12	1.2	0.02	1.14	0.03	-0.24	0.1096	0.839902	-0.024	1.0006	1	-0.097	1.3312	1
SPO0539	SPO0539	hypothetical protein	SPO_RS02720	0.96	0.05	1.03	0.04	1	0.02	1.04	0.02	0.1	0.0292	0.340563	0.058	0.7594	1	0.11	0.6506	1
SPO0540	SPO0540	mercuric reductase, putative	SPO_RS02725	0.96	0.04	0.99	0.02	0.98	0.02	0.99	0.03	0.044	0.6332	1	0.029	0.5428	1	0.044	0.5582	1
SPO0541	SPO0541	sensor histidine kinase	SPO_RS02730	0.96	0.01	0.96	0.01	0.96	0.02	0.95	0.02	0	0.9956	1	0	1.1148	1	-0.015	0.7526	1
SPO0543	SPO0543	hypothetical protein	SPO_RS02740	1.04	0.04	0.98	0.04	0.98	0.03	1.04	0.03	-0.085	0.8566	1	-0.085	0.8176	1	0	0.9908	1
SPO0544	SPO0544	aminomethyl transferase family protein	SPO_RS02745	0.97	0.01	0.98	0	0.98	0.01	0.98	0.03	0.015	0.622	1	0.015	0.5208	1	0.015	0.7788	1
SPO0545	uvrB	UvrABC system protein B	SPO_RS02750	0.96	0.02	0.94	0.02	0.95	0.01	0.99	0.02	-0.03	0.49	1	-0.015	0.508	1	0.044	0.451	1
SPO0546	SPO0546	hypothetical protein	SPO_RS02755	0.92	0.02	0.96	0.03	0.92	0.02	0.95	0.04	0.061	0.409	1	0	1.0836	1	0.046	0.6642	1
SPO0547	SPO0547	hypothetical protein	SPO_RS02760	0.89	0.08	0.97	0.06	0.92	0.06	1	0.06	0.12	0.5348	1	0.047	0.5874	1	0.17	0.2946	1
SPO0548	SPO0548	hypothetical protein	SPO_RS02765	0.99	0.03	0.95	0.02	0.96	0.01	0.99	0.03	-0.059	0.3248	1	-0.044	0.421	1	0	0.7588	1
SPO0549	SPO0549	hypothetical protein	SPO_RS02770	1.04	0.03	1.03	0.05	1	0.05	1.03	0.07	-0.014	1.0034	1	-0.056	0.6572	1	-0.014	0.996	1
SPO0550	SPO0550	hypothetical protein	SPO_RS02775	0.8	0.3	1.06	0.08	0.68	0.23	1.02	0.17	0.4	0.4228	1	-0.23	0.838	1	0.35	0.5756	1
SPO0551	SPO0551	hypothetical protein	SPO_RS02780	0.94	0.06	0.9	0.12	0.95	0.03	0.99	0.05	-0.062	0.9402	1	0.015	0.9034	1	0.074	0.53	1
SPO0552	SPO0552	phosphoglycerate mutase family protein	SPO_RS02785	1.06	0.12	1.01	0.18	0.86	0.31	1.02	0.08	-0.069	0.6886	1	-0.3	0.558	1	-0.055	0.537	1
SPO0553	SPO0553	glycosyltransferase, group 1	SPO_RS02790	1.01	0.03	0.98	0.04	0.92	0.04	0.98	0.04	-0.043	0.835	1	-0.13	0.2374	1	-0.043	0.6812	1
SPO0554	SPO0554	glycosyl transferase, group 1 family protein	SPO_RS02795	1.12	0.04	1	0.02	1.01	0.01	1.06	0.02	-0.16	0.033	0.351398	-0.15	0	0	-0.079	1.0064	1
SPO0555	SPO0555	hypothetical protein	SPO_RS02800	1	0.04	1.02	0.02	0.97	0.02	1.03	0.03	0.028	1.0614	1	-0.044	0.5916	1	0.042	0.9862	1
SPO0556	SPO0556	UDP-glucose/GDP-mannose dehydrogenase family protein	SPO_RS02805	1.04	0.01	1	0.01	1.03	0.02	1.02	0.01	-0.056	0.991	1	-0.014	0.9906	1	-0.028	0.9914	1
SPO0557	SPO0557	mechanosensitive ion channel family protein	SPO_RS02810	1.04	0.01	1	0.02	1	0.01	1.02	0.01	-0.056	1.0016	1	-0.056	0.427	1	-0.028	1.0202	1
SPO0558	SPO0558	oligopeptide ABC transporter, permease protein	SPO_RS02815	0.95	0.02	1.01	0.02	0.98	0.02	0.97	0.04	0.087	0.1388	0.874425	0.044	0.4768	1	0.03	0.696	1
SPO0559	SPO0559	oligopeptide ABC transporter, permease protein	SPO_RS02820	1.03	0.03	1.04	0.01	1.02	0.03	1.04	0.02	0.014	1.0114	1	-0.014	0.9856	1	0.014	1.0052	1
SPO0560	SPO0560	oligopeptide ABC transporter, periplasmic oligopeptide-binding protein	SPO_RS02825	1.01	0.01	0.98	0.02	1	0.01	1.02	0.01	-0.043	0.423	1	-0.014	1.2746	1	0.014	1.0098	1
SPO0561	SPO0561	ABC transporter	SPO_RS02830	0.98	0.03	1.01	0.02	0.95	0.03	0.96	0.03	0.043	0.767	1	-0.044	0.5448	1	-0.029	0.4878	1
SPO0562	SPO0562	hypothetical protein	SPO_RS02835	0.98	0.09	0.99	0.07	1	0.08	0.96	0.02	0.014	0.8396	1	0.029	0.865	1	-0.029	0.7672	1
SPO0563	SPO0563	glutathione S-transferase, putative	SPO_RS02840	0.86	0.05	0.85	0.09	0.96	0.04	0.78	0.08	-0.017	0.9288	1	0.16	0.2066	1	-0.14	0.3814	1
SPO0564	SPO0564	aminomethyl transferase family protein	SPO_RS02845	0.94	0.02	0.98	0.01	0.97	0.03	0.92	0.02	0.06	0.1694	0.951243	0.045	0.5454	1	-0.031	0.4888	1
SPO0565	SPO0565	trimethylamine methyltransferase family protein	SPO_RS02850	0.88	0.04	0.84	0.09	0.93	0.04	0.86	0.08	-0.066	0.706	1	0.079	0.489	1	-0.033	0.81	1
SPO0566	SPO0566	transcriptional regulator, TetR family	SPO_RS02855	0.85	0.07	0.82	0.05	0.87	0.03	0.82	0.07	-0.051	0.6862	1	0.033	0.9184	1	-0.051	0.595	1
SPO0567	SPO0567	oxidoreductase, FAD-binding protein	SPO_RS02860	0.76	0.29	0.98	0.11	1.08	0.12	0.83	0.12	0.36	0.5736	1	0.5	0.3296	1	0.13	0.8514	1
SPO0568	SPO0568	pyruvate ferredoxin/flavodoxin oxidoreductase family protein	SPO_RS02865	1.05	0.01	1.03	0.01	1.04	0.01	1.03	0.02	-0.027	1.0108	1	-0.014	1.5172	1	-0.027	0.9978	1
SPO0569	SPO0569	transcriptional regulator, AsnC family	SPO_RS02870	0.98	0.08	0.98	0.03	0.96	0.05	0.96	0.05	0	0.7986	1	-0.029	0.9158	1	-0.029	0.7726	1
SPO0570	SPO0570	hypothetical protein	SPO_RS02875	0.98	0.06	0.96	0.06	0.98	0.05	0.95	0.05	-0.029	0.766	1	0	0.7788	1	-0.044	0.8214	1
SPO0571	SPO0571	PKD domain protein	SPO_RS02880	0.98	0.07	1.01	0.04	0.98	0.06	1.02	0.04	0.043	0.744	1	0	0.9684	1	0.057	0.8292	1
SPO0572	SPO0572	adenylate/guanylate cyclase	SPO_RS22100	0.9	0.08	0.96	0.07	1.01	0.03	0.95	0.01	0.092	0.7314	1	0.16	0.7146	1	0.077	0.8572	1
SPO0573	SPO0573	hypothetical protein	SPO_RS02890	0.65	0.08	0.84	0.04	0.82	0.04	0.9	0.02	0.36	0.119	0.840349	0.33	0.1126	0.863559	0.46	0.126	0.799515
SPO0574	SPO0574	ABC transporter, transmembrane ATP-binding protein, putative	SPO_RS02895	1	0.01	1	0	0.98	0.01	1	0.01	0	0.3718	1	-0.029	0.6122	1	0	1.0062	1
SPO0575	acdA-1	acyl-CoA dehydrogenase	SPO_RS02900	0.97	0.05	0.97	0.04	0.97	0.03	0.98	0.06	0	0.8046	1	0	0.8822	1	0.015	0.9232	1
SPO0576	SPO0576	transcriptional regulator, TetR family	SPO_RS22105	1.1	0.01	1.04	0.03	1.04	0.02	1.08	0.03	-0.08	0	0	-0.08	0	0	-0.026	0.9972	1
SPO0577	SPO0577	hypothetical protein	SPO_RS02910	0.85	0.04	0.84	0.03	0.9	0.04	0.9	0.04	-0.017	0.9232	1	0.082	0.2328	1	0.082	0.4086	1
SPO0578	SPO0578	acetyl-CoA carboxylase carboxyltransferase	SPO_RS02915	0.9	0.03	0.9	0.04	0.87	0.02	0.86	0.04	0	0.8224	1	-0.048	0.4264	1	-0.065	0.5344	1
SPO0579	SPO0579	acetyl-CoA carboxylase, biotin carboxylase, putative	SPO_RS02920	0.87	0.05	0.95	0.02	0.83	0.05	0.87	0.06	0.13	0.2276	1	-0.067	0.6034	1	0	0.9994	1
SPO0580	SPO0580	oxidoreductase, 2-nitropropane dioxygenase family	SPO_RS02925	1.06	0.08	1.03	0.09	1.02	0.07	1.08	0.07	-0.041	0.4336	1	-0.055	0.432	1	0.027	0.9892	1
SPO0581	SPO0581	hypothetical protein	SPO_RS02930	0.92	0.07	0.93	0.08	0.95	0.03	0.95	0.04	0.015	0.6866	1	0.046	0.884	1	0.046	0.7128	1
SPO0582	acdA-2	acyl-CoA dehydrogenase	SPO_RS02935	1.01	0.03	1.03	0.02	1.02	0.03	0.98	0.04	0.028	0.9822	1	0.014	1.1854	1	-0.043	1.0034	1
SPO0583	SPO0583	transcriptional regulator, LysR family	SPO_RS02940	1.06	0.05	1.03	0.05	1.05	0.05	1.03	0.05	-0.041	0.2212	1	-0.014	0.1502	0.919075	-0.041	0.2038	0.964855
SPO0584	aspC-1	aspartate aminotransferase	SPO_RS02945	1.05	0.01	1.03	0.02	1.04	0.01	1.04	0.02	-0.027	1	1	-0.014	1.0092	1	-0.014	1.5286	1
SPO0585	SPO0585	dehydrogenase/transketolase family protein	SPO_RS02950	1.04	0.01	1.04	0.01	1.04	0.02	1.04	0.03	0	1.5786	1	0	0.9928	1	0	1.0124	1
SPO0586	SPO0586	acyl-carrier domain protein	SPO_RS02955	1.01	0.01	0.99	0.01	1.02	0.01	0.97	0.02	-0.029	0.0278	0.340563	0.014	0.9958	1	-0.058	0.0286	0.327571
SPO0587	SPO0587	hypothetical protein	SPO_RS02960	1.06	0.05	1.02	0.05	1.04	0.04	1.01	0.04	-0.055	0.9806	1	-0.027	0.996	1	-0.069	1.0196	1
SPO0588	SPO0588	transcriptional regulator, LysR family	SPO_RS02965	1.02	0.11	1.03	0.11	1.03	0.11	0.86	0.22	0.014	0.9976	1	0.014	0.9918	1	-0.24	0.7306	1
SPO0589	SPO0589	oxidoreductase, NAD-binding/iron-sulfur cluster-binding protein	SPO_RS02970	0.93	0.02	0.93	0.04	0.93	0.02	0.95	0.03	0	1.0158	1	0	0.6788	1	0.03	0.637	1
SPO0590	hpsR	transcriptional regulator, LacI family	SPO_RS02975	0.59	0.14	0.92	0.03	0.77	0.05	0.92	0.03	0.63	0	0	0.38	0.2618	1	0.63	0.028	0.327571
SPO0591	hpsK	Dihydroxypropanesulfonate (DHPS) TRAP transporter	SPO_RS02985	1.01	0.01	1.02	0.06	1	0.03	1.01	0.01	0.014	0.9978	1	-0.014	1.0132	1	0	1.579	1
SPO0592	hpsL	Dihydroxypropanesulfonate (DHPS) TRAP transporter	SPO_RS02990	0.94	0.1	0.95	0.04	0.88	0.09	0.84	0.1	0.015	0.9962	1	-0.094	0.731	1	-0.16	0.4258	1
SPO0593	hpsM	Dihydroxypropanesulfonate (DHPS) TRAP transporter	SPO_RS02995	0.89	0.15	0.99	0.08	0.98	0.07	0.86	0.05	0.15	0.6676	1	0.14	0.5884	1	-0.049	0.8644	1
SPO0594	hpsN	dihydroxypropanesulfonate-3-dehydrogenase	SPO_RS03000	0.81	0.03	0.8	0.06	0.85	0.06	0.92	0.04	-0.018	0.884	1	0.069	0.5696	1	0.18	0.0308	0.327571
SPO0595	hpsO	R or S-dihydroxypropanesulfonate-2-dehydrogenase	SPO_RS03005	1.01	0.07	0.95	0.04	0.88	0.03	0.84	0.03	-0.087	0.6544	1	-0.2	0.2216	1	-0.26	0.0894	0.706968
SPO0596	hpsP	S or R-dihydroxypropanesulfonate-2-dehydrogenase	SPO_RS03010	0.95	0.03	0.84	0.08	0.89	0.08	0.8	0.1	-0.18	0.207	1	-0.093	0.2908	1	-0.25	0.113	0.764607
SPO0597	hpsQ	UspA stress protein	SPO_RS03015	0.9	0.08	0.86	0.11	1.03	0.02	1.03	0.05	-0.065	0.9028	1	0.19	0.3152	1	0.19	0.293	1
SPO0598	slcD	Membrane-bound sulfolactate dehydrogenase	SPO_RS03020	0.9	0.03	0.91	0.03	0.94	0.03	0.98	0.04	0.016	0.8422	1	0.062	0.3932	1	0.12	0.2694	1
SPO0599	speB-1	agmatinase	SPO_RS03025	1.1	0.05	0.98	0.07	1.01	0.05	0.99	0.04	-0.17	0.116	0.839902	-0.12	0.2824	1	-0.15	0.205	0.964855
SPO0600	nspC	carboxynorspermidine decarboxylase	SPO_RS03030	0.98	0.02	0.97	0.02	0.97	0.03	0.95	0.02	-0.015	0.6602	1	-0.015	0.8544	1	-0.044	0.2224	1
SPO0601	SPO0601	saccharopine dehydrogenase	SPO_RS03035	0.97	0.01	0.99	0.01	1.01	0.02	1.03	0.01	0.029	0.629	1	0.058	0.5836	1	0.086	0	0
SPO0602	speA	arginine decarboxylase	SPO_RS03040	0.95	0.02	0.96	0.01	1	0.01	1	0.01	0.015	0.643	1	0.073	0.0268	0.367872	0.073	0.0818	0.704954
SPO0604	SPO0604	hypothetical protein	SPO_RS03050	0.72	0.36	0.28	0.28	0.56	0.28	0	0	-1.3	0.2586	1	-0.36	0.7208	1	-6.2	0.3312	1
SPO0605	SPO0605	transcriptional regulator, MarR family	SPO_RS22110	1.04	0.02	0.94	0.03	0.98	0.02	1	0.01	-0.14	0.1172	0.839902	-0.085	0.2776	1	-0.056	1.013	1
SPO0606	SPO0606	hypothetical protein	SPO_RS03060	0.94	0.07	0.94	0.07	0.96	0.04	0.92	0.08	0	0.8322	1	0.03	0.9952	1	-0.031	1.0038	1
SPO0607	SPO0607	proline racemase, putative	SPO_RS03065	0.95	0.1	0.94	0.07	1.02	0.05	0.85	0.1	-0.015	0.8586	1	0.1	0.6968	1	-0.16	0.3952	1
SPO0608	SPO0608	sugar ABC transporter, periplasmic sugar-binding protein	SPO_RS03070	0.94	0.02	0.92	0.03	0.95	0.01	0.94	0.02	-0.031	0.5964	1	0.015	0.6458	1	0	1.0056	1
SPO0609	SPO0609	sugar ABC transporter, ATP-binding protein	SPO_RS03075	1.02	0.02	1.01	0.04	0.99	0.03	1.01	0.04	-0.014	0.9916	1	-0.043	0.5608	1	-0.014	1.0008	1
SPO0610	SPO0610	sugar ABC transporter, ATP-binding protein	SPO_RS03080	1	0.04	0.97	0.04	0.93	0.03	0.97	0.06	-0.044	0.4524	1	-0.1	0.2124	1	-0.044	0.7298	1
SPO0611	SPO0611	sugar ABC transporter, permease protein	SPO_RS03085	0.92	0.01	0.94	0.01	0.96	0.02	0.94	0.01	0.031	0.3442	1	0.061	0.1674	0.985266	0.031	0.3448	1
SPO0612	SPO0612	sugar ABC transporter, permease protein	SPO_RS03090	0.92	0.06	0.92	0.04	0.92	0.03	0.87	0.09	0	0.823	1	0	0.761	1	-0.08	0.6536	1
SPO0613	SPO0613	hypothetical protein	SPO_RS03095	1.07	0.09	0.93	0.05	1.02	0.05	1.07	0.08	-0.2	0.1392	0.874425	-0.068	0.2314	1	0	1.0038	1
SPO0614	SPO0614	transcriptional regulator, putative	SPO_RS03100	1.05	0.11	0.94	0.1	0.97	0.12	1.02	0.06	-0.16	0.3494	1	-0.11	0.447	1	-0.041	0.4546	1
SPO0615	SPO0615	hypothetical protein	SPO_RS03105	1.02	0.04	1.02	0.02	1.01	0.02	1.03	0.02	0	1.0848	1	-0.014	0.6286	1	0.014	1.0092	1
SPO0616	SPO0616	oxidoreductase, zinc-binding dehydrogenase family	SPO_RS03110	1.03	0.04	1.05	0.04	0.99	0.03	1.08	0.04	0.027	0.9942	1	-0.057	0.9954	1	0.068	0.123	0.781823
SPO0618	SPO0618	transcriptional regulator, AraC family	SPO_RS03120	0.98	0.03	0.97	0.01	0.96	0.02	1.02	0.01	-0.015	0.716	1	-0.029	0.6366	1	0.057	0.6416	1
SPO0619	SPO0619	sterol desaturase family protein	SPO_RS23055	0.95	0.03	0.94	0.03	0.92	0.02	0.99	0.03	-0.015	0.9898	1	-0.046	0.5796	1	0.059	0.2636	1
SPO0620	SPO0620	hypothetical protein		0.75	0.13	0.92	0.03	0.88	0.06	0.91	0.06	0.29	0.3102	1	0.23	0.5378	1	0.28	0.3692	1
SPO0621	SPO0621	ankrin repeat protein	SPO_RS03135	0.98	0.02	0.95	0.02	0.96	0.02	0.95	0.02	-0.044	0.2078	1	-0.029	0.228	1	-0.044	0.2674	1
SPO0622	SPO0622	ISSpo1, transposase	SPO_RS03140	0.96	0.01	0.96	0	0.95	0.01	0.96	0.01	0	1.0058	1	-0.015	0.6176	1	0	1.095	1
SPO0623	SPO0623	cytochrome c oxidase domain protein	SPO_RS03145	0.94	0.01	0.94	0.01	0.95	0	0.95	0	0	1.0228	1	0.015	0.604	1	0.015	0.6292	1
SPO0624	SPO0624	hypothetical protein	SPO_RS03150	0.95	0.01	0.95	0.01	0.95	0.01	0.96	0.01	0	1.0098	1	0	0.9918	1	0.015	0.3352	1
SPO0628	SPO0628	transposase, degenerate	SPO_RS03175	0.97	0.01	0.98	0.02	0.98	0.01	0.98	0.03	0.015	0.7384	1	0.015	0.5674	1	0.015	0.9774	1
SPO0628a	SPO0628a	hypothetical protein	SPO_RS03180	1.04	0.02	1.03	0.02	1.04	0.01	1.02	0.01	-0.014	1.5246	1	0	1.5236	1	-0.028	0.9846	1
SPO0629	SPO0629	ISSpo3, transposase	SPO_RS03185	1	0.03	1.04	0.02	1.02	0.02	1.06	0.02	0.056	0.4234	1	0.028	0.7422	1	0.083	0.4266	1
SPO0632	SPO0632	D-isomer specific 2-hydroxyacid dehydrogenase family protein	SPO_RS03200	1.03	0.02	1.03	0.01	1.05	0	1.06	0.04	0	1.013	1	0.027	0.9952	1	0.041	0.9984	1
SPO0633	ggt	gamma-glutamyltranspeptidase	SPO_RS03205	1.04	0.04	1.03	0.03	1	0.02	1	0.02	-0.014	0.995	1	-0.056	0.6454	1	-0.056	0.9976	1
SPO0634	SPO0634	oxidoreductase, FAD-binding protein	SPO_RS03210	0.91	0.06	0.92	0.05	0.95	0.06	0.95	0.07	0.016	1.0152	1	0.061	0.4802	1	0.061	0.8184	1
SPO0635	SPO0635	aminomethyl transferase family protein	SPO_RS03215	1.04	0.01	1.03	0.02	1.04	0	1.02	0.01	-0.014	1.003	1	0	0.991	1	-0.028	1.0018	1
SPO0636	SPO0636	EF hand domain protein		0.91	0.15	1.01	0.15	0.91	0.09	0.93	0.15	0.15	0.6448	1	0	1.0032	1	0.031	0.9376	1
SPO0638	SPO0638	hypothetical protein	SPO_RS03225	0.97	0.05	0.98	0.04	0.98	0.04	0.98	0.09	0.015	0.8914	1	0.015	0.9006	1	0.015	0.9996	1
SPO0639	SPO0639	transcriptional regulator, LysR family	SPO_RS03230	1.03	0.04	1	0.01	1.02	0.07	1.03	0.04	-0.042	0.9606	1	-0.014	0.9838	1	0	1.3286	1
SPO0641	SPO0641	hypothetical protein	SPO_RS03240	1.04	0	1	0.02	1.02	0.01	1	0.05	-0.056	1.0182	1	-0.028	0.9948	1	-0.056	0.9912	1
SPO0642	SPO0642	oxidoreductase, FAD-binding protein	SPO_RS03245	1.07	0.04	1.06	0.04	1.04	0.05	1.08	0.02	-0.013	0.0284	0.340563	-0.041	0.9898	1	0.013	0	0
SPO0643	SPO0643	oxidoreductase, aldo/keto reductase family	SPO_RS03250	1.03	0.02	0.99	0.04	0.98	0.02	1	0.04	-0.057	1.014	1	-0.071	0.293	1	-0.042	0.9972	1
SPO0644	SPO0644	hypothetical protein	SPO_RS03255	0.88	0.09	0.95	0.06	0.99	0.05	0.99	0.08	0.11	0.5332	1	0.17	0.1904	1	0.17	0.2304	1
SPO0645	SPO0645	multidrug resistance efflux pump, putative	SPO_RS03260	1.05	0.02	1.01	0.02	1.01	0.02	1	0.03	-0.055	1.0126	1	-0.055	0.4292	1	-0.07	1.0976	1
SPO0647	SPO0647	hypothetical protein		0.74	0.25	1	0.13	0.84	0.28	1	0.04	0.43	0.615	1	0.18	0.4312	1	0.43	0.4538	1
SPO0648	SPO0648	bmp family protein	SPO_RS03275	1.02	0.03	1.03	0.02	1	0.03	1	0.04	0.014	1.006	1	-0.028	0.9964	1	-0.028	1.0056	1
SPO0649	SPO0649	sugar ABC transporter, permease protein	SPO_RS03280	0.93	0	0.99	0.03	1	0.01	0.98	0.04	0.089	0.214	1	0.1	0.029	0.367872	0.075	0.4848	1
SPO0650	SPO0650	sugar ABC transporter, permease protein	SPO_RS03285	0.99	0.02	0.97	0.02	0.98	0.02	0.96	0.03	-0.029	0.5632	1	-0.014	0.9946	1	-0.044	0.4784	1
SPO0651	SPO0651	sugar ABC transporter, ATP-binding protein	SPO_RS03290	1.02	0.02	0.96	0.03	1.02	0.01	1	0.02	-0.087	0.372	1	0	0.9866	1	-0.028	0.998	1
SPO0652	xdhC	xanthine dehydrogenase accessory factor	SPO_RS03295	1.13	0.21	1.02	0.23	0.85	0.04	0.99	0.21	-0.15	0.647	1	-0.41	0.3834	1	-0.19	0.5834	1
SPO0653	xdhB	xanthine dehydrogenase, B subunit	SPO_RS03300	0.96	0.04	0.98	0.03	0.99	0.01	0.99	0.04	0.029	0.5944	1	0.044	0.9954	1	0.044	0.5994	1
SPO0654	xdhA	xanthine dehydrogenase, A subunit	SPO_RS03305	1.06	0.06	1.02	0.04	1.02	0.03	1	0.01	-0.055	0.117	0.839902	-0.055	0.118	0.863559	-0.083	0	0
SPO0655	SPO0655	hypothetical protein	SPO_RS03310	0.96	0.03	0.61	0.16	1	0.04	0.9	0.06	-0.65	0	0	0.058	0.4284	1	-0.092	0.6018	1
SPO0657	naaT	Metallochaperone, putative	SPO_RS22120	1	0.03	1.03	0.04	0.98	0.03	0.92	0.05	0.042	1.0016	1	-0.029	0.7638	1	-0.12	0.2576	1
SPO0658	naaS	N-acetyltaurine amidohydrolase	SPO_RS03325	0.91	0.02	0.95	0.04	0.92	0.01	0.95	0.03	0.061	0.4908	1	0.016	0.7828	1	0.061	0.2592	1
SPO0659	naaR	transcriptional regulator, LysR family	SPO_RS03330	0.98	0.05	0.92	0.05	0.88	0.06	0.95	0.05	-0.09	0.3822	1	-0.15	0.2886	1	-0.044	0.4392	1
SPO0660	naaA	N-acetyltaurine ABC transporter, periplasmic binding protein	SPO_RS03335	0.99	0.03	0.94	0.03	0.95	0.02	0.97	0.03	-0.074	0.3326	1	-0.059	0.3444	1	-0.029	0.3462	1
SPO0661	naaB	N-acetyltaurine ABC transporter, permease protein	SPO_RS03340	0.96	0.05	0.92	0.05	0.9	0.05	0.87	0.06	-0.061	0.6064	1	-0.092	0.6694	1	-0.14	0.4252	1
SPO0662	naaB'	N-acetyltaurine ABC transporter, permease protein	SPO_RS03345	0.98	0.07	0.9	0.05	0.96	0.05	0.9	0.06	-0.12	0.3744	1	-0.029	0.7624	1	-0.12	0.3436	1
SPO0663	naaC	N-acetyltaurine ABC transporter, ATP-binding protein	SPO_RS03350	0.93	0.05	0.88	0.04	0.9	0.02	0.88	0.01	-0.079	0.4998	1	-0.047	0.7016	1	-0.079	0.376	1
SPO0664	naaC'	N-acetyltaurine ABC transporter, ATP-binding protein	SPO_RS03355	1.02	0.06	1	0.04	0.98	0.02	1.06	0.02	-0.028	1.0176	1	-0.057	0.4756	1	0.055	0.1402	0.834939
SPO0665	SPO0665	SlyX protein, putative	SPO_RS03360	0.98	0.12	1.03	0.1	0.77	0.26	0.98	0.04	0.071	0.7574	1	-0.34	0.5924	1	0	0.948	1
SPO0666	SPO0666	enoyl-CoA hydratase/isomerase family protein	SPO_RS03365	0.8	0.15	0.88	0.08	0.92	0.04	0.95	0.03	0.14	0.7904	1	0.2	0.7436	1	0.25	0.6328	1
SPO0668	SPO0668	histidyl-tRNA synthetase-like protein	SPO_RS03375	0	NA	0	NA	1.07	NA	0	NA	0	2	1	6.8	0.851	1	0	2	1
SPO0670	dnaE2	Error-prone DNA polymerase (EC 2.7.7.7)	SPO_RS03385	1	0.05	0.95	0.04	0.96	0.03	0.97	0.04	-0.073	0.3642	1	-0.058	0.5206	1	-0.044	0.595	1
SPO0671	SPO0671	hypothetical protein	SPO_RS03390	1	0.04	0.93	0.03	0.98	0.03	0.87	0.07	-0.1	0.2844	1	-0.029	0.5804	1	-0.2	0.323	1
SPO0672	SPO0672	hypothetical protein	SPO_RS03395	1.01	0.02	1.02	0.03	0.98	0.06	0.86	0.08	0.014	0.988	1	-0.043	0.9558	1	-0.23	0.2064	0.964855
SPO0673	tpa	taurine--pyruvate aminotransferase	SPO_RS03400	0.98	0.03	0.86	0.05	0.85	0.03	0.91	0.01	-0.19	0.0888	0.75422	-0.2	0	0	-0.11	0.1066	0.764607
SPO0674	tauA	taurine ABC transporter, periplasmic taurine-binding protein	SPO_RS03405	0.9	0.04	0.9	0.02	0.9	0	0.98	0.03	0	1.0234	1	0	0.9756	1	0.12	0.3528	1
SPO0675	tauB	taurine ABC transporter, ATP-binding protein	SPO_RS03410	0.74	0.04	0.94	0.07	0.92	0.06	0.93	0.08	0.34	0.0834	0.751317	0.31	0.0318	0.367901	0.33	0.0872	0.704954
SPO0676	tauC	taurine ABC transporter, permease protein		0.62	0.31	0.83	0.29	0.82	0.29	0.55	0.31	0.42	0.542	1	0.4	0.5902	1	-0.17	0.8278	1
SPO0677	dmdB1	3-methylmercaptopropionyl-CoA ligase	SPO_RS03420	1.04	0.01	1.03	0.04	0.97	0.03	0.97	0.04	-0.014	0.9942	1	-0.1	0.6224	1	-0.1	0.2884	1
SPO0678	SPO0678	agmatinase, putative	SPO_RS03425	0.95	0.04	1	0.02	0.94	0.02	0.98	0.02	0.073	0.5192	1	-0.015	0.7842	1	0.044	0.979	1
SPO0679	hmgC	maleylacetoacetate isomerase	SPO_RS03430	1.04	0.09	1.11	0.03	1.06	0.05	0.95	0.04	0.093	0.2946	1	0.027	1.0072	1	-0.13	0.7226	1
SPO0680	SPO0680	glyoxalase family protein	SPO_RS03435	1.02	0.01	1	0.03	1.03	0.04	1.06	0.02	-0.028	0.9858	1	0.014	0.9956	1	0.055	0.9938	1
SPO0681	SPO0681	hypothetical protein	SPO_RS03440	1.19	0.19	1.02	0.11	1.06	0.11	1.08	0.11	-0.22	0.4296	1	-0.17	0.7558	1	-0.14	0.7114	1
SPO0682	SPO0682	monooxygenase family protein	SPO_RS03445	1.04	0.03	1.03	0.02	1.05	0.03	1.06	0.04	-0.014	1	1	0.014	0.994	1	0.027	0.0284	0.327571
SPO0683	SPO0683	metallo-beta-lactamase family protein	SPO_RS03450	1.02	0.05	1.04	0.04	1.02	0.03	1.03	0.04	0.028	0.9906	1	0	0.9952	1	0.014	1.0834	1
SPO0684	SPO0684	glyoxalase family protein	SPO_RS03455	1.11	0.08	1.04	0.08	1.15	0.06	0.96	0.08	-0.093	0.403	1	0.051	1.0144	1	-0.21	0.283	1
SPO0685	hmgB	fumarylacetoacetase	SPO_RS03460	1.04	0.02	1	0.02	1.03	0.01	1.02	0.01	-0.056	1.0026	1	-0.014	1.0038	1	-0.028	1.563	1
SPO0686	hmgA	homogentisate 1,2-dioxygenase	SPO_RS03465	1.02	0.02	0.96	0.02	1.02	0.01	1	0.02	-0.087	0.4586	1	0	0.9992	1	-0.028	0.9932	1
SPO0687	SPO0687	transcriptional regulator, MarR family	SPO_RS03470	1.02	0.04	1.02	0.03	1.03	0.01	1.04	0.02	0	0.579	1	0.014	1.0038	1	0.028	0.9912	1
SPO0688	SPO0688	adenylate/guanylate cyclase	SPO_RS03475	1.04	0.01	1.03	0.03	1.02	0.03	1.01	0.03	-0.014	0.9788	1	-0.028	0.9942	1	-0.042	0.9972	1
SPO0689	SPO0689	hypothetical protein	SPO_RS03480	0.52	0.33	0.97	0.34	1.05	0.18	1.12	0.19	0.89	0.3118	1	1	0.1792	1	1.1	0.2142	0.986335
SPO0690	SPO0690	hypothetical protein	SPO_RS03485	0.89	0.03	0.95	0.04	0.97	0.02	0.92	0.04	0.093	0.276	1	0.12	0.0596	0.602839	0.047	0.5272	1
SPO0691	era	GTP-binding protein Era	SPO_RS03490	0.56	0.19	0.97	0.04	1.01	0.05	0.84	0.13	0.78	0	0	0.84	0	0	0.58	0.3606	1
SPO0692	SPO0692	multicopper oxidase	SPO_RS03495	1.03	0.03	0.97	0.03	1.02	0.01	1	0.03	-0.086	0.5456	1	-0.014	1.009	1	-0.042	1.0102	1
SPO0693	SPO0693	isobutyryl-CoA dehydrogenase	SPO_RS03500	0.98	0.03	0.96	0.01	0.91	0.02	0.97	0.01	-0.029	1.0884	1	-0.11	0.1674	0.985266	-0.015	0.6194	1
SPO0694	SPO0694	hypothetical protein	SPO_RS03505	0.93	0.02	0.96	0.04	1.01	0.03	0.95	0.01	0.045	0.7194	1	0.12	0.1418	0.915984	0.03	0.728	1
SPO0695	SPO0695	hypothetical protein	SPO_RS03510	1.17	0.03	1.08	0.09	1.1	0.11	1.06	0.01	-0.11	0.426	1	-0.088	0.4492	1	-0.14	0.2806	1
SPO0697	modC	molybdate ABC transporter, ATP-binding protein	SPO_RS03520	1.01	0.06	0.94	0.05	0.94	0.03	0.93	0.11	-0.1	0.6074	1	-0.1	0.472	1	-0.12	0.6578	1
SPO0698	modB	molybdate ABC transporter, permease protein	SPO_RS03525	0.96	0.11	0.84	0.13	0.93	0.1	0.81	0.11	-0.19	0.478	1	-0.045	0.7266	1	-0.24	0.3426	1
SPO0699	modA	molybdate ABC transporter, periplasmic molybdate-binding protein	SPO_RS03530	0.89	0.02	0.86	0.02	0.86	0.07	0.84	0.13	-0.049	0.4244	1	-0.049	0.6274	1	-0.082	0.7644	1
SPO0700	SPO0700	molybdenum-binding transcriptional regulator, ModE family	SPO_RS03535	1.1	0.05	0.99	0.07	1.01	0.04	1.02	0.04	-0.15	0.2896	1	-0.12	0.1082	0.863559	-0.11	0.1054	0.764607
SPO0701	gap-1	glyceraldehyde-3-phosphate dehydrogenase, type I	SPO_RS03540	1	0.04	1.03	0.01	1.03	0.05	1.05	0.01	0.042	1.0064	1	0.042	1.0084	1	0.07	0.996	1
SPO0702	SPO0702	oligopeptide ABC transporter, ATP-binding protein	SPO_RS03545	0.99	0.04	1.01	0.03	1	0.01	1	0.02	0.029	0.9976	1	0.014	1.1022	1	0.014	0.7544	1
SPO0703	SPO0703	oligopeptide ABC transporter, ATP-binding protein	SPO_RS03550	0.97	0.03	0.98	0.05	1.04	0.03	0.96	0.04	0.015	0.691	1	0.1	0.5502	1	-0.015	0.8648	1
SPO0704	SPO0704	oligopeptide ABC transporter, permease protein	SPO_RS03555	0.94	0.04	0.94	0.03	0.98	0	1	0.03	0	0.8184	1	0.06	0.346	1	0.088	0.2756	1
SPO0705	SPO0705	oligopeptide ABC transporter, permease protein	SPO_RS03560	1.01	0.02	0.96	0.04	0.98	0.05	1.05	0.06	-0.073	0.4604	1	-0.043	1.0184	1	0.055	0.9934	1
SPO0706	SPO0706	oligopeptide ABC transporter, periplasmic oligopeptide-binding protein	SPO_RS03565	1.02	0.01	1.02	0.01	1	0	1.02	0.01	0	0.999	1	-0.028	1.2828	1	0	1.004	1
SPO0707	SPO0707	transcriptional regulator, DeoR family	SPO_RS03570	0.88	0.04	0.88	0.03	0.93	0.05	0.88	0.06	0	1.019	1	0.079	0.5682	1	0	1.063	1
SPO0708	SPO0708	invasion protein IbeA	SPO_RS03575	0.9	0.03	0.94	0.05	0.95	0.02	0.95	0.06	0.062	0.588	1	0.077	0.2544	1	0.077	0.4872	1
SPO0710	chvI	DNA-binding response regulator ChvI	SPO_RS03585	1.05	0.04	0.96	0.03	0.99	0.01	0.98	0.02	-0.13	0.4538	1	-0.084	0.9886	1	-0.099	0.934	1
SPO0711	chvG	sensor histidine kinase ChvG	SPO_RS03590	0.88	0.01	1.05	0.01	1.03	0.02	1.02	0.03	0.25	0.0276	0.340563	0.22	0.0262	0.367872	0.21	0.0282	0.327571
SPO0712	SPO0712	Hpr serine kinase/phosphatase domain protein	SPO_RS03595	0.89	0.09	1.04	0.03	1.03	0.04	0.96	0.02	0.22	0.3408	1	0.21	0.384	1	0.11	0.3274	1
SPO0713	SPO0713	ATPase, putative	SPO_RS03600	1.05	0.04	1.02	0.03	0.99	0.02	0.96	0.03	-0.041	1.001	1	-0.084	0.431	1	-0.13	0.4032	1
SPO0714	SPO0714	PTS system IIA component, Man family	SPO_RS03605	0.42	0.42	0.46	0.45	0.97	0.02	0	0	0.13	0.692	1	1.2	0.1678	0.985266	-5.4	0.6808	1
SPO0715	SPO0715	phosphocarrier protein HPr	SPO_RS03610	0.34	0.14	0.83	0.14	0.77	0.06	0.69	0.23	1.3	0.0788	0.739	1.2	0	0	1	0.2288	1
SPO0716	SPO0716	hypothetical protein	SPO_RS03615	1.01	0.02	1.02	0.02	1.04	0.02	1	0.03	0.014	1.011	1	0.042	0.9918	1	-0.014	0.9988	1
SPO0717	bhbD	3-hydroxybutyryl-CoA dehydrogenase	SPO_RS03620	1.05	0.02	1.05	0.02	1	0.02	1	0.02	0	0	0	-0.07	0	0	-0.07	0.03	0.327571
SPO0718	SPO0718	hypothetical protein	SPO_RS03625	0.92	0.13	0.92	0.03	0.86	0.08	0.97	0.09	0	0.8558	1	-0.096	0.7614	1	0.076	0.6256	1
SPO0721	SPO0721	glyoxalase family protein	SPO_RS03640	0.8	0.29	1.32	0.29	1.01	0.13	1.33	0.26	0.72	0.4798	1	0.33	0.5744	1	0.73	0.488	1
SPO0722	SPO0722	ATP:cob(I)alamin adenosyltransferase, putative	SPO_RS03645	0.74	0.32	1.19	0.19	0.98	0.06	1.21	0.12	0.68	0.3948	1	0.4	0.6226	1	0.7	0.1146	0.764607
SPO0723	SPO0723	hypothetical protein	SPO_RS03650	1.11	0.05	1.07	0.05	1.11	0.03	1.16	0.06	-0.052	0.988	1	0	1.008	1	0.063	0.9956	1
SPO0724	SPO0724	oxidoreductase, short-chain dehydrogenase/reductase family	SPO_RS03655	0.96	0.01	1.03	0.02	0.99	0.01	0.93	0.06	0.1	0.3384	1	0.044	0.3014	1	-0.045	0.6128	1
SPO0725	SPO0725	Bacterial SH3 domain family protein	SPO_RS03660	0.9	0.09	1.02	0.04	0.96	0.04	0.98	0.04	0.18	0.541	1	0.092	0.5974	1	0.12	0.6544	1
SPO0727	SPO0727	hypothetical protein	SPO_RS03670	0.74	0.25	0.76	0.27	0.74	0.25	0.77	0.26	0.038	0.9846	1	0	0.9888	1	0.057	0.9522	1
SPO0728	tuf-1	translation elongation factor Tu	SPO_RS03675	0.98	0.01	0.96	0.03	0.9	0.01	0.98	0.02	-0.029	0.3118	1	-0.12	0.025	0.367872	0	1.0044	1
SPO0729	SPO0729	hypothetical protein	SPO_RS03680	0	NA	0.88	NA	0	NA	0.58	0.58	6.5	0.87	1	0	2	1	5.9	1.1482	1
SPO0732	glpD	aerobic glycerol-3-phosphate dehydrogenase	SPO_RS03695	0	NA	1.07	NA	0	NA	0.61	NA	6.8	0.8566	1	0	2	1	6	0.867	1
SPO0733	SPO0733	esterase, putative	SPO_RS03700	1.05	0.03	0.99	0.03	0.99	0.04	0.98	0.04	-0.084	0.9922	1	-0.084	0.6524	1	-0.099	0.651	1
SPO0734	SPO0734	PaaX domain protein	SPO_RS03705	0.95	0.08	1	0.08	1.01	0.06	1.01	0.08	0.073	0.4776	1	0.087	0.6028	1	0.087	0.5918	1
SPO0735	paaZ	phenylacetic acid degradation protein PaaZ	SPO_RS03710	1.06	0.02	1.05	0.03	1.04	0.03	1.04	0.02	-0.014	1.015	1	-0.027	1.012	1	-0.027	0.9996	1
SPO0736	SPO0736	TRAP dicarboxylate transporter, DctM subunit	SPO_RS03715	0.95	0	0.96	0.02	0.95	0.02	0.96	0.03	0.015	0.655	1	0	1.123	1	0.015	0.994	1
SPO0737	SPO0737	TRAP dicarboxylate transporter family protein, DctQ subunit	SPO_RS03720	1.01	0.11	1.07	0.08	1.04	0.04	0.78	0.27	0.082	0.4898	1	0.042	0.9878	1	-0.37	0.6818	1
SPO0738	SPO0738	TRAP dicarboxylate transporter, DctP subunit	SPO_RS03725	1.01	0.03	0.98	0.05	0.99	0.02	1.01	0.05	-0.043	0.751	1	-0.029	0.826	1	0	0.984	1
SPO0739	SPO0739	enoyl-CoA hydratase/isomerase/3-hydroxyacyl-CoA dehydrogenase	SPO_RS03730	1.03	0.04	1.01	0.02	1	0.01	0.96	0.02	-0.028	1.0068	1	-0.042	0.8296	1	-0.1	0.4208	1
SPO0740	paaB	enoyl-CoA hydratase/isomerase PaaB	SPO_RS03735	1	0.02	1.02	0.03	0.99	0.03	0.98	0.03	0.028	0.9666	1	-0.014	0.4488	1	-0.029	1.0408	1
SPO0741	paaD	phenylacetic acid degradation protein PaaD	SPO_RS03740	0.97	0.03	1	0.02	1.01	0.05	0.93	0.07	0.044	0.551	1	0.058	0.3246	1	-0.06	0.5368	1
SPO0742	paaF	phenylacetate-CoA ligase	SPO_RS03745	1	0.02	1	0.01	1.03	0.01	1.03	0.02	0	0.9804	1	0.042	1.0194	1	0.042	0.991	1
SPO0743	SPO0743	transcriptional regulator, TetR family	SPO_RS03750	0.8	0.05	0.85	0.06	0.86	0.04	0.86	0.03	0.086	0.5276	1	0.1	0.3626	1	0.1	0.421	1
SPO0744	SPO0744	hypothetical protein	SPO_RS22755	0.97	0.02	0.95	0.02	0.98	0.01	0.98	0.02	-0.03	0.433	1	0.015	0.2834	1	0.015	0.746	1
SPO0745	SPO0745	hypothetical protein	SPO_RS03760	0.95	0.01	0.94	0.01	0.97	0.02	0.95	0.02	-0.015	0.6904	1	0.03	0.3082	1	0	0.9988	1
SPO0746	SPO0746	hypothetical protein	SPO_RS22125	0.97	0.02	0.98	0.04	0.96	0.03	0.97	0.05	0.015	0.7594	1	-0.015	0.75	1	0	0.9126	1
SPO0747	SPO0747	peroxidase family protein	SPO_RS03770	0.98	0.04	0.96	0.03	0.97	0.02	0.98	0.02	-0.029	0.6824	1	-0.015	0.7196	1	0	1.003	1
SPO0748	SPO0748	hypothetical protein	SPO_RS03775	0.95	0.1	1.03	0.09	1.01	0.08	0.94	0.08	0.12	0.5626	1	0.087	0.5356	1	-0.015	1.0464	1
SPO0749	SPO0749	hypothetical protein	SPO_RS03780	0.96	0.02	0.97	0.04	0.92	0.02	0.97	0.04	0.015	0.7818	1	-0.061	0.147	0.915984	0.015	0.8114	1
SPO0750	SPO0750	hypothetical protein	SPO_RS03785	1.02	0.04	0.97	0.05	1	0.01	0.96	0.04	-0.072	0.6052	1	-0.028	0.5862	1	-0.087	0.6232	1
SPO0751	SPO0751	adenylate/guanylate cyclase	SPO_RS03790	1.01	0.03	0.97	0.03	0.99	0.01	0.97	0.02	-0.058	0.6224	1	-0.029	0.6448	1	-0.058	0.4518	1
SPO0752	SPO0752	phenylacetic acid degradation protein, putative	SPO_RS03795	1.05	0.02	0.67	0.07	0.9	0.09	0.96	0.05	-0.64	0.0312	0.342725	-0.22	0.626	1	-0.13	0.2934	1
SPO0753	paaK	phenylacetic acid degradation oxidoreductase PaaK	SPO_RS03800	1	0.01	1.04	0.03	1.04	0.02	1.03	0.05	0.056	0.9994	1	0.056	1.0088	1	0.042	0.9822	1
SPO0754	paaJ	phenylacetic acid degradation protein PaaJ	SPO_RS03805	1.06	0.02	1.03	0.02	1	0.02	1.01	0.02	-0.041	1.0004	1	-0.083	0.9856	1	-0.069	0.9838	1
SPO0755	paaI	phenylacetic acid degradation protein PaaI	SPO_RS03810	1.05	0.02	1.07	0.03	1.07	0.01	1.05	0	0.027	0	0	0.027	0	0	0	0	0
SPO0756	paaH	phenylacetic acid degradation protein PaaH	SPO_RS03815	1.07	0.05	1.05	0.07	0.93	0.12	1.01	0.08	-0.027	0.3104	1	-0.2	0.2628	1	-0.082	0.3896	1
SPO0757	paaG	phenylacetic acid degradation protein PaaG	SPO_RS03820	1.07	0.01	1.07	0.01	1.08	0.02	1.04	0.01	0	1.5664	1	0.013	0	0	-0.041	0	0
SPO0758	SPO0758	beta-ketoadipyl CoA thiolase	SPO_RS03825	1.1	0.01	1.06	0.01	1.06	0.01	1.06	0.01	-0.053	2	1	-0.053	0	0	-0.053	0.9982	1
SPO0759	SPO0759	hypothetical protein		0.97	0.06	1.04	0.04	1.06	0.01	1.02	0.04	0.1	0.5654	1	0.13	0.4032	1	0.072	0.562	1
SPO0760	SPO0760	4-carboxymuconolactone decarboxylase domain/alkylhydroperoxidase AhpD family core domain protein	SPO_RS03835	0.81	0.01	0.85	0.08	0.77	0.06	0.71	0.11	0.069	0.6296	1	-0.072	0.588	1	-0.19	0.3608	1
SPO0761	SPO0761	cyclase family protein	SPO_RS03840	0.94	0.04	0.93	0.05	0.9	0.04	0.92	0.07	-0.015	0.8354	1	-0.062	0.6006	1	-0.031	0.9358	1
SPO0762	SPO0762	transcriptional regulator, GntR family	SPO_RS03845	1.11	0.13	1.06	0.05	1.05	0.09	1.02	0.09	-0.066	1.1268	1	-0.079	0.5512	1	-0.12	0.4568	1
SPO0763	SPO0763	glutamine amidotransferase, class I	SPO_RS03850	1.05	0.04	0.96	0.01	0.93	0.04	0.97	0.04	-0.13	0.7366	1	-0.17	0.2692	1	-0.11	0.5752	1
SPO0764	SPO0764	cytochrome P450 family protein	SPO_RS03855	0.9	0.04	0.95	0.02	0.86	0.05	0.9	0.09	0.077	0.2896	1	-0.065	0.6296	1	0	0.9176	1
SPO0765	SPO0765	glutamine synthetase family protein	SPO_RS03860	0.95	0.05	0.91	0.02	0.99	0.03	0.95	0.02	-0.061	0.658	1	0.059	0.42	1	0	0.9988	1
SPO0766	SPO0766	iron-sulfur cluster-binding protein	SPO_RS03865	0.88	0.13	0.74	0.09	0.94	0.05	0.73	0.14	-0.25	0.3658	1	0.094	0.7984	1	-0.27	0.4062	1
SPO0767	SPO0767	methyltransferase, FkbM family	SPO_RS03870	0.79	0.23	0.52	0.3	0.3	0.3	0.66	0.33	-0.59	0.508	1	-1.4	0.2846	1	-0.26	0.5556	1
SPO0768	SPO0768	transcriptional regulator, IclR family	SPO_RS03875	0.88	0.13	0.91	0.06	0.94	0.03	0.82	0.07	0.048	0.9022	1	0.094	0.6914	1	-0.1	0.6792	1
SPO0769	SPO0769	hypothetical protein	SPO_RS03880	1.01	0.04	1.02	0.01	1	0.03	0.99	0.01	0.014	1.0058	1	-0.014	0.9904	1	-0.029	0.6528	1
SPO0770	SPO0770	hypothetical protein	SPO_RS03885	0.96	0.06	0.85	0.11	0.73	0.21	0.69	0.15	-0.17	0.4772	1	-0.39	0.3412	1	-0.47	0.1406	0.834939
SPO0771	SPO0771	membrane protein	SPO_RS03890	0.96	0.05	0.96	0.03	0.98	0.02	0.99	0.02	0	1.0238	1	0.029	0.6916	1	0.044	0.6122	1
SPO0772	SPO0772	enoyl-CoA hydratase/isomerase/3-hydroxyacyl-CoA dehydrogenase	SPO_RS03895	1.03	0.06	1.01	0.03	1.03	0.04	1	0.04	-0.028	1.0072	1	0	0.992	1	-0.042	1.0044	1
SPO0773	SPO0773	acetyl-CoA acyltransferase/thiolase family protein	SPO_RS03900	1.1	0.08	1.09	0.04	1.12	0.05	1.11	0.06	-0.013	0.9854	1	0.026	1.0042	1	0.013	0.997	1
SPO0774	SPO0774	acyl-CoA dehydrogenase family protein	SPO_RS03905	0.96	0.03	0.96	0.02	0.95	0.02	1	0.06	0	0.7536	1	-0.015	0.9928	1	0.058	0.7004	1
SPO0775	SPO0775	acyl-CoA dehydrogenase family protein	SPO_RS03910	1.01	0.05	1.03	0.04	1.03	0.02	1.03	0.02	0.028	1.0514	1	0.028	0.989	1	0.028	1.006	1
SPO0776	SPO0776	putative protein TIGR00369	SPO_RS03915	1.02	0.11	0.96	0.08	1.01	0.06	0.89	0.12	-0.087	0.8844	1	-0.014	1.0004	1	-0.19	0.481	1
SPO0777	SPO0777	enoyl-CoA hydratase/isomerase family protein	SPO_RS03920	0.6	0.24	0.95	0.1	0.84	0.1	1	0.09	0.65	0.2218	1	0.48	0.426	1	0.73	0.2006	0.964855
SPO0778	SPO0778	long-chain-fatty-acid--CoA ligase, putative	SPO_RS03925	0.84	0.06	0.96	0.09	0.92	0.06	0.88	0.05	0.19	0.3418	1	0.13	0.1932	1	0.066	0.5814	1
SPO0779	rpe	ribulose-phosphate 3-epimerase	SPO_RS03930	0	0	0.1	0.1	0.07	0.07	0.17	0.12	3.5	0	0	3	0.997	1	4.2	0.4168	1
SPO0780	phnC	phosphonate ABC transporter, ATP-binding protein	SPO_RS03935	0.96	0.05	0.84	0.04	0.98	0.01	0.95	0.04	-0.19	0.1482	0.874425	0.029	0.7842	1	-0.015	0.7306	1
SPO0781	phnD	phosphonate ABC transporter, periplasmic phosphonate-binding protein	SPO_RS03940	1.32	NA	NA	NA	NA	NA	NA	NA	NA	NA	NA	NA	NA	NA	NA	NA	NA
SPO0782	phnE-1	phosphonate ABC transporter, permease protein	SPO_RS03945	0.88	0.03	0.89	0.04	0.92	0.06	0.93	0.05	0.016	0.7256	1	0.063	0.4388	1	0.079	0.6254	1
SPO0783	phnE-2	phosphonate ABC transporter, permease protein	SPO_RS03950	0.8	0.05	0.94	0.02	0.85	0.04	0.86	0.07	0.23	0.0584	0.569361	0.086	0.5134	1	0.1	0.4234	1
SPO0784	SPO0784	chloramphenicol acetyltransferase, putative	SPO_RS03955	1	0.11	0.62	0.28	0.74	0.08	0.99	0.07	-0.68	0.2946	1	-0.43	0.0886	0.788455	-0.014	0.8766	1
SPO0785	SPO0785	2-dehydro-3-deoxygalactonokinase, putative	SPO_RS03960	0.7	0.26	0.93	0.14	0.9	0.1	0.84	0.06	0.4	0.5366	1	0.36	0.5638	1	0.26	0.6844	1
SPO0786	SPO0786	thioesterase family protein	SPO_RS03965	1.01	0.05	0.9	0.05	0.98	0.06	0.99	0.05	-0.16	0.2502	1	-0.043	0.7372	1	-0.029	0.7406	1
SPO0787	gph-1	phosphoglycolate phosphatase	SPO_RS03970	0.87	0.09	0.81	0.12	0.92	0.03	0.79	0.08	-0.1	0.7448	1	0.08	0.6382	1	-0.14	0.6222	1
SPO0788	SPO0788	metallo-beta-lactamase family protein	SPO_RS03980	0.84	0.03	0.84	0.08	0.9	0.01	0.8	0.11	0	0.92	1	0.098	0.1718	0.991422	-0.07	0.7692	1
SPO0789	SPO0789	hypothetical protein	SPO_RS22400	1.11	0.1	1.12	0.07	1.09	0.08	1.13	0.07	0.013	1.013	1	-0.026	0.989	1	0.026	1	1
SPO0790	SPO0790	hypothetical protein	SPO_RS03985	1.06	0.13	0.82	0.23	1	0.01	0.78	0.28	-0.37	0.5248	1	-0.083	0.9134	1	-0.44	0.6352	1
SPO0791	SPO0791	M23/M37 peptidase/aminotransferase, class III	SPO_RS03990	1.07	0.03	1.02	0.03	1.04	0.02	1.01	0.02	-0.068	0.0288	0.340563	-0.041	0.0256	0.367872	-0.082	0.1064	0.764607
SPO0792	SPO0792	6-phosphogluconate dehydrogenase domain protein	SPO_RS03995	1.02	0.06	1.05	0.01	0.94	0.04	0.97	0.08	0.041	1.0052	1	-0.12	0.3812	1	-0.072	0.6142	1
SPO0793	cueR	Cu(I)-responsive transcriptional regulator	SPO_RS04000	0.93	0.03	0.91	0.07	0.88	0.06	0.98	0.06	-0.031	1.0036	1	-0.079	0.3956	1	0.075	0.385	1
SPO0794	SPO0794	copper-translocating P-type ATPase	SPO_RS04005	0.86	0.03	0.89	0.02	0.9	0.03	0.96	0.03	0.049	0.5678	1	0.065	0.5196	1	0.16	0.1748	0.92062
SPO0795	SPO0795	oxidoreductase, short chain dehydrogenase/reductase family	SPO_RS04010	1.03	0.1	0.88	0.16	0.93	0.09	0.82	0.27	-0.22	0.4828	1	-0.15	0.6948	1	-0.33	0.7198	1
SPO0796	SPO0796	hypothetical protein	SPO_RS04015	0.94	0.08	1.06	0.03	0.96	0.04	0.99	0.05	0.17	0.1896	1	0.03	0.6896	1	0.074	0.6362	1
SPO0797	SPO0797	bile acid transporter family protein	SPO_RS04020	0.98	0.04	0.94	0.05	1	0.01	0.97	0.02	-0.06	0.9186	1	0.029	0.422	1	-0.015	0.9968	1
SPO0798	SPO0798	monooxygenase domain protein	SPO_RS04025	0.94	0.05	0.96	0.01	0.93	0.02	0.99	0.02	0.03	0.7182	1	-0.015	0.8898	1	0.074	0.5204	1
SPO0799	SPO0799	transcriptional regulator, TetR family	SPO_RS04030	0.7	0.31	1.02	0.08	1.09	0.04	0.7	0.25	0.54	0.4362	1	0.63	0.4236	1	0	0.993	1
SPO0800	SPO0800	choline sulfatase	SPO_RS04035	0.78	0.05	0.86	0.05	0.91	0.02	0.94	0.01	0.14	0.208	1	0.22	0.0264	0.367872	0.27	0	0
SPO0801	fadD	4-coumarate:CoA ligase	SPO_RS04040	0.98	0.03	0.83	0.02	0.95	0.04	0.94	0.02	-0.24	0	0	-0.044	0.4914	1	-0.06	0.5866	1
SPO0802	rpsA	ribosomal protein S1	SPO_RS04045	NA	NA	NA	NA	NA	NA	1.73	NA	NA	NA	NA	NA	NA	NA	NA	NA	NA
SPO0803	SPO0803	NUDIX domain protein	SPO_RS04050	0.86	0.04	0.99	0.19	1.07	0.22	0.69	0.39	0.2	0.6926	1	0.31	0.3452	1	-0.31	0.5844	1
SPO0806	trpF	N-(5'phosphoribosyl)anthranilate isomerase	SPO_RS04065	0	0	0	0	0	0	0	0	0	2	1	0	2	1	0	2	1
SPO0807	SPO0807	hypothetical protein		0.87	0.11	1.01	0.05	0.89	0.08	0.91	0.04	0.21	0.4252	1	0.032	1.1188	1	0.064	0.8098	1
SPO0808	trpB	tryptophan synthase, beta subunit	SPO_RS04075	0.29	0.18	0	0	0.17	0.17	0.14	0.14	-4.9	0.4264	1	-0.74	0.4316	1	-1	0.434	1
SPO0809	SPO0809	hypothetical protein	SPO_RS04080	1.02	0.06	1.03	0.04	1.02	0.02	1.01	0.08	0.014	0.9976	1	0	1.0748	1	-0.014	0.9636	1
SPO0810	SPO0810	6-aminohexanoate-dimer hydrolase, putative	SPO_RS04085	1.03	0.02	1	0.05	1	0.03	1	0.02	-0.042	0.8108	1	-0.042	1.0006	1	-0.042	1.2198	1
SPO0811	pth	peptidyl-tRNA hydrolase	SPO_RS04090	1.15	0.22	1.32	0.44	1.11	0.22	1.18	0.1	0.2	1.0192	1	-0.051	0.6836	1	0.037	1.0376	1
SPO0812	rplY	ribosomal protein L25	SPO_RS04095	0	NA	0	NA	0	NA	0	NA	0	2	1	0	2	1	0	2	1
SPO0813	SPO0813	L-lactate dehydrogenase, putative	SPO_RS04100	0.91	0.04	0.94	0.01	0.92	0.02	0.97	0.02	0.046	0.4928	1	0.016	0.836	1	0.091	0.2536	1
SPO0814	SPO0814	MaoC domain protein	SPO_RS04105	0.98	0.05	0.96	0.07	1.04	0.02	1.01	0.03	-0.029	0.9982	1	0.085	0.831	1	0.043	0.9424	1
SPO0816	SPO0816	hypothetical protein	SPO_RS04115	0.94	0.08	0.98	0.04	0.96	0.04	0.94	0.04	0.06	0.6364	1	0.03	0.7832	1	0	0.7734	1
SPO0817	ychF	GTP-binding protein YchF	SPO_RS04120	0.66	0.22	0.98	0.13	1	0.06	0.99	0.03	0.56	0.2902	1	0.59	0.1474	0.915984	0.58	0.0306	0.327571
SPO0818	SPO0818	MAPEG family protein	SPO_RS04125	0.91	0.02	0.94	0.02	0.89	0.03	0.94	0.03	0.046	0.37	1	-0.032	0.5934	1	0.046	0.5854	1
SPO0819	SPO0819	amidohydrolase domain protein	SPO_RS04130	0.9	0.09	0.98	0.06	0.88	0.05	0.76	0.03	0.12	0.527	1	-0.032	0.9004	1	-0.24	0.2198	1
SPO0820	SPO0820	CAIB/BAIF family protein	SPO_RS04135	1.02	0.03	1.04	0.04	1.03	0.04	1	0.01	0.028	1.015	1	0.014	1.0064	1	-0.028	1.017	1
SPO0821	SPO0821	transcriptional regulator, MarR family	SPO_RS04140	1	0.02	1.01	0.04	1.02	0.02	0.96	0.04	0.014	0.786	1	0.028	0.9674	1	-0.058	0.3712	1
SPO0822	SPO0822	branched-chain amino acid ABC transporter, ATP-binding protein	SPO_RS04145	0.99	0.04	0.95	0.06	1.02	0.02	0.99	0.03	-0.059	0.5914	1	0.043	0.9336	1	0	0.818	1
SPO0823	SPO0823	branched-chain amino acid ABC transporter, ATP-binding protein	SPO_RS04150	0.98	0.09	1.05	0.06	1.03	0.05	0.97	0.1	0.099	0.716	1	0.071	0.7066	1	-0.015	0.9118	1
SPO0824	SPO0824	branched-chain amino acid ABC transporter, permease protein	SPO_RS04155	0.99	0.05	0.99	0.05	0.97	0.03	0.94	0.03	0	0.8722	1	-0.029	0.7894	1	-0.074	0.3754	1
SPO0825	SPO0825	branched-chain amino acid ABC transporter, periplasmic substrate-binding protein	SPO_RS04160	0.93	0.04	0.72	0.25	1.06	0.06	0.88	0.05	-0.36	0.645	1	0.19	0.2244	1	-0.079	0.4546	1
SPO0826	SPO0826	hypothetical protein	SPO_RS04165	0.96	0.04	0.93	0.02	0.9	0.04	0.92	0.06	-0.045	0.3926	1	-0.092	0.2942	1	-0.061	0.4224	1
SPO0827	SPO0827	hypothetical protein	SPO_RS04170	0.97	0.05	0.98	0.01	0.96	0.03	0.9	0.03	0.015	1.0304	1	-0.015	0.7732	1	-0.11	0.259	1
SPO0828	SPO0828	hypothetical protein	SPO_RS04175	0.93	0.07	1	0.03	1	0.04	0.96	0.02	0.1	0.295	1	0.1	0.2934	1	0.045	0.5044	1
SPO0829	SPO0829	hypothetical protein	SPO_RS04180	0.96	0.03	1.01	0.05	1.04	0.02	1	0.04	0.073	0.5078	1	0.11	0.457	1	0.058	0.4632	1
SPO0830	SPO0830	xanthine dehydrogenase family protein, small/large subunits	SPO_RS04185	0.98	0.06	1.01	0.02	0.94	0	0.9	0.02	0.043	0.6296	1	-0.06	0.8354	1	-0.12	0.3736	1
SPO0831	SPO0831	xanthine dehydrogenase family protein, medium subunit	SPO_RS04190	0.96	0.09	0.92	0.1	1.01	0.11	1	0.07	-0.061	0.545	1	0.073	0.6448	1	0.058	0.6994	1
SPO0832	SPO0832	transcriptional regulator, LysR family	SPO_RS04195	1	0.01	0.95	0.05	0.9	0.06	0.86	0.07	-0.073	0.265	1	-0.15	0.1418	0.915984	-0.22	0.141	0.834939
SPO0833	SPO0833	formate dehydrogenase, beta subunit	SPO_RS04200	1.08	0.02	1.03	0.02	1.04	0.01	1.06	0.01	-0.068	0.0292	0.340563	-0.054	0	0	-0.027	1.5784	1
SPO0834	SPO0834	formate dehydrogenase, alpha subunit	SPO_RS04205	1	0.02	1.01	0.02	1.02	0.01	0.98	0.03	0.014	0.728	1	0.028	0	0	-0.029	0.8722	1
SPO0835	SPO0835	cyclase, putative	SPO_RS04210	1.09	0.02	1.05	0.05	1.14	0.02	1.1	0.05	-0.053	0	0	0.064	0.989	1	0.013	1.004	1
SPO0836	SPO0836	hypothetical protein	SPO_RS04215	1.08	0	1.03	0.05	1.12	0.05	1.07	0.04	-0.068	0.1244	0.859174	0.052	1.0016	1	-0.013	1.0004	1
SPO0837	SPO0837	hypothetical protein	SPO_RS04220	0.85	0.02	0.93	0.05	0.92	0.04	0.92	0.01	0.13	0.1894	1	0.11	0.2322	1	0.11	0.0294	0.327571
SPO0839	SPO0839	exopolysaccharide biosynthesis domain protein	SPO_RS04230	1	0.08	0.99	0.04	0.99	0.02	0.99	0.05	-0.014	0.9982	1	-0.014	0.9696	1	-0.014	1.0062	1
SPO0840	SPO0840	chain length determinant protein, putative	SPO_RS04235	0.96	0.02	0.96	0.03	0.97	0.03	0.94	0.03	0	0.6694	1	0.015	1.0878	1	-0.03	0.605	1
SPO0841	SPO0841	associated gene for polyketide biosynthesis	SPO_RS04240	1.01	0.03	0.96	0.02	0.97	0.04	0.97	0.03	-0.073	0.3868	1	-0.058	0.7002	1	-0.058	0.5824	1
SPO0842	SPO0842	associated gene for polyketide biosynthesis	SPO_RS04245	1.01	0.05	0.98	0.02	0.97	0.01	1.02	0.02	-0.043	0.7732	1	-0.058	0.6338	1	0.014	1.2682	1
SPO0844	SPO0844	hypothetical protein	SPO_RS04255	1	0.04	0.97	0.02	1.02	0.01	0.99	0.02	-0.044	0.642	1	0.028	1.1078	1	-0.014	0.7954	1
SPO0845	SPO0845	hypothetical protein	SPO_RS04260	0.96	0.03	0.89	0.03	0.94	0.01	0.88	0.04	-0.11	0.1504	0.876326	-0.03	0.8056	1	-0.12	0.1878	0.964855
SPO0847	SPO0847	polyketide synthase core protein; non-ribosomal protein-like T1PKS	SPO_RS04270	0.94	0.03	0.95	0.02	0.96	0.01	0.92	0.02	0.015	0.786	1	0.03	0.6082	1	-0.031	0.6138	1
SPO0848	SPO0848	glycosyl transferase, group 2 family protein	SPO_RS04275	1	0.03	0.9	0.03	0.98	0.04	0.89	0.09	-0.15	0.0588	0.570252	-0.029	0.5478	1	-0.17	0.4612	1
SPO0849	SPO0849	polyketide synthase core protein; non-ribosomal protein-like T1PKS	SPO_RS04280	0.95	0.01	0.95	0.01	0.92	0.03	0.95	0.03	0	1.003	1	-0.046	0.507	1	0	0.6446	1
SPO0850	SPO0850	hypothetical protein	SPO_RS04285	1.05	0.12	0.96	0.05	0.89	0.11	0.95	0.03	-0.13	0.3212	1	-0.24	0.2294	1	-0.14	0.2558	1
SPO0851	SPO0851	glycosyl transferase, WecB/TagA/CpsF family	SPO_RS04290	0.57	0.29	0.84	0.09	0.7	0.07	0.8	0.11	0.55	0.4302	1	0.29	0.7532	1	0.48	0.4848	1
SPO0852	SPO0852	associated gene for polyketide biosynthesis	SPO_RS04295	0.92	0.09	0.96	0.08	0.96	0.07	0.97	0.05	0.061	0.5128	1	0.061	0.692	1	0.076	0.716	1
SPO0853	SPO0853	associated gene for polyketide biosynthesis	SPO_RS04300	1.06	0.05	0.98	0.11	0.99	0.07	0.97	0.12	-0.11	0.813	1	-0.098	1.0042	1	-0.13	0.7934	1
SPO0854	SPO0854	associated gene for polyketide biosynthesis	SPO_RS04305	0.84	0.15	0.98	0.08	1	0.03	0.9	0.1	0.22	0.446	1	0.25	0.3422	1	0.098	0.7458	1
SPO0855	xylB	xylulose kinase	SPO_RS04310	1.03	0.08	0.98	0.03	1	0.02	0.98	0.02	-0.071	1.059	1	-0.042	0.995	1	-0.071	0.779	1
SPO0856	xylA	xylose isomerase	SPO_RS04315	1.02	0.03	1	0.02	0.99	0.03	0.95	0.02	-0.028	1.1614	1	-0.043	0.9964	1	-0.1	0.2888	1
SPO0857	galM	aldose 1-epimerase	SPO_RS04320	0.98	0.06	0.95	0.05	0.97	0.05	0.98	0.03	-0.044	0.9232	1	-0.015	0.9462	1	0	1.0172	1
SPO0858	SPO0858	methylamine utilization protein MauG, putative	SPO_RS04325	1.06	0.04	0.96	0.05	0.97	0.04	1.02	0.09	-0.14	0.0914	0.758751	-0.13	0.1108	0.863559	-0.055	0.2902	1
SPO0859	SPO0859	FG-GAP repeat domain protein	SPO_RS04330	1.15	0.09	1.14	0.04	1.1	0.09	1.12	0.09	-0.012	1.1714	1	-0.064	1.338	1	-0.038	0.9862	1
SPO0860	SPO0860	xylose repressor, putative	SPO_RS04335	0.61	0.21	0.96	0.09	1	0.06	0.9	0.1	0.65	0.1172	0.839902	0.7	0.0846	0.788455	0.55	0.2638	1
SPO0861	xylF	xylose ABC transporter, periplasmic xylose-binding protein	SPO_RS04340	1.05	0.07	1.02	0.03	1.01	0.05	0.94	0.03	-0.041	0.1672	0.951243	-0.055	0.3148	1	-0.16	0.1138	0.764607
SPO0862	xylH	xylose ABC transporter, permease protein	SPO_RS04345	0.85	0.03	0.91	0.01	0.86	0.04	0.89	0.05	0.097	0.1332	0.874425	0.017	0.8374	1	0.066	0.6062	1
SPO0863	xylG	xylose ABC transporter, ATP-binding protein	SPO_RS04350	1.03	0.12	0.98	0.21	1.02	0.12	1.12	0.23	-0.071	0.9536	1	-0.014	0.9766	1	0.12	0.681	1
SPO0864	SPO0864	glucokinase, putative	SPO_RS04355	1.08	0.04	0.98	0.06	1.02	0.06	1.04	0.06	-0.14	0.085	0.751317	-0.082	0.277	1	-0.054	0.148	0.835725
SPO0865	SPO0865	oxidoreductase, Gfo/Idh/MocA family	SPO_RS04360	1.07	0.03	0.98	0.04	0.99	0.06	1.03	0.03	-0.13	0.0276	0.340563	-0.11	0.1468	0.915984	-0.054	0.031	0.327571
SPO0866	SPO0866	gamma-glutamyltranspeptidase, putative	SPO_RS04365	0.88	0.16	0.96	0.06	0.96	0.06	0.93	0.06	0.12	0.5588	1	0.12	0.7098	1	0.079	0.8064	1
SPO0867	SPO0867	hypothetical protein	SPO_RS04370	1	0.05	1.02	0.06	0.97	0.02	1.03	0.02	0.028	0.9228	1	-0.044	0.8006	1	0.042	0.9986	1
SPO0868	SPO0868	outer membrane protein, OMP85 family	SPO_RS04375	0.96	0.04	0.95	0.03	0.95	0.03	0.95	0.02	-0.015	0.6576	1	-0.015	0.6638	1	-0.015	0.8262	1
SPO0869	SPO0869	hypothetical protein	SPO_RS04380	0.86	0.02	0.94	0.02	0.89	0.04	0.94	0.04	0.13	0.0298	0.340563	0.049	0.6234	1	0.13	0.205	0.964855
SPO0870	SPO0870	transcriptional regulator, LysR family	SPO_RS04385	0.99	0.05	1	0.05	1.03	0.04	0.97	0.04	0.014	1.1748	1	0.057	1.0026	1	-0.029	0.6582	1
SPO0872	SPO0872	uricase	SPO_RS04395	0.97	0.03	0.95	0.01	0.96	0.02	0.92	0.04	-0.03	0.6888	1	-0.015	1.016	1	-0.076	0.319	1
SPO0873	allA	Ureidoglycolate hydrolase	SPO_RS04400	0.85	0.11	0.65	0.05	0.85	0.05	0.84	0.05	-0.38	0.1776	0.960161	0	1.0184	1	-0.017	0.8834	1
SPO0874	SPO0874	xanthine/uracil permease family protein	SPO_RS04405	1.01	0.05	0.92	0.08	1.02	0.04	0.98	0.06	-0.13	0.5476	1	0.014	1.0128	1	-0.043	0.7492	1
SPO0875	gap-2	glyceraldehyde-3-phosphate dehydrogenase, type I	SPO_RS04410	0.63	0.04	0.75	0.03	0.67	0.03	0.83	0.02	0.25	0.088	0.75422	0.087	0.5068	1	0.39	0	0
SPO0876a	SPO0876a	hypothetical protein	SPO_RS04420	0.96	0.06	0.93	0.08	0.93	0.06	0.94	0.03	-0.045	0.6804	1	-0.045	0.6664	1	-0.03	0.8078	1
SPO0877	SPO0877	hypothetical protein	SPO_RS22405	0.97	0.06	1	0.01	0.99	0	0.95	0.03	0.044	0.7236	1	0.029	0.644	1	-0.03	0.628	1
SPO0878	gcvH-1	glycine cleavage system H protein	SPO_RS04430	1.06	0.05	0.96	0.06	1.01	0.04	0.96	0.06	-0.14	0.0298	0.340563	-0.069	0.1456	0.915984	-0.14	0.1474	0.835725
SPO0879	SPO0879	acyl-CoA dehydrogenase family protein	SPO_RS04435	0.87	0.06	0.96	0.03	0.9	0.03	0.9	0.04	0.14	0.3698	1	0.048	0.7028	1	0.048	0.5886	1
SPO0880	SPO0880	hypothetical protein	SPO_RS04440	1.02	0.06	1.04	0.04	1.03	0.04	0.98	0.07	0.028	0.9946	1	0.014	1.0018	1	-0.057	1.0072	1
SPO0881	SPO0881	hypothetical protein	SPO_RS22765	0.95	0.01	0.92	0.02	0.96	0.02	0.92	0.04	-0.046	0.3214	1	0.015	0.6254	1	-0.046	0.5288	1
SPO0882	SPO0882	hypothetical protein		0.98	0.05	1.09	0.01	1.03	0.05	0.99	0.09	0.15	0	0	0.071	0.7778	1	0.014	0.9112	1
SPO0883	SPO0883	hypothetical protein	SPO_RS04450	1	0.01	1	0.01	0.97	0.03	1.02	0.03	0	1.2604	1	-0.044	0.3482	1	0.028	1.0184	1
SPO0884	SPO0884	hypothetical protein	SPO_RS04455	1.03	0.04	1.02	0.04	1.01	0.03	1.02	0.01	-0.014	0.9994	1	-0.028	0.9988	1	-0.014	0.9986	1
SPO0885	SPO0885	hydrolase, alpha/beta fold family	SPO_RS04460	1.11	0.12	1.05	0.12	1.15	0.09	1.16	0.07	-0.079	0.998	1	0.051	0.504	1	0.063	0.5182	1
SPO0887	groEL	chaperonin, 60 kDa	SPO_RS04470	1.04	0.01	0.5	0.5	0.44	0.44	0.42	0.42	-1	0.5174	1	-1.2	0.3286	1	-1.3	0.3478	1
SPO0888	SPO0888	acetyltransferase, GNAT family		1.02	0.03	1.08	0.03	1.05	0.04	1.02	0.07	0.082	0	0	0.041	0.1416	0.915984	0	1.0232	1
SPO0889	SPO0889	hypothetical protein	SPO_RS04480	1	0.07	1.03	0.05	1.04	0.03	0.97	0.04	0.042	1.0004	1	0.056	1.0154	1	-0.044	0.8014	1
SPO0890	SPO0890	lipase, putative	SPO_RS04485	0.79	0.31	1.11	0.13	1.06	0.07	1.02	0.14	0.49	0.407	1	0.42	0.489	1	0.36	0.6192	1
SPO0891	SPO0891	alkylphosphonate utilization protein PhnM, putative	SPO_RS04490	1.07	0.04	1.02	0.04	0.99	0.01	1.03	0.04	-0.068	0.1142	0.839902	-0.11	0	0	-0.054	0.0258	0.327571
SPO0892	purK	phosphoribosylaminoimidazole carboxylase, ATPase subunit	SPO_RS04495	0.2	0.06	0.31	0.11	0.19	0.08	0.36	0.04	0.61	0.365	1	-0.07	0.904	1	0.82	0.0842	0.704954
SPO0893	purE	phosphoribosylaminoimidazole carboxylase, catalytic subunit	SPO_RS04500	0.14	0.14	0.14	0.14	0	0	0	0	0	1.0258	1	-3.9	0.171	0.990676	-3.9	0.1708	0.91872
SPO0894	SPO0894	hypothetical protein	SPO_RS04505	1.1	0.05	0.92	0.04	1.05	0.03	0.99	0.06	-0.26	0.0232	0.340563	-0.066	0.119	0.863559	-0.15	0.288	1
SPO0895	SPO0895	heat shock protein, Hsp20 family	SPO_RS04510	0.92	0.04	1	0.03	0.99	0.03	0.9	0.06	0.12	0.1718	0.951243	0.1	0.2822	1	-0.031	0.7774	1
SPO0897	SPO0897	phenazine biosynthesis protein, PhzF family	SPO_RS04520	1.04	0.02	1.01	0.04	1.04	0	1.06	0.03	-0.042	0.985	1	0	1.0012	1	0.027	1.009	1
SPO0898	SPO0898	hypothetical protein	SPO_RS04525	1.08	0.02	1.04	0.01	1.04	0.02	1.08	0.02	-0.054	0	0	-0.054	0	0	0	1.56	1
SPO0899	SPO0899	hypothetical protein	SPO_RS04530	1.02	0.03	1	0.01	1	0.01	1	0.02	-0.028	0.6532	1	-0.028	0.8524	1	-0.028	0.6368	1
SPO0900	sat	sulfate adenylyltransferase	SPO_RS04535	0.12	0.07	0.58	0.21	0.06	0.06	0.27	0.17	2.2	0.0552	0.560341	-0.89	0.7214	1	1.1	0.5332	1
SPO0901	SPO0901	adenylate/guanylate cyclase	SPO_RS04540	1.02	0.03	1.04	0.02	1	0.05	0.97	0.04	0.028	1.0126	1	-0.028	1.0982	1	-0.072	0.3688	1
SPO0902	SPO0902	hypothetical protein		0.92	0.11	0.73	0.15	0.99	0.1	0.93	0.07	-0.33	0.397	1	0.1	0.6964	1	0.015	0.9968	1
SPO0903	trxB	thioredoxin-disulfide reductase	SPO_RS04550	0	0	0	0	0	0	0.48	0.48	0	2	1	0	2	1	5.6	0.3874	1
SPO0904	SPO0904	leucine-responsive regulatory protein, putative	SPO_RS04555	0.6	0.06	0.69	0.02	0.71	0.07	0.69	0.03	0.2	0.3154	1	0.24	0.32	1	0.2	0.2458	1
SPO0905	SPO0905	hypothetical protein	SPO_RS04560	1	0.05	0.92	0.04	0.96	0.02	0.88	0.04	-0.12	0.304	1	-0.058	0.656	1	-0.18	0.142	0.834939
SPO0906	SPO0906	putative protein TIGR00726	SPO_RS04565	1.05	0.04	1.07	0.03	1	0.04	1.01	0.03	0.027	0	0	-0.07	0.8872	1	-0.055	1.078	1
SPO0907	SPO0907	hypothetical protein	SPO_RS04570	0	NA	0	NA	0.62	NA	0	NA	0	2	1	6	0.8648	1	0	2	1
SPO0910	SPO0910	hypothetical protein	SPO_RS04585	1.09	0.01	1.03	0.02	1.01	0.02	1.02	0.02	-0.081	0	0	-0.11	0.0234	0.367872	-0.095	0	0
SPO0911	proC	pyrroline-5-carboxylate reductase	SPO_RS04590	0.38	0.04	0.59	0.06	0.48	0.1	0.34	0.14	0.62	0.0256	0.340563	0.33	0.4528	1	-0.16	0.7686	1
SPO0912	csaA	chaperonin csaA	SPO_RS04595	0.46	0.27	0.74	0.27	0.86	0.07	0.75	0.26	0.67	0.576	1	0.89	0.2586	1	0.69	0.4012	1
SPO0913	SPO0913	D-isomer specific 2-hydroxyacid dehydrogenase family protein	SPO_RS04600	1.05	0.01	1.06	0.02	1.02	0.01	1.01	0.03	0.014	0	0	-0.041	1.5708	1	-0.055	0.9996	1
SPO0914	tdk	thymidine kinase	SPO_RS04605	1.11	0.06	1.07	0.09	1.02	0.06	1.06	0.04	-0.052	1.002	1	-0.12	0.2766	1	-0.066	0.9942	1
SPO0915	SPO0915	hypothetical protein	SPO_RS04610	1.01	0.03	1.02	0.02	1.04	0.01	1.01	0.05	0.014	1.0058	1	0.042	1.3442	1	0	0.9328	1
SPO0916	SPO0916	hypothetical protein	SPO_RS04615	0.86	0.06	1	0.04	0.95	0.03	0.93	0.03	0.22	0.0522	0.538768	0.14	0.26	1	0.11	0.3434	1
SPO0917	SPO0917	glyoxalase family protein	SPO_RS04620	0.94	0.06	0.95	0.04	1.02	0.03	0.99	0.16	0.015	0.998	1	0.12	0.5012	1	0.074	0.8314	1
SPO0918	fabH-1	3-oxoacyl-[acyl-carrier-protein] synthase III	SPO_RS04625	1.01	0.02	0.99	0.04	0.99	0.01	1.01	0.02	-0.029	0.995	1	-0.029	0.5408	1	0	0.8664	1
SPO0919	SPO0919	transcriptional regulator, MarR family	SPO_RS04630	1.22	0.09	1.04	0.06	1.03	0.06	1.12	0.07	-0.23	0.4612	1	-0.24	0.125	0.886494	-0.12	0.318	1
SPO0920	SPO0920	efflux transporter, RND family, MFP subunit	SPO_RS04635	0.92	0.08	1	0.06	0.85	0.05	0.86	0.08	0.12	0.48	1	-0.11	0.5602	1	-0.096	0.5886	1
SPO0921	SPO0921	transporter, AcrB/AcrD/AcrF family	SPO_RS04640	0.98	0.01	1.02	0.03	1	0.02	1.01	0.02	0.057	0.8336	1	0.029	0.7384	1	0.043	0.5718	1
SPO0922	SPO0922	hypothetical protein	SPO_RS04645	1.06	0.1	1.07	0.05	1.02	0.07	0.98	0.02	0.013	0.9864	1	-0.055	0.3972	1	-0.11	0.2988	1
SPO0923	carB	carbamoyl-phosphate synthase, large subunit	SPO_RS04650	1.09	NA	0.62	NA	0.51	NA	0.88	NA	-0.8	0.8504	1	-1.1	0.8486	1	-0.31	0.869	1
SPO0925	SPO0925	hypothetical protein	SPO_RS04660	1.02	0.1	0.94	0.06	0.98	0.1	0.9	0.06	-0.12	0.6534	1	-0.057	0.885	1	-0.18	0.5226	1
SPO0927	SPO0927	hypothetical protein		1	0.05	1.03	0.02	1	0.03	0.94	0.02	0.042	0.9982	1	0	0.9836	1	-0.088	0.2848	1
SPO0928	SPO0928	hypothetical protein	SPO_RS04670	1.05	0.06	1.06	0.04	1.02	0.06	1.08	0.05	0.014	0.2134	1	-0.041	1.0036	1	0.04	0.2264	1
SPO0929	SPO0929	type II DNA modification methyltransferase, putative	SPO_RS04675	1.21	0.08	0.83	0.16	1.1	0.06	1.09	0.09	-0.54	0	0	-0.14	0.3044	1	-0.15	0.4598	1
SPO0930	SPO0930	hypothetical protein		1	0.08	0.93	0.06	1	0.04	0.5	0.22	-0.1	0.5808	1	0	0.983	1	-0.99	0.1034	0.764607
SPO0931	SPO0931	response regulator	SPO_RS04680	0.9	0.53	1.29	0.04	1.13	0.12	0.9	0.33	0.51	0.1916	1	0.33	0.6702	1	0	1.2156	1
SPO0932	SPO0932	methylmalonyl-CoA epimerase	SPO_RS04685	0.14	0.14	0.52	0.18	0.35	0.21	0.34	0.2	1.8	0.1492	0.874425	1.3	0.137	0.915984	1.2	0.4268	1
SPO0933	SPO0933	hypothetical protein	SPO_RS04690	0.9	0.08	0.91	0.12	0.99	0.06	0.81	0.12	0.016	0.9992	1	0.14	0.6584	1	-0.15	0.5928	1
SPO0934	SPO0934	hypothetical protein	SPO_RS04695	1.08	0.03	1	0.05	0.98	0.02	0.99	0.03	-0.11	0.2794	1	-0.14	0	0	-0.12	0.1108	0.764607
SPO0935	SPO0935	nitroreductase family protein	SPO_RS04700	1.1	0.04	1.02	0.03	1.04	0.02	0.98	0.03	-0.11	0.0294	0.340563	-0.08	0.027	0.367872	-0.17	0	0
SPO0936	SPO0936	hypothetical protein	SPO_RS22770	0.91	0.23	1.07	0.21	0.76	0.38	0.95	0.02	0.23	0.532	1	-0.26	0.8244	1	0.061	0.9704	1
SPO0937	SPO0937	hypothetical protein	SPO_RS04705	0.98	0.03	1	0.02	0.97	0.07	0.97	0.04	0.029	0.9864	1	-0.015	0.6904	1	-0.015	0.598	1
SPO0939	SPO0939	peptidase, M48 family	SPO_RS04715	1.08	0.05	1.04	0.08	1.06	0.07	1.09	0.09	-0.054	0.2948	1	-0.027	1	1	0.013	1.0132	1
SPO0940	SPO0940	hypothetical protein	SPO_RS04720	1.09	0.07	1.15	0.07	1.24	0.02	0.54	0.54	0.077	0.4918	1	0.18	0.563	1	-1	0.346	1
SPO0941	SPO0941	hypothetical protein	SPO_RS04725	0.98	0.33	0.99	0.18	1.03	0.18	1.23	0.11	0.014	0.942	1	0.071	1.012	1	0.32	0.7556	1
SPO0942	SPO0942	hypothetical protein	SPO_RS04730	1.07	0.03	1.05	0.06	1.07	0.04	1.08	0.02	-0.027	0	0	0	0.9954	1	0.013	1.5784	1
SPO0943	SPO0943	hypothetical protein	SPO_RS04735	0.51	0.22	0.86	0.15	0.9	0.08	1.04	0.08	0.74	0.1972	1	0.81	0.1684	0.985266	1	0.1182	0.767057
SPO0944	rimO	Ribosomal protein S12 methylthiotransferase RimO (EC 2.8.4.4)	SPO_RS04740	1.04	0.01	1.05	0.01	1.03	0.03	1.03	0.02	0.014	1.0058	1	-0.014	0.9976	1	-0.014	1.0048	1
SPO0945	SPO0945	AsmA family protein	SPO_RS04745	1.1	0.01	1.04	0.04	1.06	0.02	1.04	0.02	-0.08	0	0	-0.053	0	0	-0.08	0	0
SPO0946	algC	phosphomannomutase/phosphoglucomutase	SPO_RS04750	0.74	0.03	0.7	0.03	0.78	0.04	0.79	0.07	-0.079	0.3504	1	0.075	0.4974	1	0.093	0.5376	1
SPO0948	kpsE	capsular polysaccharide export inner-membrane protein, BexC/CtrB/KpsE family		0.93	0.06	0.95	0.04	1.02	0.06	0.97	0.05	0.03	0.9988	1	0.13	0.6704	1	0.06	0.81	1
SPO0949	kpsT	capsular polysaccharide export ATP-binding protein	SPO_RS04765	1	0.03	1.05	0.03	0.96	0.02	1.01	0.03	0.07	1.016	1	-0.058	0.4568	1	0.014	1.0772	1
SPO0950	SPO0950	uracil-DNA glycosylase, putative	SPO_RS04770	0.81	0.16	0.93	0.1	0.86	0.02	1.01	0.06	0.2	0.5934	1	0.085	0.8996	1	0.31	0.3672	1
SPO0951	SPO0951	hypothetical protein	SPO_RS04775	1.1	0.07	1	0.07	1.03	0.06	1.02	0.07	-0.14	0.3918	1	-0.094	0.3516	1	-0.11	0.3396	1
SPO0952	SPO0952	hypothetical protein		0.97	0.07	0.92	0.08	0.99	0.08	0.94	0.11	-0.076	0.7432	1	0.029	0.6628	1	-0.045	0.9928	1
SPO0953	SPO0953	hypothetical protein	SPO_RS04785	1.03	0.04	1	0.02	1.01	0.02	0.96	0.05	-0.042	1.2224	1	-0.028	0.9994	1	-0.1	0.367	1
SPO0954	SPO0954	hypothetical protein	SPO_RS04790	0.69	0.26	0.66	0.23	1.02	0.1	0.85	0.13	-0.063	0.8432	1	0.56	0.3444	1	0.3	0.7108	1
SPO0955	SPO0955	amidohydrolase domain protein	SPO_RS04795	1.06	0.01	1.03	0.02	0.98	0.02	1.01	0.02	-0.041	0	0	-0.11	0	0	-0.069	0.026	0.327571
SPO0957	SPO0957	ABC transporter, permease protein	SPO_RS04805	1.1	0.08	0.95	0.06	1.07	0.02	1.12	0.07	-0.21	0.2272	1	-0.04	1.0068	1	0.026	0.9818	1
SPO0958	SPO0958	hypothetical protein	SPO_RS04810	0.92	0.05	0.94	0.03	0.94	0.06	0.91	0.05	0.031	0.82	1	0.031	1.0004	1	-0.016	0.787	1
SPO0959	SPO0959	hypothetical protein	SPO_RS04815	1.02	0.05	0.99	0.04	0.96	0.04	0.97	0.02	-0.043	0.8214	1	-0.087	0.2776	1	-0.072	0.536	1
SPO0960	SPO0960	transcriptional regulator, MerR family	SPO_RS04820	1.29	0.24	1.3	0.21	1.31	0.2	1.24	0.21	0.011	1.1316	1	0.022	1.105	1	-0.057	0.5614	1
SPO0961	SPO0961	hypothetical protein	SPO_RS04825	0.9	NA	1.65	NA	1.1	NA	NA	NA	0.87	1.4142	1	0.29	0.8516	1	NA	NA	NA
SPO0962	argD	acetylornithine aminotransferase	SPO_RS04830	0.07	0.07	0	0	0	0	0.11	0.11	-3	0.7234	1	-3	0.7282	1	0.58	0.9018	1
SPO0964	argC-1	N-acetyl-gamma-glutamyl-phosphate reductase	SPO_RS04840	0.9	0.05	0.96	0.03	0.97	0.03	0.96	0.03	0.092	0.3488	1	0.11	0.3872	1	0.092	0.345	1
SPO0965	SPO0965	acetyltransferase, GNAT family	SPO_RS23060	1.01	0.12	0.98	0.13	1.03	0.08	0.93	0.05	-0.043	0.879	1	0.028	1.0096	1	-0.12	0.6226	1
SPO0966	panE-1	2-dehydropantoate 2-reductase	SPO_RS04855	1	0.06	0.91	0.07	0.95	0.03	0.98	0.03	-0.13	0.512	1	-0.073	0.5512	1	-0.029	0.8838	1
SPO0967	SPO0967	phosphate transporter family protein	SPO_RS04860	1	0.02	1.02	0.03	0.95	0.02	1.02	0.03	0.028	0.8688	1	-0.073	0.194	1	0.028	0.5552	1
SPO0968	SPO0968	hydrolase, NUDIX family	SPO_RS04865	1.06	0.04	1.03	0.07	1	0.03	1.09	0.03	-0.041	0.4198	1	-0.083	0.0322	0.369054	0.04	0	0
SPO0970	apqZ	aquaporin Z	SPO_RS04875	0.96	0.05	0.94	0.01	0.93	0.01	0.91	0.05	-0.03	0.8308	1	-0.045	0.7238	1	-0.076	0.562	1
SPO0971	SPO0971	oxidoreductase, GMC family	SPO_RS04880	0.96	0.04	0.94	0.06	0.98	0.02	0.95	0.02	-0.03	1.0872	1	0.029	0.3086	1	-0.015	0.7902	1
SPO0972	hrpB	ATP-dependent helicase HrpB	SPO_RS04885	1.01	0.07	0.91	0.03	0.95	0.04	0.9	0.02	-0.15	0.331	1	-0.087	0.641	1	-0.16	0.2626	1
SPO0973	SPO0973	LAO/AO transport system ATPase	SPO_RS04890	0.6	0.3	1.02	0.1	0.9	0.05	0.63	0.34	0.76	0.2912	1	0.58	0.3954	1	0.069	0.8312	1
SPO0974	rpmB	ribosomal protein L28	SPO_RS04895	0.91	0.02	0.97	0.03	0.94	0.03	0.98	0.02	0.091	0.1778	0.960161	0.046	0.5136	1	0.11	0.1166	0.764607
SPO0975	SPO0975	hypothetical protein		1.04	0.1	1.04	0.05	1	0.04	0.98	0.04	0	0.4318	1	-0.056	0.3836	1	-0.085	0.333	1
SPO0976	SPO0976	hypothetical protein	SPO_RS04905	1.15	0.07	0.94	0.11	1.01	0.04	0.92	0.05	-0.29	0.1194	0.840349	-0.19	0.1164	0.863559	-0.32	0	0
SPO0977	SPO0977	ornithine cyclodeaminase/mu-crystallin family protein	SPO_RS04910	1.08	0.05	1.05	0.01	1.05	0.03	0.97	0.02	-0.04	0.992	1	-0.04	0.0246	0.367872	-0.15	0.0578	0.537833
SPO0978	SPO0978	CobB	SPO_RS04915	0.97	0.03	0.98	0.08	0.96	0.03	0.95	0.05	0.015	0.8292	1	-0.015	0.8282	1	-0.03	0.7592	1
SPO0980	SPO0980	transcriptional regulator, LysR family	SPO_RS04925	1.1	0.03	1.15	0.05	1.14	0.05	1.14	0.07	0.064	1.2664	1	0.051	0.1986	1	0.051	1.0046	1
SPO0981	SPO0981	histidinol dehydrogenase, putative	SPO_RS04930	0.92	0.05	0.95	0.11	0.92	0.08	0.97	0.09	0.046	0.728	1	0	0.829	1	0.076	0.6824	1
SPO0982	SPO0982	hypothetical protein	SPO_RS23065	1.04	0.05	1.01	0.05	0.98	0.11	0.97	0.11	-0.042	1.0234	1	-0.085	0.8702	1	-0.1	0.7828	1
SPO0983	lepA	GTP-binding protein LepA	SPO_RS04950	0.81	0.04	0.94	0.01	0.92	0.03	0.96	0.02	0.21	0.056	0.562283	0.18	0.2006	1	0.24	0.0864	0.704954
SPO0984	znuB	zinc ABC transporter, permease protein	SPO_RS04955	0.96	0.02	0.92	0.03	0.86	0.04	0.95	0.07	-0.061	0.3456	1	-0.16	0.0272	0.367872	-0.015	0.9924	1
SPO0985	znuC	zinc ABC transporter, ATP-binding protein	SPO_RS04960	0.83	0.06	0.84	0.05	0.77	0.04	0.9	0.03	0.017	0.9572	1	-0.11	0.4664	1	0.12	0.2602	1
SPO0986	zur	zinc uptake regulation protein	SPO_RS04965	1.02	0.02	1.02	0.07	0.93	0.03	1.04	0.04	0	1.0076	1	-0.13	0.2896	1	0.028	1.0206	1
SPO0987	znuA	zinc ABC transporter, periplasmic zinc-binding protein	SPO_RS04970	0.76	0.07	0.9	0.04	0.84	0.08	0.92	0.03	0.24	0.09	0.758751	0.14	0.4546	1	0.27	0.1176	0.764607
SPO0988	SPO0988	YeeE/YedE family protein	SPO_RS04975	0.88	0.08	0.86	0.04	0.92	0.01	0.89	0.04	-0.033	0.8912	1	0.063	0.734	1	0.016	0.8914	1
SPO0989	SPO0989	transcriptional regulator SoxR	SPO_RS04980	1.03	0.03	1.02	0.03	1.05	0.03	1.01	0.04	-0.014	0.979	1	0.027	1.0028	1	-0.028	1.0018	1
SPO0990	soxS	regulatory protein SoxS	SPO_RS04985	1.01	0.03	0.98	0.03	1	0.04	0.94	0.05	-0.043	0.4574	1	-0.014	1.0552	1	-0.1	0.4304	1
SPO0991	soxV	sulfur oxidation V protein	SPO_RS04990	0.98	0.09	0.89	0.03	0.97	0.06	0.97	0.04	-0.14	0.491	1	-0.015	0.9214	1	-0.015	0.823	1
SPO0992	soxW	thioredoxin SoxW	SPO_RS04995	1.12	0.09	1.09	0.05	0.8	0.19	1.06	0.06	-0.039	0.9922	1	-0.48	0.2016	1	-0.079	1.0022	1
SPO0993	soxX	monoheme cytochrome c SoxX	SPO_RS05000	0.96	0.06	0.97	0.1	0.84	0.1	0.79	0.04	0.015	0.8486	1	-0.19	0.4006	1	-0.28	0.0314	0.327571
SPO0994	soxY	sulfur oxidation Y protein	SPO_RS05005	NA	NA	1.47	NA	NA	NA	NA	NA	NA	NA	NA	NA	NA	NA	NA	NA	NA
SPO0995	soxZ	sulfur oxidation Z protein	SPO_RS05010	1.22	0.08	1.16	0.11	0.82	0.28	0.65	0.23	-0.072	1.0004	1	-0.57	0.222	1	-0.9	0.0628	0.569829
SPO0996	soxA	diheme cytochrome c SoxA	SPO_RS05015	0.98	0.05	1	0.04	1.01	0.02	0.97	0.03	0.029	0.9488	1	0.043	0.947	1	-0.015	0.781	1
SPO0997	soxB	sulfur oxidation B protein	SPO_RS05020	0.96	0.03	1.03	0.03	1	0.02	1.03	0.04	0.1	0.2032	1	0.058	0.2892	1	0.1	0.1884	0.964855
SPO0998	soxC	sulfur oxidation molybdopterin C protein	SPO_RS05025	0.93	0.02	1.02	0.02	0.94	0.02	0.95	0.02	0.13	0.2818	1	0.015	0.807	1	0.03	0.723	1
SPO0999	soxD	diheme cytochrome c SoxD	SPO_RS05030	1.02	0.03	1	0.01	0.99	0.01	0.98	0.02	-0.028	0.9476	1	-0.043	0.858	1	-0.057	0.774	1
SPO1000	soxE	diheme cytochrome c SoxE	SPO_RS05035	0.91	0.07	1.04	0.04	0.96	0.02	0.8	0.1	0.19	0.2336	1	0.076	0.4216	1	-0.18	0.4342	1
SPO1001	soxF	sulfur oxidation F protein	SPO_RS05040	0.81	0.03	0.92	0.07	0.85	0.08	0.88	0.05	0.18	0.139	0.874425	0.069	0.7406	1	0.12	0.2838	1
SPO1002	SPO1002	transcriptional regulator, AraC family	SPO_RS05045	0.98	0.05	0.96	0.03	0.95	0.03	0.97	0.06	-0.029	0.4882	1	-0.044	0.3314	1	-0.015	0.6524	1
SPO1003	clpP	ATP-dependent Clp protease, proteolytic subunit ClpP	SPO_RS05050	0	0	0.1	0.1	0.22	0.22	0.12	0.12	3.5	1.0054	1	4.5	0.9958	1	3.7	1.0152	1
SPO1004	clpX	ATP-dependent Clp protease, ATP-binding subunit ClpX	SPO_RS05055	0	0	0.43	0.25	0.12	0.12	0.14	0.14	5.5	0	0	3.7	0	0	3.9	1.0048	1
SPO1005	SPO1005	endoribonuclease L-PSP family protein		0.96	0.01	1.05	0.02	0.98	0.02	1.01	0.04	0.13	0.394	1	0.029	0.2328	1	0.073	0.4558	1
SPO1006	SPO1006	NADH dehydrogenase subunit, putative	SPO_RS05065	0.95	0.03	1.04	0.04	0.97	0.03	1	0.02	0.13	0.283	1	0.03	0.6634	1	0.073	0.2568	1
SPO1007	SPO1007	hypothetical protein	SPO_RS05070	1.16	0.03	1.09	0.02	1.05	0.02	1.09	0.02	-0.089	0	0	-0.14	0	0	-0.089	0	0
SPO1008	SPO1008	hypothetical protein	SPO_RS05075	1.22	0.07	1.21	0.05	1.16	0.03	1.16	0.05	-0.012	1.2542	1	-0.072	1.1164	1	-0.072	1.2056	1
SPO1009	aat	leucyl/phenylalanyl-tRNA--protein transferase	SPO_RS05080	0.94	0.04	0.96	0.05	0.96	0.04	0.92	0.03	0.03	0.9162	1	0.03	0.5906	1	-0.031	0.8394	1
SPO1012	SPO1012	transcriptional regulator, LuxR family	SPO_RS05095	1.05	0.07	0.87	0.09	0.89	0.03	0.98	0.09	-0.27	0.2324	1	-0.24	0.2228	1	-0.099	0.8746	1
SPO1013	SPO1013	thiolase family protein	SPO_RS05100	0.98	0.06	0.95	0.08	0.98	0.06	0.95	0.12	-0.044	0.8194	1	0	0.879	1	-0.044	0.8794	1
SPO1014	SPO1014	AMP-binding enzyme	SPO_RS05105	1	0.06	0.9	0.06	0.89	0.02	0.9	0.08	-0.15	0.2852	1	-0.17	0.1732	0.994087	-0.15	0.3028	1
SPO1015	SPO1015	3-hydroxybutyrate dehydrogenase, putative	SPO_RS05110	0.99	0.18	1.1	0.07	0.93	0.02	1.02	0.07	0.15	0.6522	1	-0.089	0.6502	1	0.043	1.009	1
SPO1016	SPO1016	hypothetical protein	SPO_RS05115	0.96	0.02	0.9	0.07	0.92	0.04	0.95	0.05	-0.092	0.539	1	-0.061	0.4078	1	-0.015	0.9944	1
SPO1017	SPO1017	lactic acid ABC transporter, ATP-binding protein	SPO_RS05120	1.02	0.17	1.14	0.1	0.97	0.09	0.96	0.15	0.16	0.6522	1	-0.072	0.7892	1	-0.087	0.8346	1
SPO1018	SPO1018	lactic acid ABC transporter, ATP-binding protein	SPO_RS05125	1.01	0.1	1	0.04	0.96	0.05	1.02	0.06	-0.014	0.9148	1	-0.073	0.877	1	0.014	1.0066	1
SPO1019	SPO1019	lactic acid ABC transporter, permease protein	SPO_RS05130	1.05	0.21	0.97	NA	0.9	NA	0.94	NA	-0.11	0.8458	1	-0.22	0.8684	1	-0.16	0.8632	1
SPO1020	SPO1020	lactic acid ABC transporter, permease protein	SPO_RS05135	0.97	0.08	0.99	0.05	0.93	0.04	0.98	0.05	0.029	0.6366	1	-0.06	0.9184	1	0.015	0.886	1
SPO1021	SPO1021	lactic acid ABC transporter, periplasmic substrate-binding protein	SPO_RS05140	0.93	0.03	0.94	0.04	0.97	0.03	0.88	0.05	0.015	0.7772	1	0.06	0.4554	1	-0.079	0.373	1
SPO1022	SPO1022	transcriptional regulator, putative	SPO_RS05145	1.06	0.07	1.1	0.03	1.09	0.04	1.07	0.05	0.053	0.181	0.973501	0.04	0.1994	1	0.013	0.9966	1
SPO1024	SPO1024	hypothetical protein	SPO_RS05155	0.85	0.06	0.93	0.05	0.97	0.07	0.92	0.05	0.13	0.4026	1	0.19	0.2298	1	0.11	0.487	1
SPO1025	SPO1025	sensor histidine kinase	SPO_RS05160	0.91	0.05	0.93	0.04	0.91	0.02	0.95	0.04	0.031	0.9342	1	0	0.9632	1	0.061	0.7658	1
SPO1026	SPO1026	hypothetical protein	SPO_RS05165	1.07	0.03	1	0.03	0.99	0.04	1.04	0.02	-0.097	0.0274	0.340563	-0.11	0.0304	0.367872	-0.041	0.0316	0.327806
SPO1027	SPO1027	putative protein TIGR01244	SPO_RS05170	1.03	0.04	0.95	0.04	0.96	0.02	1.04	0.05	-0.12	0.2782	1	-0.1	0.4518	1	0.014	0.1208	0.773042
SPO1028	SPO1028	YeeE/YedE family protein	SPO_RS05175	1.08	0.08	1	0.06	1.07	0.05	1.1	0.09	-0.11	0.294	1	-0.013	0.989	1	0.026	0.9864	1
SPO1029	SPO1029	YeeE/YedE family protein	SPO_RS05180	1	0.03	1.04	0.04	1.04	0.01	0.94	0.07	0.056	0.028	0.340563	0.056	0.9906	1	-0.088	0.3664	1
SPO1030	SPO1030	metallo-beta-lactamase family protein	SPO_RS05185	0.95	0.04	1	0.02	0.98	0.04	0.93	0.02	0.073	0.545	1	0.044	0.5892	1	-0.03	0.7636	1
SPO1031	SPO1031	hypothetical protein		1.05	0.07	1	0.03	0.98	0.03	0.77	0.26	-0.07	0.9868	1	-0.099	0.4036	1	-0.44	0.7146	1
SPO1032	SPO1032	hypothetical protein	SPO_RS05195	0.94	0.09	0.95	0.13	0.93	0.09	0.93	0.07	0.015	0.9926	1	-0.015	0.9932	1	-0.015	0.8386	1
SPO1033	SPO1033	hypothetical protein	SPO_RS05200	0.12	0.11	0	0	0.47	0.47	0	0	-3.7	0.172	0.951243	1.9	0.922	1	-3.7	0.1814	0.942208
SPO1034	SPO1034	hypothetical protein	SPO_RS05205	1.03	0.02	1.02	0.03	1.02	0.01	1.03	0.04	-0.014	0.9924	1	-0.014	1.001	1	0	1.0024	1
SPO1036	SPO1036	site-specific recombinase, phage integrase family	SPO_RS05215	0.95	0.02	0.99	0.01	0.98	0.02	1.02	0.02	0.059	0.0294	0.340563	0.044	0.478	1	0.1	0.2848	1
SPO1037	SPO1037	hypothetical protein	SPO_RS05220	0.97	0.01	0.98	0.01	0.97	0.01	0.96	0.02	0.015	0.6854	1	0	1.2914	1	-0.015	0.6976	1
SPO1038	SPO1038	hypothetical protein		0.93	0.31	0.67	0.34	1.02	0.14	0.96	0.02	-0.47	0.534	1	0.13	0.9784	1	0.045	0.977	1
SPO1039	SPO1039	hypothetical protein	SPO_RS05235	0.95	0.06	0.95	0.05	0.94	0.03	0.92	0.05	0	0.821	1	-0.015	0.8864	1	-0.046	0.6816	1
SPO1040	SPO1040	hypothetical protein	SPO_RS05240	1.08	0.08	1.07	0.06	0.98	0.07	1.04	0.08	-0.013	1.0258	1	-0.14	0.487	1	-0.054	1.0036	1
SPO1041	SPO1041	hypothetical protein	SPO_RS05245	0.82	0.13	0.78	0.16	0.9	0.08	0.92	0.1	-0.071	0.8836	1	0.13	0.693	1	0.16	0.5824	1
SPO1042	SPO1042	hypothetical protein	SPO_RS05250	0.84	0.06	1.09	0.05	0.9	0.05	0.98	0.05	0.37	0	0	0.098	0.623	1	0.22	0.2124	0.980491
SPO1043	SPO1043	hypothetical protein	SPO_RS05255	0.92	0.1	0.92	0.08	0.8	0.09	0.83	0.15	0	0.9052	1	-0.2	0.4508	1	-0.15	0.7832	1
SPO1044	SPO1044	hypothetical protein		0.93	0.06	0.86	0.04	0.85	0.02	0.9	0.07	-0.11	0.3178	1	-0.13	0.3128	1	-0.047	0.678	1
SPO1044a	SPO1044a	hypothetical protein	SPO_RS05270	0.92	0.06	0.96	0.05	0.96	0.04	1.03	0.04	0.061	0.6244	1	0.061	0.46	1	0.16	0.2838	1
SPO1045	SPO1045	hypothetical protein	SPO_RS22790	1.02	0.01	1.02	0.01	1.02	0.01	1.01	0.01	0	0.9922	1	0	2	1	-0.014	2	1
SPO1046	SPO1046	hypothetical protein	SPO_RS22795	1	0.01	0.98	0.01	1	0.01	0.98	0.01	-0.029	0.6322	1	0	1.0094	1	-0.029	0.5316	1
SPO1047	SPO1047	RNA-dependent DNA polymerase, putative	SPO_RS22425	0.98	0.01	1	0.01	0.99	0.01	1	0	0.029	0.4212	1	0.014	0.72	1	0.029	0	0
SPO1048	SPO1048	hypothetical protein	SPO_RS05275	0.97	0.03	0.98	0.02	0.96	0.01	0.96	0.01	0.015	0.8926	1	-0.015	0.7444	1	-0.015	0.7916	1
SPO1049	SPO1049	DNA methylase, C-5 cytosine-specific family	SPO_RS22430	1.09	NA	NA	NA	1.03	NA	NA	NA	NA	NA	NA	-0.081	0.8462	1	NA	NA	NA
SPO1050	SPO1050	site-specific recombinase, phage integrase family	SPO_RS05300	0.95	0.04	0.96	0.03	1.02	0.01	1.04	0.04	0.015	0.8988	1	0.1	0.4428	1	0.13	0.314	1
SPO1051	SPO1051	hypothetical protein	SPO_RS05320	0.88	0.09	0.92	0.06	0.95	0.05	0.88	0.06	0.063	0.8282	1	0.11	0.4706	1	0	1.006	1
SPO1052	SPO1052	hypothetical protein	SPO_RS05330	0.94	0.02	0.93	0.07	0.98	0.02	0.85	0.06	-0.015	0.927	1	0.06	0.1666	0.985266	-0.14	0.1174	0.764607
SPO1053	SPO1053	hypothetical protein	SPO_RS05345	1.04	0.03	1.02	0.03	1.02	0.02	1.08	0.03	-0.028	0.0288	0.340563	-0.028	0	0	0.054	0.9886	1
SPO1054	SPO1054	hypothetical protein	SPO_RS05350	0.56	0.27	1.03	0.14	0.97	0.1	0.61	0.29	0.87	0.2344	1	0.78	0.1714	0.991422	0.12	0.8916	1
SPO1055	SPO1055	hypothetical protein	SPO_RS05355	0.99	0.06	1.06	0.04	1.02	0.01	1.07	0.01	0.098	0.6758	1	0.043	0.5846	1	0.11	0.0262	0.327571
SPO1056	SPO1056	hypothetical protein	SPO_RS05360	0.97	0.05	0.97	0.03	0.96	0.04	0.96	0.06	0	0.7546	1	-0.015	1.0004	1	-0.015	0.9968	1
SPO1057	SPO1057	transcriptional regulator, AraC family	SPO_RS05365	0.94	0.06	0.99	0.07	0.98	0.04	0.98	0.04	0.074	0.5332	1	0.06	0.4046	1	0.06	0.5522	1
SPO1058	SPO1058	acyltransferase, HtrB family	SPO_RS05370	1	0.03	1.03	0.04	0.97	0.04	1.05	0.04	0.042	0.9916	1	-0.044	0.7268	1	0.07	0.1054	0.764607
SPO1059	SPO1059	serine/threonine protein kinase	SPO_RS22140	0.98	0.02	0.96	0.01	0.99	0.03	0.98	0.03	-0.029	0.7736	1	0.014	0.4244	1	0	1.3248	1
SPO1060	SPO1060	hypothetical protein	SPO_RS05380	0.97	0.04	0.93	0.01	0.95	0.02	0.95	0.01	-0.06	0.4314	1	-0.03	0.9108	1	-0.03	0.7818	1
SPO1061	SPO1061	LysM domain protein	SPO_RS05385	0.96	0.02	1.01	0.03	0.97	0.03	1.02	0.02	0.073	0.3948	1	0.015	1.0064	1	0.087	0.2916	1
SPO1062	SPO1062	LysM domain protein	SPO_RS05390	0.91	0.02	0.89	0.04	0.92	0.06	0.94	0.05	-0.032	0.772	1	0.016	0.9122	1	0.046	0.6884	1
SPO1063	SPO1063	hypothetical protein	SPO_RS05395	1	0.02	0.87	0.06	0.93	0.06	0.97	0.07	-0.2	0.143	0.874425	-0.1	0.4212	1	-0.044	0.9236	1
SPO1064	SPO1064	serine/threonine protein phosphatase, putative	SPO_RS05400	0.98	0.06	1.09	0.04	1.02	0.02	1.02	0.03	0.15	0.0264	0.340563	0.057	0.7506	1	0.057	0.6624	1
SPO1065	SPO1065	hypothetical protein	SPO_RS05405	0.9	0.04	0.97	0.02	0.97	0.05	0.94	0.06	0.11	0.129	0.874425	0.11	0.3152	1	0.062	0.5424	1
SPO1066	SPO1066	hypothetical protein	SPO_RS05410	1.05	0.04	1	0.04	1.02	0.03	1.03	0.03	-0.07	0.9972	1	-0.041	1.004	1	-0.027	0.9948	1
SPO1067	SPO1067	hypothetical protein	SPO_RS05415	1.01	0.05	0.96	0.04	0.98	0.03	1.03	0.02	-0.073	0.6196	1	-0.043	0.7314	1	0.028	1.0094	1
SPO1068	SPO1068	hypothetical protein	SPO_RS05420	1	0.05	0.94	0.1	0.9	0.07	0.78	0.13	-0.088	0.6558	1	-0.15	0.2094	1	-0.35	0.2102	0.972768
SPO1069	SPO1069	hypothetical protein	SPO_RS05425	0.97	0.07	0.96	0.09	1.01	0.06	1.02	0.06	-0.015	1.0492	1	0.058	0.8436	1	0.072	0.5796	1
SPO1070	SPO1070	hypothetical protein	SPO_RS05430	0.98	0.02	0.95	0.01	0.95	0.02	0.9	0.04	-0.044	0.258	1	-0.044	0.546	1	-0.12	0.2272	1
SPO1071	SPO1071	glutamine amidotransferase, class-I	SPO_RS05435	1	0.05	1	0.04	0.99	0.02	0.99	0.04	0	0.994	1	-0.014	0.8922	1	-0.014	0.6526	1
SPO1072	SPO1072	putative protein TIGR01033	SPO_RS05440	1.01	0.16	1	0.05	0.91	0.13	0.88	0.12	-0.014	0.9606	1	-0.15	0.569	1	-0.2	0.5602	1
SPO1073	SPO1073	bordetella uptake gene family protein	SPO_RS05445	1.09	0.08	0.99	0.13	1	0.08	1.02	0.1	-0.14	0.344	1	-0.12	0.2906	1	-0.095	0.3472	1
SPO1074	SPO1074	hypothetical protein	SPO_RS05450	0.85	0.13	1.08	0.04	1.04	0.04	1.03	0.04	0.34	0.0796	0.744613	0.29	0.372	1	0.27	0.3966	1
SPO1075	SPO1075	hypothetical protein	SPO_RS05455	1	NA	1.13	NA	0.98	NA	0.98	0.03	0.17	0.865	1	-0.029	1.4152	1	-0.029	1.15	1
SPO1076	SPO1076	trkA-C domain protein	SPO_RS05460	0.99	0.03	0.98	0.05	0.97	0.03	0.98	0.02	-0.014	0.813	1	-0.029	0.4228	1	-0.014	0.5804	1
SPO1077	SPO1077	nitroreductase family protein	SPO_RS05465	1.07	0.04	0.99	0.04	1.03	0.03	1.05	0.06	-0.11	0.118	0.839902	-0.054	0.0292	0.367872	-0.027	0.1958	0.964855
SPO1078	SPO1078	transcriptional regulator, LysR family	SPO_RS05470	0.81	0.16	1.03	0.03	0.9	0.11	1.02	0.01	0.34	0.3396	1	0.15	0.7106	1	0.33	0.4078	1
SPO1079	SPO1079	L-lysine exporter, putative	SPO_RS05475	0.85	0.34	1.09	0.14	0.8	0.08	0.82	0.31	0.36	0.5334	1	-0.086	0.7696	1	-0.051	0.8296	1
SPO1080	SPO1080	hypothetical protein	SPO_RS05480	1.1	0.11	1.1	0.02	1.06	0.01	1.01	0.11	0	1.1014	1	-0.053	0.4308	1	-0.12	0.5092	1
SPO1081	SPO1081	hypothetical protein		1.04	0.03	0.95	0.03	0.98	0.03	1.09	0.05	-0.13	0.2522	1	-0.085	0.9104	1	0.067	0.0304	0.327571
SPO1082	betI	HTH-type transcriptional regulator BetI	SPO_RS05490	1.15	0.34	0.91	0.18	0.88	0.12	1.15	0.41	-0.33	0.4888	1	-0.38	0.5346	1	0	0.9984	1
SPO1083	betC	choline sulfatase	SPO_RS05495	1.03	0.04	1	0.01	1.02	0.02	1.03	0.02	-0.042	1.0038	1	-0.014	1.015	1	0	0.9902	1
SPO1084	SPO1084	hypothetical protein	SPO_RS05500	0.97	0.07	1.01	0.29	1.21	0.16	1.06	0.26	0.058	0.9758	1	0.32	0.3598	1	0.13	0.8848	1
SPO1085	SPO1085	hypothetical protein	SPO_RS05505	0.93	0.02	0.87	0.06	0.9	0.05	0.87	0.06	-0.095	0.3632	1	-0.047	0.6636	1	-0.095	0.2024	0.964855
SPO1086	SPO1086	transcriptional regulator, TetR family	SPO_RS05510	0.88	0.14	1	0.04	1.07	0.04	0.77	0.26	0.18	0.6346	1	0.28	0.1162	0.863559	-0.19	0.7272	1
SPO1087	betT	choline transporter	SPO_RS05515	0.96	0.05	0.9	0.03	0.98	0.04	1.02	0.04	-0.092	0.232	1	0.029	0.9456	1	0.087	0.8264	1
SPO1088	betA	choline dehydrogenase	SPO_RS05520	0.98	0.04	1	0.02	1	0.02	1.05	0.03	0.029	1.0248	1	0.029	0.6182	1	0.099	0.0278	0.327571
SPO1089	SPO1089	hypothetical protein	SPO_RS05525	1.03	0.03	0.9	0.06	0.97	0.03	1.02	0.08	-0.19	0.278	1	-0.086	0.546	1	-0.014	1.1656	1
SPO1090	SPO1090	DNA-binding protein, putative	SPO_RS05530	1.01	0.03	0.98	0.02	1	0.01	0.98	0.02	-0.043	0.6432	1	-0.014	1.021	1	-0.043	0.5248	1
SPO1091	SPO1091	YCII-related domain protein	SPO_RS05535	0.56	0.3	0.99	0.17	0.88	0.17	0.6	0.6	0.81	0.3092	1	0.64	0.4372	1	0.098	1.0184	1
SPO1092	SPO1092	transcriptional regulator, LysR family	SPO_RS05540	1.03	0.04	1	0.03	0.94	0.01	0.94	0.04	-0.042	0.9912	1	-0.13	0.1488	0.915984	-0.13	0.4678	1
SPO1093	SPO1093	drug resistance transporter, Bcr/CflA family	SPO_RS05545	0.97	0.05	0.96	0.03	0.94	0.02	0.96	0.04	-0.015	1.0014	1	-0.045	0.7744	1	-0.015	0.7428	1
SPO1094	pccB	propionyl-CoA carboxylase, beta subunit	SPO_RS05550	0.16	0.16	0	0	0	0	0.39	0.23	-4.1	1.0064	1	-4.1	1.0254	1	1.2	0.4246	1
SPO1094a	SPO1094a	hypothetical protein	SPO_RS05555	1.06	0.02	0.98	0.02	1.02	0.01	1	0.02	-0.11	0	0	-0.055	0	0	-0.083	0.0278	0.327571
SPO1095	SPO1095	hypothetical protein	SPO_RS22440	1	0.04	0.95	0.03	0.98	0.04	0.97	0.02	-0.073	0.2322	1	-0.029	0.7136	1	-0.044	0.5932	1
SPO1097	SPO1097	hypothetical protein	SPO_RS05570	0.41	0.15	0.67	0.1	0.76	0.06	0.4	0.15	0.7	0.2298	1	0.87	0.027	0.367872	-0.035	0.9954	1
SPO1098	SPO1098	hypothetical protein	SPO_RS05575	0.76	0.05	0.86	0.06	0.87	0.02	0.8	0.1	0.18	0.1904	1	0.19	0.0916	0.801662	0.073	0.6866	1
SPO1101	pccA	propionyl-CoA carboxylase, alpha subunit	SPO_RS05585	0.22	0.15	0.56	0.19	0.21	0.14	0.35	0.21	1.3	0.1482	0.874425	-0.064	0.8256	1	0.65	0.6456	1
SPO1102	SPO1102	lipoprotein, putative	SPO_RS05590	0	NA	1.31	0.27	0.83	NA	0	NA	7	0.576	1	6.4	0.8632	1	0	2	1
SPO1103	SPO1103	hypothetical protein		0.99	0.04	0.98	0.07	0.97	0.05	0.98	0.05	-0.014	0.8312	1	-0.029	0.828	1	-0.014	1.008	1
SPO1104	SPO1104	hypothetical protein	SPO_RS05600	1.05	0.07	1	0.06	1.06	0.06	1	0.04	-0.07	0.1436	0.874425	0.014	0.3342	1	-0.07	0.1382	0.834939
SPO1106	SPO1106	hypothetical protein	SPO_RS05610	1.06	0.09	0.9	0.1	1.01	0.07	0.62	0.24	-0.23	0.1418	0.874425	-0.069	0.3782	1	-0.76	0.0258	0.327571
SPO1107	SPO1107	phosphinothricin N-acetyltransferase, putative	SPO_RS05615	0.98	0.04	1.03	0.03	0.96	0.03	0.96	0.01	0.071	0.8934	1	-0.029	0.49	1	-0.029	0.5982	1
SPO1108	SPO1108	DnaJ-like protein DjlA, putative	SPO_RS05620	1	0.07	1.02	0.02	1.05	0.04	0.98	0.03	0.028	1.0014	1	0.07	0.9962	1	-0.029	0.892	1
SPO1109	SPO1109	endonuclease/exonuclease/phosphatase family protein	SPO_RS05625	0.91	0.02	1	0.02	0.96	0.04	0.95	0.02	0.13	0	0	0.076	0.5434	1	0.061	0.2542	1
SPO1110	SPO1110	transcriptional regulator, LysR family	SPO_RS05635	1.05	0.07	0.96	0.05	1.02	0.01	0.93	0.07	-0.13	0.1912	1	-0.041	0.1054	0.863559	-0.17	0.0894	0.706968
SPO1111	SPO1111	hypothetical protein	SPO_RS05640	0.99	0.19	1	0.13	1.06	0.07	0.97	0.12	0.014	0.943	1	0.098	0.5478	1	-0.029	0.9972	1
SPO1112	SPO1112	TRAP transporter, periplasmic protein	SPO_RS05645	0.96	0.06	1.01	0.05	0.97	0.03	0.99	0.04	0.073	0.6956	1	0.015	1.005	1	0.044	0.6702	1
SPO1113	SPO1113	TRAP transporter, transmembrane protein, putative	SPO_RS05650	0.99	0.03	1.03	0.03	1.02	0.02	1.05	0.02	0.057	0.9998	1	0.043	1.0072	1	0.084	1.004	1
SPO1114	SPO1114	TRAP dicarboxylate transporter, DctM subunit	SPO_RS05655	1	0.03	1.04	0.06	1	0.02	0.98	0.03	0.056	1.0214	1	0	0.8638	1	-0.029	0.7724	1
SPO1115	SPO1115	hypothetical protein	SPO_RS05660	1.03	0.02	0.99	0.03	0.98	0.02	1	0.02	-0.057	0.5638	1	-0.071	0.8372	1	-0.042	1.173	1
SPO1116	SPO1116	hypothetical protein	SPO_RS05665	1.01	0.01	1	0.01	1.01	0.01	1.01	0.01	-0.014	0.4294	1	0	0.4308	1	0	0.4312	1
SPO1117	SPO1117	phosphatase, Ppx/GppA family	SPO_RS05670	0.5	0.06	0.6	0.06	0.52	0.07	0.62	0.06	0.26	0.2568	1	0.055	0.8118	1	0.3	0.167	0.913676
SPO1119	SPO1119	membrane protein	SPO_RS05680	1.07	0.03	1.02	0.05	1.07	0.03	1.03	0.06	-0.068	0.143	0.874425	0	0	0	-0.054	0.1448	0.834939
SPO1120	SPO1120	hypothetical protein	SPO_RS05685	0.66	0.08	0.84	0.05	0.86	0.07	0.87	0.04	0.34	0.1728	0.951243	0.38	0.1152	0.863559	0.39	0.028	0.327571
SPO1122	SPO1122	hypothetical protein	SPO_RS05695	0.89	0.1	1.01	0.09	1.07	0.05	1.08	0.09	0.18	0.4834	1	0.26	0.1168	0.863559	0.28	0.2252	1
SPO1125	SPO1125	hypothetical protein	SPO_RS05710	0.86	0.3	1.08	0.02	0.88	0.1	1.05	0.06	0.33	0.5986	1	0.033	1.0072	1	0.28	0.9152	1
SPO1126	SPO1126	cytochrome c family protein	SPO_RS05715	1.08	0.03	1.04	0.02	1.02	0.04	1.08	0.04	-0.054	0	0	-0.082	0.1488	0.915984	0	1.3396	1
SPO1127	SPO1127	cytochrome c family protein	SPO_RS05720	0.98	0.05	0.66	0.11	1	0.08	0.9	0.1	-0.56	0.0578	0.568008	0.029	0.696	1	-0.12	0.698	1
SPO1128	SPO1128	hypothetical protein	SPO_RS05725	1.1	0.05	1.07	0.04	1.08	0.01	1.06	0.05	-0.04	0.1136	0.839902	-0.026	1.017	1	-0.053	1.009	1
SPO1129	SPO1129	hypothetical protein	SPO_RS05730	1.01	0.05	1.1	0.02	1	0.03	1.02	0.03	0.12	0.1392	0.874425	-0.014	0.988	1	0.014	1.0026	1
SPO1130	SPO1130	thioesterase family protein	SPO_RS05735	1.17	0.18	1.11	0.12	1.03	0.09	0.99	0.13	-0.075	0.6968	1	-0.18	0.3214	1	-0.24	0.355	1
SPO1131	SPO1131	glycine betaine/proline ABC transporter, periplasmic substrate-binding protein	SPO_RS05740	1.07	0.04	1.04	0.04	1	0.04	1.02	0.02	-0.041	1.3486	1	-0.097	1.0108	1	-0.068	0.9994	1
SPO1132	SPO1132	glycine betaine/proline ABC transporter, ATP-binding protein	SPO_RS05745	0.97	0.04	1.03	0.05	1.01	0.02	1.07	0.06	0.086	0.7604	1	0.058	0.9004	1	0.14	0.117	0.764607
SPO1133	SPO1133	glycine betaine/proline ABC transporter, permease protein	SPO_RS05750	0.9	0.07	0.97	0.03	0.97	0.03	0.97	0.05	0.11	0.602	1	0.11	0.6238	1	0.11	0.5508	1
SPO1134	SPO1134	NnrU family protein	SPO_RS05755	1.01	0.14	1.01	0.05	0.98	0.05	1.02	0.06	0	0.9934	1	-0.043	0.9082	1	0.014	0.9972	1
SPO1135	SPO1135	hypothetical protein	SPO_RS05760	1.1	0.03	1	0.03	0.95	0.04	1.07	0.05	-0.14	0.0284	0.340563	-0.21	0.051	0.568681	-0.04	0.9828	1
SPO1136	atf	Diaminobutyric acid transaminase	SPO_RS05765	0.94	0.05	0.91	0.03	0.95	0.04	0.93	0.06	-0.046	0.492	1	0.015	1.0224	1	-0.015	0.7604	1
SPO1137	ssd	Aspartate-semialdehyde dehydrogenase	SPO_RS05770	0.88	0.04	0.94	0.03	0.88	0.05	0.89	0.02	0.094	0.3714	1	0	1.0618	1	0.016	0.8804	1
SPO1138	asnC	asnC transcriptional regulator	SPO_RS05775	0.76	0.11	0.98	0.05	0.92	0.02	0.87	0.06	0.36	0.0816	0.75003	0.27	0.1108	0.863559	0.19	0.488	1
SPO1139	eutE	ectoine utilization protein EutE	SPO_RS05780	1.01	0.04	0.96	0.03	0.93	0.04	0.9	0.06	-0.073	0.3342	1	-0.12	0.371	1	-0.16	0.1038	0.764607
SPO1140	eutD	Ectoine hydrolase	SPO_RS05785	0.91	0.07	0.95	0.03	0.95	0.05	0.94	0.06	0.061	0.7932	1	0.061	0.6862	1	0.046	0.7442	1
SPO1141	eutC	ornithine cyclodeaminase/mu-crystallin family protein	SPO_RS05790	1.03	0.17	0.88	0.09	0.86	0.06	0.9	0.17	-0.22	0.5946	1	-0.26	0.5502	1	-0.19	0.6612	1
SPO1142	eutB	ectoine utilization protein EutB	SPO_RS05795	0.92	0.02	1	0.03	0.92	0.03	0.92	0.02	0.12	0.12	0.841366	0	1.038	1	0	0.9972	1
SPO1143	eutA	Ectoine utilization protein EutA	SPO_RS05800	0.83	0.07	0.82	0.06	0.98	0.03	0.86	0.09	-0.017	0.9868	1	0.24	0.1108	0.863559	0.051	0.8768	1
SPO1144	SPO1144	universal stress protein family protein	SPO_RS05805	0.94	0.12	0.96	0.09	0.98	0.05	0.93	0.04	0.03	0.9112	1	0.06	0.9282	1	-0.015	0.9344	1
SPO1145	uehC	Ectoine/5-hydroxyectoine TRAP transporter, periplasmic binding protein	SPO_RS05810	0.98	0.04	1.02	0.03	1.02	0.03	1	0.03	0.057	0.34	1	0.057	0.46	1	0.029	0.5392	1
SPO1146	uehB	Ectoine/5-hydroxyectoine TRAP transporter, small integral membrane protein	SPO_RS05815	0.9	0.03	0.98	0.05	1	0.02	0.98	0.04	0.12	0.261	1	0.15	0.085	0.788455	0.12	0.219	1
SPO1147	uehA	Ectoine/5-hydroxyectoine TRAP transporter, large integral membrane protein	SPO_RS05820	0.9	0.03	0.92	0.02	0.94	0.03	0.9	0.07	0.031	0.6202	1	0.062	0.4908	1	0	0.9792	1
SPO1148	enuR	Ectoine/5-hydroxyectoine transcriptional regulator	SPO_RS05825	1.01	0.06	1.05	0.04	1.04	0.03	0.93	0.02	0.055	1.0226	1	0.042	0.9834	1	-0.12	0.344	1
SPO1150	SPO1150	RNA methyltransferase, TrmH family, group 3	SPO_RS05830	1.18	0.07	1.04	0.15	1.1	0.09	1.04	0.05	-0.18	0.6244	1	-0.1	0.3434	1	-0.18	0.3308	1
SPO1151	SPO1151	hypothetical protein	SPO_RS05835	1.08	0.42	0.88	NA	0.97	NA	0.93	NA	-0.29	0.847	1	-0.15	0.8662	1	-0.21	0.8516	1
SPO1152	SPO1152	twin-arginine translocation pathway signal sequence domain protein, putative	SPO_RS05840	1.09	0.03	0.97	0.02	0.98	0.04	0.99	0.06	-0.17	0.084	0.751317	-0.15	0.2052	1	-0.14	0.0268	0.327571
SPO1153	SPO1153	CoA-binding domain protein	SPO_RS05845	1.02	0.11	0.98	0.08	0.98	0.03	0.97	0.09	-0.057	0.8602	1	-0.057	0.9848	1	-0.072	0.8836	1
SPO1154	SPO1154	lipoprotein, putative	SPO_RS05850	1.02	0.07	1.03	0.03	1.02	0.03	0.95	0.03	0.014	0.9874	1	0	0.9886	1	-0.1	0.4404	1
SPO1155	hisE	Phosphoribosyl-ATP pyrophosphatase (EC 3.6.1.31)	SPO_RS05855	0.05	0.05	0.35	0.22	0	0	0.16	0.16	2.6	0.1394	0.874425	-2.6	0	0	1.5	0.4338	1
SPO1156	hisF	imidazole glycerol phosphate synthase, cyclase subunit	SPO_RS05860	NA	NA	NA	NA	1.72	NA	NA	NA	NA	NA	NA	NA	NA	NA	NA	NA	NA
SPO1159	SPO1159	hypothetical protein	SPO_RS05875	0.9	0.11	0.75	0.26	0.92	0.06	0.86	0.06	-0.26	0.8922	1	0.031	0.8346	1	-0.065	0.6742	1
SPO1160	SPO1160	hypothetical protein	SPO_RS05880	0.95	0.05	0.97	0.02	0.94	0.02	0.91	0.04	0.03	0.9796	1	-0.015	0.9786	1	-0.061	0.6614	1
SPO1161	SPO1161	transcriptional regulator, AraC family	SPO_RS05885	0.98	0.02	0.94	0.05	1.02	0.02	1	0.02	-0.06	0.5512	1	0.057	0.3682	1	0.029	0.6674	1
SPO1164	SPO1164	hypothetical protein	SPO_RS05900	1.05	0.13	1.09	0.08	0.96	0.05	0.91	0.13	0.053	0.5596	1	-0.13	0.8086	1	-0.2	0.5408	1
SPO1165	SPO1165	hypothetical protein	SPO_RS05905	0.96	0.14	0.96	0.1	1	0.05	0.96	0.04	0	0.7546	1	0.058	0.8114	1	0	0.8522	1
SPO1166	SPO1166	aminotransferase, class III family	SPO_RS05910	1.02	0.06	1	0.04	1	0.03	1	0.04	-0.028	1.0286	1	-0.028	0.9938	1	-0.028	0.8684	1
SPO1168	SPO1168	hypothetical protein	SPO_RS05920	0.72	0.37	0.99	0.33	0.69	0.35	0.92	0.32	0.45	0.4302	1	-0.061	0.8708	1	0.35	0.4868	1
SPO1171	pyc	pyruvate carboxylase	SPO_RS05935	1.06	0.02	0.99	0.02	0.97	0.01	0.99	0.01	-0.098	0	0	-0.13	0	0	-0.098	0	0
SPO1172	SPO1172	FMN-dependent alpha-hydroxy acid dehydrogenase family protein	SPO_RS05940	1.18	0.05	1.1	0.05	1.01	0.03	1.04	0.03	-0.1	0.1998	1	-0.22	0	0	-0.18	0.1144	0.764607
SPO1173	SPO1173	diguanylate cyclase, putative	SPO_RS05945	1.07	0.06	0.98	0.09	1	0.08	0.92	0.07	-0.13	0.2604	1	-0.097	0.3232	1	-0.22	0.1116	0.764607
SPO1174	SPO1174	DNA helicase II, putative	SPO_RS05950	0.97	0.06	0.96	0.02	0.95	0.04	0.95	0.06	-0.015	0.9908	1	-0.03	0.9826	1	-0.03	0.995	1
SPO1175	SPO1175	hypothetical protein	SPO_RS05955	0.98	0.08	0.97	0.02	0.99	0.05	0.98	0.04	-0.015	0.7798	1	0.014	1.05	1	0	0.9336	1
SPO1176	SPO1176	Ser/Thr protein phosphatase family protein	SPO_RS05960	1	0.02	1.01	0.03	0.94	0.03	1	0.02	0.014	0.8614	1	-0.088	0.0298	0.367872	0	0.4238	1
SPO1181	SPO1181	penicillin-binding protein	SPO_RS05985	1.1	0.16	1.07	0.03	0.92	NA	NA	NA	-0.04	0.7196	1	-0.26	0.8588	1	NA	NA	NA
SPO1185	SPO1185	hypothetical protein	SPO_RS06005	1.02	0.01	1.01	0.01	1	0.01	1.01	0.01	-0.014	1.0238	1	-0.028	1.5688	1	-0.014	0.9882	1
SPO1186	SPO1186	TPR domain protein	SPO_RS06010	0.8	0.02	0.76	0.04	0.84	0.01	0.76	0.02	-0.073	0.337	1	0.07	0.0854	0.788455	-0.073	0.1884	0.964855
SPO1188	SPO1188	putative protein TIGR00275	SPO_RS06020	1	0.06	0.98	0.04	0.99	0.04	0.96	0.04	-0.029	0.7214	1	-0.014	0.7826	1	-0.058	0.5122	1
SPO1189	SPO1189	hypothetical protein	SPO_RS06025	1.02	0.02	1.06	0.06	1.13	0.08	1.2	0.05	0.055	0	0	0.15	0	0	0.23	0	0
SPO1190	SPO1190	transcriptional regulator family protein	SPO_RS06030	0.86	0.14	0.89	0.12	0.96	0.14	0.62	0.31	0.049	0.9372	1	0.16	0.7504	1	-0.47	0.5994	1
SPO1191	gst	glutathione S-transferase	SPO_RS06035	0.74	0.14	0.7	0.37	0.84	0.15	0.77	0.22	-0.079	0.8882	1	0.18	0.68	1	0.057	0.7512	1
SPO1192	SPO1192	hypothetical protein	SPO_RS06040	0.6	0.4	0.53	0.29	0.64	0.33	1.01	0.03	-0.18	0.8826	1	0.092	0.9656	1	0.74	0.4342	1
SPO1194	SPO1194	cell division protein FtsW	SPO_RS06050	0.71	NA	NA	NA	0.97	NA	NA	NA	NA	NA	NA	0.44	1.4208	1	NA	NA	NA
SPO1197	SPO1197	amino acid permease	SPO_RS06065	1.08	0.05	1.1	0.05	0.99	0.04	0.98	0.05	0.026	1.016	1	-0.12	0.1174	0.863559	-0.14	0.1168	0.764607
SPO1199	SPO1199	hypothetical protein	SPO_RS06085	0.94	0.23	0.82	0.42	1.16	0.16	0.87	0.45	-0.19	0.8062	1	0.3	0.6518	1	-0.11	0.9352	1
SPO1204	ftsZ	cell division protein FtsZ	SPO_RS06110	0.98	0.06	0.95	0.08	0.84	0.11	0.95	0.06	-0.044	0.8298	1	-0.22	0.4698	1	-0.044	0.7844	1
SPO1205	lpxC	UDP-3-0-acyl N-acetylglucosamine deacetylase	SPO_RS06115	NA	NA	NA	NA	NA	NA	1.31	NA	NA	NA	NA	NA	NA	NA	NA	NA	NA
SPO1206	SPO1206	competence lipoprotein ComL, putative	SPO_RS06120	0.72	0.12	0.94	0.08	0.91	0.07	0.57	0.2	0.38	0.2686	1	0.33	0.3798	1	-0.33	0.5012	1
SPO1207	recN	DNA repair protein RecN	SPO_RS06125	1.06	0.02	0.9	0.06	1	0.01	1.05	0.05	-0.23	0.1642	0.945045	-0.083	0.436	1	-0.014	0.0276	0.327571
SPO1208	SPO1208	voltage-gated chloride channel family protein	SPO_RS06130	1.18	0.22	0.92	0.04	0.86	0.03	0.52	0.52	-0.36	0.3086	1	-0.45	0.3166	1	-1.2	0.3484	1
SPO1209	SPO1209	MlrC domain protein	SPO_RS06135	1.04	0.03	1.05	0.02	1	0.01	0.98	0.03	0.014	0	0	-0.056	0.845	1	-0.085	0.4618	1
SPO1210	SPO1210	oligopeptide ABC transporter, periplasmic oligopeptide-binding protein	SPO_RS06140	1.06	0.03	0.99	0.01	1.02	0.02	1	0.02	-0.098	0.4344	1	-0.055	0.981	1	-0.083	1.0084	1
SPO1211	SPO1211	oligopeptide ABC transporter, permease protein	SPO_RS06145	1.07	0.02	1.01	0.04	1.04	0.02	1	0.04	-0.082	0.0298	0.340563	-0.041	0	0	-0.097	0.03	0.327571
SPO1212	SPO1212	oligopeptide ABC transporter, permease protein	SPO_RS06150	1.03	0.01	0.98	0.04	1.02	0.03	1.04	0.03	-0.071	0.8124	1	-0.014	0.99	1	0.014	1.0076	1
SPO1213	SPO1213	oligopeptide ABC transporter, ATP-binding protein	SPO_RS06155	0.98	0.02	0.99	0.01	0.9	0.01	0.98	0.05	0.014	0.704	1	-0.12	0	0	0	1.0078	1
SPO1214	SPO1214	hippurate hydrolase	SPO_RS06160	0.98	0.03	1.01	0.02	0.98	0	0.99	0.03	0.043	0.5348	1	0	0.9408	1	0.014	0.7834	1
SPO1215	SPO1215	peptidase, M20/M25/M40 family	SPO_RS06165	0.97	0.08	1.01	0.03	1.03	0.03	0.96	0.04	0.058	0.5658	1	0.086	0.5588	1	-0.015	1.0672	1
SPO1216	SPO1216	hypothetical protein	SPO_RS06170	0.84	0.04	0.86	0.05	0.91	0.03	0.89	0.02	0.034	0.686	1	0.11	0.2344	1	0.082	0.376	1
SPO1217	SPO1217	DNA-binding protein, putative	SPO_RS06175	0.89	0.01	0.88	0.09	0.8	0.07	0.92	0.1	-0.016	0.9712	1	-0.15	0.344	1	0.047	0.682	1
SPO1218	SPO1218	site-specific recombinase, phage integrase family	SPO_RS06190	0.94	0.02	0.93	0.01	0.92	0.02	0.92	0.01	-0.015	0.6966	1	-0.031	0.461	1	-0.031	0.518	1
SPO1219	SPO1219	site-specific recombinase, phage integrase family	SPO_RS06195	1.06	0	1.05	0.01	1.05	0	1.05	0.01	-0.014	0	0	-0.014	0	0	-0.014	0	0
SPO1220	SPO1220	hypothetical protein	SPO_RS06200	0.94	0.01	0.96	0.02	0.96	0.01	0.94	0.04	0.03	0.4346	1	0.03	0.3782	1	0	0.8176	1
SPO1221	SPO1221	hypothetical protein	SPO_RS22805	0.99	0	0.99	0	0.99	0.01	1	0	0	0.9984	1	0	1.2538	1	0.014	0.1018	0.764607
SPO1222	SPO1222	site-specific recombinase, resolvase family	SPO_RS06210	0.92	0.02	0.89	0.01	0.93	0.01	0.93	0	-0.047	0.173	0.951243	0.015	0.5332	1	0.015	0.3306	1
SPO1223	SPO1223	hypothetical protein	SPO_RS06215	0.93	0.05	1.02	0.08	0.91	0.07	0.92	0.05	0.13	0.5912	1	-0.031	0.5366	1	-0.015	0.6622	1
SPO1224	SPO1224	hypothetical protein	SPO_RS06220	0.91	0.02	0.91	0.02	0.91	0.04	0.92	0.03	0	1.011	1	0	0.9874	1	0.016	0.7528	1
SPO1225	SPO1225	hypothetical protein		0.75	0.16	0.7	0.24	0.93	0.1	0.79	0.06	-0.098	0.9022	1	0.31	0.3484	1	0.074	0.8878	1
SPO1226	SPO1226	lipoprotein, putative	SPO_RS22815	0.93	0.01	0.97	0.01	0.94	0.02	0.96	0.01	0.06	0.0286	0.340563	0.015	0.755	1	0.045	0.1372	0.834939
SPO1226a	SPO1226a	hypothetical protein	SPO_RS22820	0.93	0.03	0.94	0.02	0.97	0.02	1.01	0.02	0.015	0.7356	1	0.06	0.2858	1	0.12	0.1382	0.834939
SPO1227	SPO1227	hypothetical protein	SPO_RS06235	0.95	0.01	0.95	0.02	0.96	0.01	0.97	0.03	0	1.0716	1	0.015	0.6848	1	0.03	0.7524	1
SPO1228	SPO1228	hypothetical protein	SPO_RS06240	0.91	0.03	0.92	0.02	0.93	0.01	0.96	0.03	0.016	0.7602	1	0.031	0.6628	1	0.076	0.254	1
SPO1229	SPO1229	hypothetical protein	SPO_RS06250	0.94	0.03	0.91	0.03	0.92	0.01	0.96	0.04	-0.046	0.779	1	-0.031	0.8258	1	0.03	0.6644	1
SPO1230	SPO1230	hypothetical protein	SPO_RS22145	0.97	0.01	0.92	0.01	0.95	0.02	0.93	0.01	-0.076	0.0966	0.791435	-0.03	0.3964	1	-0.06	0.0562	0.537833
SPO1231	SPO1231	hypothetical protein	SPO_RS06260	0.9	0.02	0.96	0.02	0.94	0.02	0.95	0.01	0.092	0.0912	0.758751	0.062	0.2816	1	0.077	0.1976	0.964855
SPO1232	SPO1232	DNA-binding protein, H-NS family	SPO_RS06265	0.88	0.04	0.91	0.06	0.9	0.01	0.84	0.05	0.048	0.7154	1	0.032	0.6364	1	-0.066	0.4852	1
SPO1233	SPO1233	hypothetical protein	SPO_RS06270	0.9	0.02	0.93	0.01	0.93	0	0.92	0	0.047	0.2516	1	0.047	0.138	0.915984	0.031	0.4068	1
SPO1234	SPO1234	hypothetical protein	SPO_RS06275	1.01	0.01	1.01	0.01	1	0.01	1.01	0.02	0	1.2784	1	-0.014	0.9946	1	0	1.0068	1
SPO1235	SPO1235	hypothetical protein	SPO_RS06285	0.98	0	0.96	0.01	0.98	0	0.96	0.01	-0.029	0	0	0	1.0048	1	-0.029	0.09	0.708678
SPO1236	SPO1236	hypothetical protein	SPO_RS06290	0.96	0.01	0.97	0.02	0.98	0.02	0.99	0.01	0.015	1.1668	1	0.029	0.1696	0.985266	0.044	0.148	0.835725
SPO1237	SPO1237	hypothetical protein	SPO_RS06295	0.94	0.01	0.95	0.01	0.95	0.01	0.96	0.01	0.015	0.5748	1	0.015	0.5564	1	0.03	0.2522	1
SPO1240	SPO1240	type I secretion outer membrane protein, TolC family	SPO_RS06315	0.44	0.1	0.83	0.07	0.59	0.03	0.83	0.05	0.9	0	0	0.42	0.1338	0.915984	0.9	0	0
SPO1241	SPO1241	hypothetical protein	SPO_RS06320	1.11	0.01	1.06	0.01	1.06	0.02	1.04	0.03	-0.066	0	0	-0.066	1.0092	1	-0.093	1.0082	1
SPO1243	SPO1243	hypothetical protein		1.04	0.05	0.98	0.15	1.01	0.09	1.04	0.11	-0.085	1.0052	1	-0.042	0.9972	1	0	1.0076	1
SPO1244	efp	translation elongation factor P	SPO_RS06335	1.21	0.16	1.02	0.2	1.08	0.09	1.02	0.14	-0.24	0.395	1	-0.16	0.805	1	-0.24	0.3924	1
SPO1245	SPO1245	ABC transporter, permease protein	SPO_RS06340	1.04	0.03	1.06	0.01	1.04	0.02	1.01	0.02	0.027	0	0	0	0	0	-0.042	1.0046	1
SPO1246	SPO1246	aminomethyl transferase family protein	SPO_RS06345	0.56	0.14	0.8	0.06	0.67	0.04	0.78	0.11	0.51	0.1248	0.860328	0.25	0.629	1	0.47	0.2758	1
SPO1247	SPO1247	glycosyl transferase, group 2 family protein	SPO_RS06350	0.87	0.07	0.9	0.08	0.9	0.02	0.86	0.05	0.048	0.9176	1	0.048	0.6642	1	-0.016	0.8304	1
SPO1249	SPO1249	paraquat-inducible protein, putative	SPO_RS06365	1.08	0.01	1.04	0.02	1.04	0.02	1.04	0.01	-0.054	0	0	-0.054	0	0	-0.054	0	0
SPO1250	SPO1250	lipoprotein, putative	SPO_RS06370	1.21	0.14	1.2	0.07	1.14	0.08	1.04	0.08	-0.012	1.0012	1	-0.085	0.9952	1	-0.22	0.3118	1
SPO1251	SPO1251	hypothetical protein	SPO_RS06375	0.98	0.05	1.02	0.05	0.96	0.06	0.9	0.09	0.057	0.7424	1	-0.029	0.723	1	-0.12	0.4822	1
SPO1252a	SPO1252a	Transcriptional regulator	SPO_RS22455	1.08	0.06	1.08	0.04	1.06	0.02	1.07	0.04	0	0.9904	1	-0.027	0.0896	0.78976	-0.013	1.0002	1
SPO1254	SPO1254	hypothetical protein	SPO_RS06390	1.04	0.03	1.11	0.03	1.06	0.06	1.07	0.01	0.093	0.1134	0.839902	0.027	0.1188	0.863559	0.041	0	0
SPO1255	SPO1255	alkylhydroperoxidase AhpD family core domain protein	SPO_RS06395	1.11	0.03	1.1	0.04	1.03	0.07	1.05	0.07	-0.013	1.256	1	-0.11	0.2732	1	-0.079	0.2406	1
SPO1256	ppk2	polyphosphate kinase 2	SPO_RS06400	0.94	0.07	0.99	0.11	0.95	0.05	0.89	0.03	0.074	0.6804	1	0.015	0.9096	1	-0.078	0.5766	1
SPO1257	SPO1257	glutathione S-transferase family protein	SPO_RS06405	1.03	0.02	0.93	0.05	0.98	0.02	1.02	0.08	-0.15	0.2908	1	-0.071	0.5586	1	-0.014	1.0056	1
SPO1259	SPO1259	hypothetical protein	SPO_RS06415	1	0.06	0.99	0.06	1	0.03	0.93	0.02	-0.014	0.8772	1	0	0.8722	1	-0.1	0.5392	1
SPO1260	SPO1260	MATE efflux family protein	SPO_RS06420	1.06	0.06	1.01	0.02	1.01	0.03	1.03	0.04	-0.069	0.1222	0.850337	-0.069	0.1098	0.863559	-0.041	0.115	0.764607
SPO1261	SPO1261	transcriptional regulator, MarR family	SPO_RS06425	1.33	NA	1.18	0.06	0.94	NA	NA	NA	-0.17	0.8566	1	-0.5	1.432	1	NA	NA	NA
SPO1262	SPO1262	hypothetical protein	SPO_RS06430	0.94	0.03	0.97	0.02	0.97	0.03	0.85	0.1	0.045	0.6544	1	0.045	0.4864	1	-0.14	0.4798	1
SPO1263	SPO1263	hypothetical protein	SPO_RS06435	1.14	0.1	1.09	0.01	1.03	0.07	1.01	0.01	-0.064	0.9974	1	-0.15	0.3798	1	-0.17	0.4808	1
SPO1264	aspC-2	aspartate aminotransferase	SPO_RS06440	0.89	0.01	0.99	0.05	0.96	0.03	1.03	0.02	0.15	0.0892	0.75422	0.11	0.0618	0.616667	0.21	0.09	0.708678
SPO1265	SPO1265	DNA-binding protein, putative	SPO_RS06445	0	0	0.43	0.43	0.89	0.01	0.55	0.35	5.5	0.382	1	6.5	0.058	0.601702	5.8	0.0864	0.704954
SPO1267	SPO1267	transcriptional regulator, MarR family	SPO_RS06455	1.04	0.04	1.09	0.16	1.02	NA	1.1	NA	0.067	0.7538	1	-0.028	1.1492	1	0.08	0.295	1
SPO1268	SPO1268	lipoprotein, putative	SPO_RS06460	0.99	0.16	1.01	0.12	1.06	0.08	1.07	0.11	0.029	1.0656	1	0.098	0.5612	1	0.11	0.5852	1
SPO1269	SPO1269	hypothetical protein	SPO_RS06465	NA	NA	1.06	0.06	NA	NA	NA	NA	NA	NA	NA	NA	NA	NA	NA	NA	NA
SPO1270	SPO1270	lactoylglutathione lyase, putative	SPO_RS06470	0.88	0.09	0.8	0.1	0.68	0.34	0.99	0.09	-0.14	0.5156	1	-0.37	0.7514	1	0.17	0.4636	1
SPO1271	SPO1271	hypothetical protein	SPO_RS06475	1.03	0.02	1.01	0.04	1.02	0.03	1	0.03	-0.028	1.0188	1	-0.014	0.9948	1	-0.042	0.7514	1
SPO1272	SPO1272	hypothetical protein	SPO_RS06480	1.04	0.03	1.05	0.02	1.04	0.02	1.04	0.02	0.014	1.004	1	0	1.0144	1	0	1.0118	1
SPO1274	SPO1274	hypothetical protein		0.99	0.02	0.98	0.02	1.01	0.02	1	0.02	-0.014	0.999	1	0.029	0.426	1	0.014	0.7318	1
SPO1275	SPO1275	cold shock family protein	SPO_RS06495	1.08	0.1	1	0.06	1.04	0.06	1.06	0.08	-0.11	0.423	1	-0.054	0.392	1	-0.027	0.3412	1
SPO1276	SPO1276	ArsC family protein	SPO_RS06500	0.31	0.31	1.18	0.02	0.86	0.08	1.05	0.08	1.9	0.028	0.340563	1.4	0.1218	0.87047	1.7	0.117	0.764607
SPO1277	SPO1277	hypothetical protein	SPO_RS06505	1.04	0.01	0.96	0.03	1	0.02	1.01	0.02	-0.11	0.2818	1	-0.056	0.9956	1	-0.042	0.5832	1
SPO1278	SPO1278	hypothetical protein	SPO_RS06510	1.02	0.04	0.99	0.05	0.98	0.22	0.92	0.03	-0.043	0.8242	1	-0.057	1.0204	1	-0.15	0.1154	0.764607
SPO1279	SPO1279	hypothetical protein	SPO_RS06515	1.04	0.08	1	0.1	1.07	0.13	0.94	0.14	-0.056	0.9864	1	0.041	0.4032	1	-0.14	0.818	1
SPO1280	SPO1280	hypothetical protein	SPO_RS06520	0.97	0.06	0.9	0.04	1.04	0.03	0.92	0.04	-0.11	0.5022	1	0.1	0.5682	1	-0.076	0.7506	1
SPO1284	SPO1284	transcriptional regulator, ArsR family	SPO_RS06540	1.07	0.02	1.04	0.02	1.05	0.01	1.01	0.03	-0.041	0	0	-0.027	0	0	-0.082	0.0304	0.327571
SPO1285	SPO1285	hypothetical protein	SPO_RS06545	1.02	0.05	0.94	0.08	0.94	0.09	0.94	0	-0.12	0.5536	1	-0.12	0.656	1	-0.12	0.3186	1
SPO1286	SPO1286	hypothetical protein	SPO_RS06550	1.02	0.05	1.09	0.07	0.94	0.05	0.92	0.12	0.095	0.1444	0.874425	-0.12	0.4644	1	-0.15	0.5086	1
SPO1287	SPO1287	glyoxalase family protein	SPO_RS06555	0.96	0.13	0.66	0.26	0.86	0.04	0.8	0.12	-0.53	0.3564	1	-0.16	0.4804	1	-0.26	0.4274	1
SPO1288	SPO1288	hypothetical protein	SPO_RS06560	0.88	0.02	0.9	0.03	0.89	0.04	0.84	0.03	0.032	0.652	1	0.016	0.8594	1	-0.066	0.3804	1
SPO1289	SPO1289	hydrolase, alpha/beta fold family	SPO_RS06565	0.99	0.06	0.99	0.05	1.01	0.03	0.96	0.01	0	0.8276	1	0.029	1.0042	1	-0.044	0.6278	1
SPO1290	SPO1290	hypothetical protein	SPO_RS06570	1.02	0.06	0.99	0.09	1.02	0.07	1.11	0.08	-0.043	0.8406	1	0	0.9994	1	0.12	0.2308	1
SPO1291	phaZ	polyhydroxyalkanoate depolymerase, intracellular	SPO_RS06575	0.99	0.06	0.98	0.04	1	0.03	1	0.04	-0.014	0.9968	1	0.014	0.9892	1	0.014	1.0016	1
SPO1292	phaC	poly(3-hydroxyalkanoate) polymerase	SPO_RS06580	0.25	0.25	0.74	0.04	0.52	0.26	0.86	0.11	1.5	0.1946	1	1	0.5748	1	1.7	0.0866	0.704954
SPO1293	phaP	phasin, PhaP	SPO_RS06585	1.04	0.05	0.94	0.05	0.96	0.05	0.91	0.07	-0.14	0	0	-0.11	0.085	0.788455	-0.19	0.0584	0.537833
SPO1294	SPO1294	polyhydroxyalkanoate synthesis repressor PhaR	SPO_RS06590	1.02	0.02	0.81	0.04	0.87	0.02	0.86	0.05	-0.33	0.0314	0.342725	-0.23	0.0304	0.367872	-0.24	0.1166	0.764607
SPO1295	SPO1295	aminotransferase, DegT/DnrJ/EryC1/StrS family	SPO_RS06595	1.01	0.01	0.95	0.05	1.02	0.01	0.97	0.02	-0.087	0.4744	1	0.014	0.9956	1	-0.058	0.2782	1
SPO1298	SPO1298	oxidoreductase, aldo/keto reductase family protein	SPO_RS06610	1.02	0.05	1.01	0.03	1.04	0.02	0.98	0.03	-0.014	1.015	1	0.028	1.0826	1	-0.057	0.3696	1
SPO1299	SPO1299	transcriptional regulator, LysR family	SPO_RS22460	0.98	0.05	0.99	0.05	0.98	0.03	0.96	0.02	0.014	0.6584	1	0	0.8002	1	-0.029	0.949	1
SPO1300	SPO1300	glutamine synthetase family protein	SPO_RS06625	1.03	0.01	1.03	0.03	1.01	0.02	0.98	0.03	0	1.0054	1	-0.028	0.9888	1	-0.071	0.9928	1
SPO1301	SPO1301	glutamine amidotransferase, class I	SPO_RS06630	1.02	0.03	1.01	0.03	0.98	0.04	1.03	0.09	-0.014	0.554	1	-0.057	0.5478	1	0.014	0.9938	1
SPO1302	SPO1302	glutamine synthetase family protein	SPO_RS06635	0.97	0.03	1.01	0.02	0.98	0.03	0.97	0.05	0.058	0.5188	1	0.015	0.5718	1	0	0.7214	1
SPO1303	SPO1303	fructosyl-amino acid oxidase, putative	SPO_RS06640	1.02	0.05	0.96	0.08	1.04	0.06	0.95	0.06	-0.087	0.637	1	0.028	1.006	1	-0.1	0.4072	1
SPO1304	SPO1304	His/Glu/Gln/Arg/opine family ABC transporter, permease protein	SPO_RS06645	0.95	0.07	1	0.02	0.98	0.02	0.94	0.04	0.073	0.7006	1	0.044	0.8262	1	-0.015	0.6422	1
SPO1305	SPO1305	ABC transporter, permease protein, HisMQ family	SPO_RS06650	0.96	0.02	0.98	0.02	0.94	0.02	1	0.03	0.029	0.7326	1	-0.03	0.4284	1	0.058	0.4322	1
SPO1306	SPO1306	His/Glu/Gln/Arg/opine family ABC transporter, periplasmic His/Glu/Gln/Arg/opine family-binding protein	SPO_RS06655	0.94	0.07	1.07	0.06	1.02	0.04	1.03	0.05	0.19	0.1116	0.839902	0.12	0.6678	1	0.13	0.5192	1
SPO1307	SPO1307	His/Glu/Gln/Arg/opine family ABC transporter, ATP-binding protein	SPO_RS06660	1.1	0.06	1.08	0.06	1.01	0.04	1.03	0.06	-0.026	1.1634	1	-0.12	0.1996	1	-0.094	0.2204	1
SPO1308	SPO1308	hypothetical protein	SPO_RS06665	1.07	0.05	1.04	0.05	1.02	0.02	1	0.07	-0.041	1.006	1	-0.068	0.113	0.863559	-0.097	0.267	1
SPO1309	SPO1309	hypothetical protein	SPO_RS06670	0.9	0.19	0.94	0.11	0.98	0.09	0.86	0.05	0.062	0.91	1	0.12	0.7332	1	-0.065	0.8374	1
SPO1310	SPO1310	hypothetical protein	SPO_RS06675	0.96	0.02	0.98	0.09	1.03	0.06	1.01	0.12	0.029	0.8124	1	0.1	0.5836	1	0.073	0.7538	1
SPO1310a	SPO1310a	hypothetical protein	SPO_RS06680	0.63	0.1	0.71	0.31	0.82	0.03	0.73	0.24	0.17	0.8686	1	0.38	0.2004	1	0.21	0.757	1
SPO1311	SPO1311	renal dipeptidase family protein	SPO_RS06685	1.01	0.02	1.02	0.03	1	0.05	1.03	0.03	0.014	0.8472	1	-0.014	1.089	1	0.028	0.8544	1
SPO1312	pyrG	CTP synthase	SPO_RS06690	1.1	0	0.79	0.03	0.42	0.42	0.75	0.39	-0.47	0.2282	1	-1.4	0.408	1	-0.55	0.6598	1
SPO1314	nthA	nitrile hydratase subunit alpha	SPO_RS06700	1.06	0.03	1.05	0.03	1.06	0.02	1.04	0.02	-0.014	0.0282	0.340563	0	0.0256	0.367872	-0.027	1.001	1
SPO1315	nthB	nitrile hydratase beta subunit	SPO_RS06705	1.07	0.04	1.06	0.03	1.09	0.02	1.11	0.01	-0.013	0.1484	0.874425	0.026	0	0	0.052	0	0
SPO1316	SPO1316	hypothetical protein	SPO_RS06710	1.07	0.13	1.09	0.05	1.08	0.09	1.06	0.05	0.026	0.47	1	0.013	0.9918	1	-0.013	0.4528	1
SPO1318	purA	adenylosuccinate synthetase	SPO_RS06720	0	0	0.09	0.09	0.11	0.11	0.35	0.12	3.3	0.998	1	3.6	0	0	5.2	0	0
SPO1319	SPO1319	hypothetical protein	SPO_RS06725	0.86	0.08	0.96	0.05	1	0.03	0.82	0.03	0.16	0.4282	1	0.22	0.3812	1	-0.068	0.6936	1
SPO1320	SPO1320	lipoprotein, putative	SPO_RS06730	0.8	0.06	0.85	0.17	0.81	0.07	0.76	0.04	0.086	0.7308	1	0.018	0.8516	1	-0.073	0.6168	1
SPO1321	SPO1321	thiamine pyrophosphokinase	SPO_RS06735	0.96	0.23	1.13	0.09	0.97	0.17	1.18	0.27	0.23	0.8632	1	0.015	1.0086	1	0.29	0.5148	1
SPO1322	SPO1322	hypothetical protein	SPO_RS06740	1.08	0.02	1.1	0.03	1.1	0.05	1	0.02	0.026	0	0	0.026	0	0	-0.11	0.4364	1
SPO1323	sdaA	L-serine ammonia-lyase	SPO_RS06745	0.99	0.04	0.99	0.07	1.02	0.03	0.98	0.05	0	0.991	1	0.043	0.8904	1	-0.014	0.6522	1
SPO1324	SPO1324	glutathione S-transferase family protein	SPO_RS06750	1.09	0.19	1.04	0.15	0.99	0.16	1.04	0.17	-0.067	0.497	1	-0.14	0.6084	1	-0.067	0.5476	1
SPO1325	SPO1325	lipoprotein, putative	SPO_RS06755	0.78	0.1	0.87	0.07	0.87	0.02	0.83	0.12	0.16	0.4262	1	0.16	0.415	1	0.089	0.7018	1
SPO1327	rpiA	ribose 5-phosphate isomerase	SPO_RS06765	0.93	0.03	0.85	0.04	0.94	0.04	0.89	0.05	-0.13	0.14	0.874425	0.015	1.0578	1	-0.063	0.6222	1
SPO1328	gor	glutathione-disulfide reductase	SPO_RS06770	0.9	0.05	0.88	0.02	0.93	0.02	0.96	0.03	-0.032	0.793	1	0.047	0.7464	1	0.092	0.5458	1
SPO1329	SPO1329	HflK protein	SPO_RS06775	0.35	0.12	0.52	0.12	0.44	0.07	0.6	0.1	0.56	0.3826	1	0.32	0.6502	1	0.76	0.1156	0.764607
SPO1330	hflC	HflC protein	SPO_RS06780	0.26	0.15	0.76	0.07	0.23	0.23	0.82	0.1	1.5	0.0278	0.340563	-0.17	0.7218	1	1.6	0.0572	0.537833
SPO1331	SPO1331	hypothetical protein	SPO_RS06785	0.95	0.01	0.96	0.05	0.96	0.01	0.92	0.02	0.015	0.8706	1	0.015	0.519	1	-0.046	0.3176	1
SPO1332	SPO1332	hypothetical protein	SPO_RS06790	0	NA	0	NA	0	NA	0	NA	0	2	1	0	2	1	0	2	1
SPO1333	SPO1333	periplasmic serine protease, DO/DeqQ family	SPO_RS06795	0.96	0.04	1.08	0.04	1.05	0.03	1.05	0.04	0.17	0	0	0.13	0.341	1	0.13	0.5836	1
SPO1334	SPO1334	hypothetical protein	SPO_RS06800	0.9	0.09	0.87	0.11	0.86	0.12	0.94	0.14	-0.048	0.9004	1	-0.065	0.8316	1	0.062	0.7622	1
SPO1335	SPO1335	transcriptional regulator, Crp/Fnr family	SPO_RS06805	0.76	0.32	0.54	0.27	1	0.17	0.89	0.06	-0.49	0.6582	1	0.39	0.5754	1	0.23	0.8586	1
SPO1337	SPO1337	hypothetical protein	SPO_RS06815	0.97	0.04	0.94	0.02	0.94	0.02	0.92	0.02	-0.045	0.5206	1	-0.045	0.6288	1	-0.076	0.3422	1
SPO1337a	SPO1337a	hypothetical protein	SPO_RS06820	0.83	NA	1.16	NA	0.68	NA	0.7	0.69	0.48	0.8596	1	-0.28	1.4246	1	-0.24	1.1426	1
SPO1339	ftsY	signal recognition particle-docking protein FtsY	SPO_RS06825	0.47	0.47	0.53	0.53	0.58	0.58	0	NA	0.17	1.0242	1	0.3	0.7038	1	-5.6	0.5578	1
SPO1340	SPO1340	hypothetical protein	SPO_RS06830	0.97	0.07	0.95	0.05	0.91	0.09	0.88	0.06	-0.03	0.8234	1	-0.091	0.5158	1	-0.14	0.4106	1
SPO1341	SPO1341	alkane-1 monooxygenase, putative	SPO_RS06835	NA	NA	1.04	NA	0.8	NA	NA	NA	NA	NA	NA	NA	NA	NA	NA	NA	NA
SPO1342	SPO1342	hypothetical protein	SPO_RS06840	0.85	0.08	0.92	0.09	0.8	0.12	0.85	0.04	0.11	0.6532	1	-0.086	0.737	1	0	0.889	1
SPO1343	SPO1343	glutathione S-transferase family protein	SPO_RS06845	0.94	0.04	0.94	0.08	0.88	0.04	0.99	0.04	0	1.021	1	-0.094	0.275	1	0.074	0.3684	1
SPO1344	xseA	exodeoxyribonuclease VII, large subunit	SPO_RS06850	0	NA	1.01	0.18	0	NA	0.82	NA	6.7	0.057	0.567094	0	2	1	6.4	0.853	1
SPO1345	purD	phosphoribosylamine--glycine ligase	SPO_RS06855	0.11	0.11	0.54	0.19	0.23	0.16	0.28	0.17	2.2	0.1444	0.874425	1	0.712	1	1.3	0.43	1
SPO1346	SPO1346	transcriptional regulator, LuxR family/sensory box protein	SPO_RS06860	1.05	0.11	0.9	0.14	1.23	0.02	1.14	0.02	-0.22	0.5082	1	0.23	0.6946	1	0.12	0.5766	1
SPO1347	SPO1347	hypothetical protein	SPO_RS06865	1.01	0.04	1.02	0.04	0.98	0.03	1.09	0.02	0.014	0.9882	1	-0.043	0.48	1	0.11	0	0
SPO1349	SPO1349	lipoprotein, putative	SPO_RS06875	1.15	0.05	1.15	0.06	1.1	0.04	1.13	0.07	0	0.9892	1	-0.064	0.1658	0.985266	-0.025	0.1128	0.764607
SPO1351	metZ	O-succinylhomoserine sulfhydrylase	SPO_RS06880	0	0	0.07	0.07	0.06	0.06	0.12	0.12	3	0	0	2.8	1.0008	1	3.7	1.0084	1
SPO1352a	SPO1352a	hypothetical protein	SPO_RS06890	1.23	0.07	1.12	0.05	1.13	0.05	1.11	0.06	-0.13	0.4282	1	-0.12	0.4226	1	-0.15	0.4324	1
SPO1354	SPO1354	peptidoglycan binding domain protein	SPO_RS06900	0.89	0.06	0.89	0.07	0.96	0.01	0.97	0.05	0	0.8826	1	0.11	0.2002	1	0.12	0.241	1
SPO1356	SPO1356	methyltransferase, FkbM family	SPO_RS06910	1.12	0.08	1.07	0.07	1.03	0.04	1.12	0.1	-0.065	1.0148	1	-0.12	0.2204	1	0	1.001	1
SPO1356a	SPO1356a	Signal transduction	SPO_RS06915	0.61	0.09	0.74	0.08	0.65	0.08	0.6	0.05	0.27	0.3544	1	0.09	0.7412	1	-0.023	0.9616	1
SPO1357	gltS	sodium/glutamate symporter	SPO_RS06920	1.06	0.09	1.11	0.08	1.07	0.02	1.04	0.03	0.066	0.4242	1	0.013	0.2866	1	-0.027	0.9788	1
SPO1358	glyS	glycyl-tRNA synthetase, beta subunit	SPO_RS06925	1.02	NA	0	NA	0	NA	0	NA	-6.7	0.8494	1	-6.7	0.8614	1	-6.7	0.8598	1
SPO1359	ppdK	pyruvate, phosphate dikinase	SPO_RS06930	0.88	0.03	0.74	0.06	0.87	0.01	0.83	0.04	-0.25	0.0788	0.739	-0.016	0.799	1	-0.083	0.3994	1
SPO1360	SPO1360	hypothetical protein	SPO_RS06935	1.11	0.05	1.07	0.04	1.07	0.03	1.07	0.07	-0.052	0.1724	0.951243	-0.052	0	0	-0.052	0.2736	1
SPO1361	SPO1361	multicopper oxidase domain protein	SPO_RS06940	1.09	0.09	0.96	0.09	1.06	0.05	1.07	0.05	-0.18	0.3374	1	-0.04	0.149	0.915984	-0.026	0.9994	1
SPO1364a	SPO1364a	hypothetical protein	SPO_RS06960	0.98	0.11	0.95	0.07	0.99	0.08	1.01	0.08	-0.044	0.8434	1	0.014	1.0522	1	0.043	0.8464	1
SPO1365	SPO1365	hypothetical protein	SPO_RS06965	1.05	0.04	0.99	0.04	1	0.03	0.92	0.02	-0.084	0.9258	1	-0.07	0.6696	1	-0.19	0.2058	0.964855
SPO1366	ilvC	ketol-acid reductoisomerase	SPO_RS06970	0.01	0.01	0.07	0.07	0.11	0.11	0	0	2	1.008	1	2.6	0.9966	1	-1	1	1
SPO1367	SPO1367	transcriptional regulator, AsnC family	SPO_RS06975	0	0	0.43	0.28	0	0	0	0	5.5	0.0306	0.340563	0	2	1	0	2	1
SPO1368	SPO1368	transcriptional regulator, AsnC family	SPO_RS06980	0.55	0.2	0.73	0.05	0.77	0.06	0.94	0.07	0.4	0.531	1	0.48	0.3626	1	0.76	0.0288	0.327571
SPO1369	SPO1369	transcriptional regulator, GntR family	SPO_RS06985	0.92	0.04	0.97	0.04	0.97	0.05	0.87	0.04	0.076	0.4018	1	0.076	0.3626	1	-0.08	0.501	1
SPO1370	SPO1370	aminotransferase family protein	SPO_RS06990	1.02	0.05	0.94	0.01	0.99	0.04	0.96	0.04	-0.12	0.3236	1	-0.043	0.8198	1	-0.087	0.3994	1
SPO1372	SPO1372	hypothetical protein	SPO_RS07000	1	0.02	0.97	0.02	0.96	0.05	1	0.01	-0.044	0.5376	1	-0.058	0.7504	1	0	0.5376	1
SPO1373	SPO1373	hypothetical protein	SPO_RS07005	0.97	0.02	0.9	0.03	0.94	0.02	0.84	0.03	-0.11	0.0832	0.751317	-0.045	0.2792	1	-0.21	0.0314	0.327571
SPO1374	SPO1374	pyrimidine 5'-nucleotidase	SPO_RS07010	1.18	0.08	1.09	0.09	1.13	0.08	1.07	0.06	-0.11	0.418	1	-0.062	0.3994	1	-0.14	0.3942	1
SPO1375	SPO1375	transcriptional regulator, GntR family	SPO_RS07015	1.12	0.08	0.97	0.05	0.99	0.04	0.92	0.04	-0.21	0.231	1	-0.18	0.3426	1	-0.28	0.1656	0.910903
SPO1376	SPO1376	glycosyl transferase, group 2 family protein	SPO_RS07020	1.06	0.05	1.05	0.05	1.09	0.03	1.06	0.05	-0.014	1.0134	1	0.04	1.2256	1	0	0.0272	0.327571
SPO1379	SPO1379	prephenate dehydrogenase, putative	SPO_RS07040	0.95	0.12	0.97	0.09	0.98	0.08	1.03	0.07	0.03	0.9576	1	0.044	0.7404	1	0.12	0.6114	1
SPO1380	SPO1380	hypothetical protein	SPO_RS07045	0.93	0.01	0.94	0.04	0.98	0.05	0.93	0.03	0.015	0.843	1	0.075	0.3778	1	0	1.0024	1
SPO1381	SPO1381	hypothetical protein	SPO_RS07050	0.75	0.39	0.66	0.35	1.01	0.06	0.86	0.52	-0.18	0.7694	1	0.42	0.851	1	0.2	0.9712	1
SPO1382	SPO1382	hypothetical protein	SPO_RS07055	0.98	0.03	0.98	0.01	1	0.02	0.99	0.04	0	0.6238	1	0.029	0.7028	1	0.014	0.567	1
SPO1383	ctaD	cytochrome c oxidase, aa3-type, subunit I	SPO_RS07060	0.62	0.02	0.84	0.02	0.78	0.03	0.9	0.01	0.43	0	0	0.33	0.0294	0.367872	0.53	0.027	0.327571
SPO1384	SPO1384	transcriptional regulator, MarR family	SPO_RS07065	0.8	0.11	0.98	0.06	1	0.03	0.92	0.01	0.29	0.1506	0.876326	0.32	0.0262	0.367872	0.2	0.3686	1
SPO1385	SPO1385	twin-arginine translocation pathway signal sequence domain protein	SPO_RS07070	0.91	0.04	0.98	0.03	0.88	0.04	0.94	0.03	0.11	0.201	1	-0.048	0.6064	1	0.046	0.5298	1
SPO1386	SPO1386	HIT family protein	SPO_RS07075	NA	NA	1.28	NA	NA	NA	NA	NA	NA	NA	NA	NA	NA	NA	NA	NA	NA
SPO1387	SPO1387	cation efflux system protein	SPO_RS07080	1.1	0.02	1.05	0.02	1.08	0.02	1.07	0.01	-0.066	0	0	-0.026	0.995	1	-0.04	1	1
SPO1388	SPO1388	transcriptional regulator, LuxR family/hydrolase, alpha/beta fold family	SPO_RS07085	1	0.08	0.94	0.07	0.96	0.05	0.88	0.04	-0.088	0.626	1	-0.058	0.8112	1	-0.18	0.2892	1
SPO1390	SPO1390	thioredoxin domain protein, DsbA family	SPO_RS07095	0	NA	0	NA	0	NA	0	NA	0	2	1	0	2	1	0	2	1
SPO1392	SPO1392	4-carboxymuconolactone decarboxylase domain/alkylhydroperoxidase AhpD family core domain protein	SPO_RS07105	1.22	0.6	0.88	NA	0.46	NA	0	NA	-0.47	1.1462	1	-1.4	0.5696	1	-6.9	0.5648	1
SPO1393	SPO1393	Rrf2 family protein	SPO_RS07110	0.85	NA	0	NA	0	NA	0.84	NA	-6.4	1.4284	1	-6.4	1.4312	1	-0.017	1.4344	1
SPO1394	SPO1394	beta-lactamase, putative	SPO_RS22150	0.95	0.04	0.96	0.03	0.93	0.03	0.92	0.02	0.015	0.9992	1	-0.03	0.709	1	-0.046	0.5724	1
SPO1395	SPO1395	transcriptional regulator, AraC family	SPO_RS07120	0.57	0.4	1.14	0.18	0.8	0.07	0.77	0.4	0.99	0.265	1	0.48	0.7918	1	0.43	0.8554	1
SPO1396	SPO1396	transporter, putative	SPO_RS07125	0.88	0.07	0.7	0.24	0.9	0.05	0.84	0.04	-0.33	0.72	1	0.032	0.8204	1	-0.066	0.6222	1
SPO1397	SPO1397	hydrophobe/amphiphile efflux-1 family protein	SPO_RS07130	1.02	0.05	1.02	0.04	1.02	0.03	1.02	0.05	0	0.9796	1	0	0.9936	1	0	1.008	1
SPO1398	SPO1398	efflux transporter, RND family, MFP subunit	SPO_RS07135	1.01	0.02	0.92	0.06	0.94	0.02	0.87	0.05	-0.13	0.1368	0.874425	-0.1	0.136	0.915984	-0.21	0.1432	0.834939
SPO1399	SPO1399	transcriptional regulator, AraC family	SPO_RS07140	0.91	0.04	0.7	0.24	0.93	0.02	0.79	0.04	-0.37	0.6666	1	0.031	0.7442	1	-0.2	0.116	0.764607
SPO1400	SPO1400	hypothetical protein	SPO_RS07145	0.65	0.26	1.04	0.06	1	0.08	0.77	0.26	0.67	0.2398	1	0.61	0.2454	1	0.24	0.7198	1
SPO1401	SPO1401	aminotransferase, class III	SPO_RS07150	0.73	0.09	0.75	0.12	0.89	0.04	0.86	0.06	0.038	0.8554	1	0.28	0.2376	1	0.23	0.2644	1
SPO1404	SPO1404	hypothetical protein	SPO_RS07165	1.03	0.04	0.98	0.04	1.02	0.05	0.98	0.04	-0.071	0.6148	1	-0.014	1.0108	1	-0.071	0.7328	1
SPO1405	SPO1405	tyrosinase domain protein	SPO_RS07170	0.92	0.03	0.93	0.02	0.93	0.04	0.91	0.05	0.015	0.7694	1	0.015	0.8754	1	-0.016	1.0084	1
SPO1406	SPO1406	hypothetical protein	SPO_RS22155	1.06	0.02	1.03	0.05	0.95	0.04	0.94	0.07	-0.041	0.9972	1	-0.16	0.573	1	-0.17	0.5422	1
SPO1407	SPO1407	hypothetical protein	SPO_RS07180	0.88	0.07	0.84	0.16	0.82	0.1	0.84	0.07	-0.066	0.897	1	-0.1	0.6726	1	-0.066	0.618	1
SPO1408	rluD	ribosomal large subunit pseudouridine synthase D	SPO_RS07185	0.96	0.05	1	0.02	0.96	0.02	0.99	0.04	0.058	0.754	1	0	1.0162	1	0.044	0.6246	1
SPO1409	rpoH-2	RNA polymerase sigma-32 factor	SPO_RS07190	1.22	0.08	1.27	0.03	1.22	0.02	1.13	0.03	0.057	0.4968	1	0	1.0054	1	-0.11	1.1942	1
SPO1410	SPO1410	renal dipeptidase family protein	SPO_RS07195	1.04	0.02	1.02	0.01	0.96	0.04	1	0.06	-0.028	1.0074	1	-0.11	0.1698	0.985266	-0.056	0.9958	1
SPO1411	SPO1411	C4-type zinc finger protein, DksA/TraR family	SPO_RS07200	1	0.04	0.97	0.04	1	0.04	0.98	0.08	-0.044	0.4642	1	0	1.0104	1	-0.029	0.6632	1
SPO1412	SPO1412	DNA modification methyltransferase domain protein	SPO_RS07205	1.05	0.01	1.02	0.01	1.02	0.02	1.02	0.03	-0.041	0.9996	1	-0.041	0.424	1	-0.041	1.0052	1
SPO1412a	SPO1412a	hypothetical protein	SPO_RS22825	1.04	0	1.04	0.01	1.04	0	1.04	0.01	0	1.0046	1	0	1.008	1	0	0.9944	1
SPO1413	pepF	oligoendopeptidase F	SPO_RS07210	1.07	0.02	1.04	0.03	1.04	0.01	1.04	0.02	-0.041	1.0102	1	-0.041	0.993	1	-0.041	0.9992	1
SPO1414	SPO1414	hydrolase, alpha/beta fold family	SPO_RS07215	1.05	0.03	1.04	0.04	1.04	0.04	1	0.08	-0.014	1.0004	1	-0.014	1.009	1	-0.07	1.0098	1
SPO1415	SPO1415	sterol carrier family protein	SPO_RS07220	0.57	0.32	0.87	0.14	0.51	0.26	0	0	0.6	0.5464	1	-0.16	0.9416	1	-5.9	0.2558	1
SPO1416	SPO1416	TPR domain protein	SPO_RS07225	0.66	0.33	0.67	0.34	0.6	0.31	0.54	0.3	0.021	0.9982	1	-0.14	0.9914	1	-0.28	0.9864	1
SPO1417	SPO1417	helicase, putative	SPO_RS07230	0.88	0.07	0.95	0.07	0.91	0.03	0.94	0.04	0.11	0.3406	1	0.048	0.4084	1	0.094	0.2554	1
SPO1421	SPO1421	cation channel family protein	SPO_RS07250	0.92	0.03	1.01	0.05	1	0.02	1	0.03	0.13	0.2918	1	0.12	0.0858	0.788455	0.12	0.1432	0.834939
SPO1424	SPO1424	glutathione-regulated potassium-efflux system protein	SPO_RS07265	0.9	0.05	0.97	0.07	0.94	0.02	0.9	0.04	0.11	0.3882	1	0.062	0.4342	1	0	0.9912	1
SPO1425	SPO1425	transcriptional regulator, AsnC family	SPO_RS07270	0.47	0.24	0.69	0.3	0.93	0.15	0.57	0.31	0.54	0.5902	1	0.97	0.1076	0.863559	0.27	0.8252	1
SPO1426	hppD	4-hydroxyphenylpyruvate dioxygenase	SPO_RS07275	1.05	0.03	1.06	0.03	1.04	0.03	1.01	0.03	0.014	0.9948	1	-0.014	1.0076	1	-0.055	1.012	1
SPO1427	SPO1427	hypothetical protein	SPO_RS07280	1.06	0.05	0.98	0.03	1	0.02	0.98	0.03	-0.11	0	0	-0.083	0	0	-0.11	0	0
SPO1429	omp28	outer membrane protein, 28Kda	SPO_RS07285	1.04	0.05	1.04	0.05	1.04	0.04	1	0.07	0	1.0076	1	0	0.9948	1	-0.056	1.0462	1
SPO1430	SPO1430	antibiotic efflux protein	SPO_RS07290	1	0.1	0.8	0.3	0.89	0.09	0.68	0.23	-0.32	0.6566	1	-0.17	0.4546	1	-0.55	0.254	1
SPO1431	SPO1431	O-acetylhomoserine aminocarboxypropyltransferase	SPO_RS07295	0.99	0.02	1.04	0.05	1.02	0.03	1.03	0.03	0.07	0.616	1	0.043	0.6468	1	0.057	0.6726	1
SPO1432	SPO1432	rhodanese domain protein	SPO_RS07300	0.98	0.08	0.92	0.03	0.96	0.05	1.02	0.06	-0.09	0.6608	1	-0.029	0.8238	1	0.057	0.7312	1
SPO1433	SPO1433	oxidoreductase, aldo/keto reductase family	SPO_RS07305	0.81	0.05	0.86	0.06	0.82	0.07	0.84	0.06	0.085	0.5088	1	0.017	1.0108	1	0.052	0.7146	1
SPO1435	SPO1435	hypothetical protein	SPO_RS07315	0.95	0.07	1	0.03	0.91	0.04	1	0.02	0.073	0.5044	1	-0.061	0.7744	1	0.073	0.5164	1
SPO1436	lcdH	L-carnitine dehydrogenase (EC 1.1.1.108)	SPO_RS07320	0.98	0.04	1.08	0.04	0.86	0.04	0.83	0.12	0.14	0.0852	0.751317	-0.19	0.111	0.863559	-0.24	0.2806	1
SPO1437	linC-1	2,5-dichloro-2,5-cyclohexadiene-1,4-diol dehydrogenase	SPO_RS07325	0.84	0.3	0.81	0.28	0.95	0.06	0.79	0.29	-0.052	0.8756	1	0.18	0.8868	1	-0.087	0.7738	1
SPO1438	SPO1438	hypothetical protein		0.92	0.13	0.88	0.3	0.99	0.04	1.02	0.15	-0.063	0.9558	1	0.1	0.6316	1	0.15	0.6728	1
SPO1439	SPO1439	DNA binding protein, putative	SPO_RS07335	1.04	0.04	1.06	0.02	1.03	0.03	1.06	0.01	0.027	0	0	-0.014	1.0116	1	0.027	0	0
SPO1440	SPO1440	hypothetical protein	SPO_RS07340	1.06	0.08	1.01	0.05	0.98	0.05	1	0.07	-0.069	1.0138	1	-0.11	0.7696	1	-0.083	0.9898	1
SPO1441	SPO1441	fatty acid desaturase family protein	SPO_RS07345	1.03	0.08	1.02	0.03	0.88	0.06	0.98	0.02	-0.014	1.0224	1	-0.22	0.2804	1	-0.071	0.6864	1
SPO1442	SPO1442	hypothetical protein	SPO_RS07350	1.04	0.02	0.96	0.06	0.94	0.09	1.02	0.04	-0.11	0.6046	1	-0.14	0.696	1	-0.028	1.022	1
SPO1443	rhlE	ATP-dependent RNA helicase RhlE	SPO_RS07355	0.7	0.03	0.95	0.04	0.9	0.02	0.94	0.04	0.44	0	0	0.36	0	0	0.42	0	0
SPO1444	SPO1444	hypothetical protein	SPO_RS07360	0.95	0.07	0.99	0.07	1	0.06	0.96	0.03	0.059	0.6188	1	0.073	0.8106	1	0.015	0.8512	1
SPO1445	SPO1445	oxidoreductase, short chain dehydrogenase/reductase family	SPO_RS07365	1.12	0.1	0.95	0.07	1.07	0.08	0.99	0.12	-0.24	0.2896	1	-0.065	1.009	1	-0.18	0.509	1
SPO1446	SPO1446	cyclase, putative	SPO_RS07370	1.18	0.14	0.85	0.08	0.76	0.07	1.06	0.13	-0.47	0.0778	0.733344	-0.63	0.0568	0.601702	-0.15	0.7428	1
SPO1447	SPO1447	oxidoreductase, short chain dehydrogenase/reductase family	SPO_RS07375	0.98	0.04	0.97	0.03	1.02	0.02	0.97	0.05	-0.015	0.998	1	0.057	0.6474	1	-0.015	0.7136	1
SPO1448	SPO1448	hypothetical protein	SPO_RS07380	0.98	0.06	0.87	0.06	0.9	0.08	1.04	0.07	-0.17	0.3754	1	-0.12	0.52	1	0.085	0.8248	1
SPO1449	SPO1449	AMP-binding protein	SPO_RS07385	0.94	0.09	1.06	0.08	0.98	0.11	1	0.19	0.17	0.1494	0.874425	0.06	0.6462	1	0.088	0.9046	1
SPO1450	SPO1450	aromatic 1,2-dioxygenase, beta subunit	SPO_RS07390	0.96	0.05	0.94	0.04	0.98	0.02	0.96	0.01	-0.03	0.9494	1	0.029	0.3652	1	0	0.7916	1
SPO1451	SPO1451	aromatic 1,2-dioxygenase, alpha subunit	SPO_RS07395	0.69	0.31	0.78	0.26	0.68	0.24	0.9	0.13	0.17	0.8164	1	-0.021	1.0154	1	0.38	0.534	1
SPO1452	SPO1452	oxidoreductase NAD-binding domain/2Fe-2S iron-sulfur cluster binding domain protein	SPO_RS07400	1	0.08	0.99	0.03	0.93	0.02	0.82	0.05	-0.014	1.0366	1	-0.1	0.4858	1	-0.28	0.1532	0.854634
SPO1453	SPO1453	transcriptional regulator, MarR family	SPO_RS07405	1.13	0.06	1.01	0.05	1.04	0.05	1.06	0.06	-0.16	0.3496	1	-0.12	0.9872	1	-0.091	0.9954	1
SPO1454	SPO1454	TRAP dicarboxylate transporter, DctP subunit	SPO_RS07410	1.06	0.03	0.97	0.07	1.07	0.05	0.99	0.06	-0.13	0.7796	1	0.013	0.1176	0.863559	-0.098	0.9874	1
SPO1456	SPO1456	TRAP transporter, DctM subunit	SPO_RS07420	0.99	0.1	1.02	0.08	0.98	0.09	1.05	0.03	0.043	0.7878	1	-0.014	0.992	1	0.084	0.872	1
SPO1457	SPO1457	thioesterase family protein	SPO_RS07425	0.7	0.23	1	0.08	0.76	0.25	0.92	0.13	0.51	0.2824	1	0.12	0.5542	1	0.39	0.5594	1
SPO1459	SPO1459	indolepyruvate oxidoreductase, IorA subunit, putative	SPO_RS07435	1.01	0.02	1.05	0.02	1.02	0.03	0.96	0.03	0.055	0.9914	1	0.014	1.0128	1	-0.073	0.1918	0.964855
SPO1460	SPO1460	indolepyruvate oxidoreductase, IorB subunit, putative	SPO_RS07440	1.05	0.12	1.01	0.13	0.86	0.13	0.92	0.1	-0.055	0.5794	1	-0.28	0.1678	0.985266	-0.19	0.3096	1
SPO1461	SPO1461	hypothetical protein	SPO_RS07445	1	0.04	0.83	0.03	0.92	0.04	0.97	0.03	-0.27	0.03	0.340563	-0.12	0.1856	1	-0.044	0.498	1
SPO1462	SPO1462	OmpA family protein	SPO_RS22160	0.97	0.02	0.96	0.02	0.93	0.02	0.91	0.07	-0.015	0.741	1	-0.06	0.2008	1	-0.091	0.3998	1
SPO1463	SPO1463	TRAP dicarboxylate transporter, DctM subunit	SPO_RS07455	0.75	0.13	0.85	0.14	0.66	0.23	0.88	0.09	0.18	0.4774	1	-0.18	0.79	1	0.23	0.3976	1
SPO1464	SPO1464	TRAP dicarboxylate transporter, DctQ subunit, putative	SPO_RS07460	1.04	0.15	0.92	0.32	1.08	0.17	0.74	0.12	-0.18	0.6908	1	0.054	1.0362	1	-0.49	0.0798	0.704954
SPO1465	SPO1465	TRAP dicarboxylate transporter, DctP subunit, putative	SPO_RS07465	0.89	0.11	0.96	0.06	0.98	0.03	0.92	0.04	0.11	0.5296	1	0.14	0.3418	1	0.047	0.7666	1
SPO1466	SPO1466	opine dehydrogenase, putative	SPO_RS07470	1.15	0.4	1.27	0.12	1.28	0.12	0.75	0.38	0.14	0.7714	1	0.15	0.7622	1	-0.61	0.5026	1
SPO1468	SPO1468	aminotransferase family protein	SPO_RS07480	0.95	0.09	1.06	0.06	0.95	0.07	0.94	0.16	0.16	0.115	0.839902	0	0.8184	1	-0.015	0.9552	1
SPO1469	SPO1469	3-ketosteroid dehydrogenase, putative	SPO_RS07485	1.08	0.17	1.15	0.15	1.07	0.11	1	0.11	0.09	1.0084	1	-0.013	1.0122	1	-0.11	0.641	1
SPO1470	SPO1470	isocitrate lyase family protein	SPO_RS07490	0.86	0.04	0.76	0.04	0.84	0.04	0.87	0.03	-0.18	0.2014	1	-0.034	0.7414	1	0.016	0.8648	1
SPO1471	SPO1471	isochorismatase family protein	SPO_RS07495	0.94	0.1	1.1	0.09	1.01	0.1	0.72	0.25	0.22	0.308	1	0.1	0.7478	1	-0.38	0.5828	1
SPO1472	hyuA	hydantoin utilization protein A	SPO_RS07500	1.02	0.03	1	0.04	1.01	0.03	1.01	0.06	-0.028	1.038	1	-0.014	0.985	1	-0.014	1.0022	1
SPO1473	SPO1473	hydantoin utilization protein B, putative	SPO_RS07505	0.71	0.26	0.87	0.12	1.04	0.03	0.86	0.08	0.29	0.6234	1	0.54	0.316	1	0.27	0.6138	1
SPO1474	SPO1474	tautomerase, putative	SPO_RS07510	0.69	0.35	0.3	0.15	0.89	0.22	0.64	0.2	-1.2	0.2856	1	0.36	0.5968	1	-0.11	1.0008	1
SPO1475	SPO1475	transcriptional regulator, GntR family	SPO_RS07515	1.11	0.1	0.96	0.04	1.08	0.07	1.03	0.11	-0.21	0.287	1	-0.039	0.9992	1	-0.11	0.5294	1
SPO1476	leuC-2	3-isopropylmalate dehydratase, large subunit	SPO_RS07520	0.78	0.08	0.41	0.26	0.8	0.16	0.48	0.28	-0.91	0.2536	1	0.036	0.7926	1	-0.69	0.3728	1
SPO1477	leuD-2	3-isopropylmalate dehydratase, small subunit	SPO_RS07525	0.98	0.06	0.98	0.14	1.03	0.05	1.1	0.06	0	1.0126	1	0.071	0.7382	1	0.17	0.1414	0.834939
SPO1478	SPO1478	Sigma-70, ECF	SPO_RS07530	0.76	0.14	0.66	0.22	0.92	0.05	0.68	0.07	-0.2	0.7366	1	0.27	0.3456	1	-0.16	0.6368	1
SPO1479	chrR	anti sigma factor ChrR from Rhodobacter spheroides; regulates fatty acid composition in cell membrane in response to ROS. https://www.pnas.org/content/111/33/E3450.short	SPO_RS07535	0.8	0.08	0.85	0.02	0.86	0.08	0.87	0.03	0.086	0.5682	1	0.1	0.6184	1	0.12	0.3772	1
SPO1480	SPO1480	short chain dehydrogenase	SPO_RS07540	0.73	NA	1.19	0.13	0.69	0.36	0.9	0	0.7	0.0584	0.569361	-0.08	0.9174	1	0.3	0.2866	1
SPO1481	cfa	cyclopropane fatty acyl phospholipid synthase	SPO_RS07545	0.45	0.17	0.84	0.03	0.86	0.1	0.8	0.07	0.89	0	0	0.92	0.0562	0.599575	0.82	0.0824	0.704954
SPO1482	cfa	cyclopropane fatty acyl phospholipid synthase	SPO_RS07550	0.85	0.02	0.9	0.05	0.89	0.04	0.94	0.02	0.082	0.4086	1	0.066	0.4806	1	0.14	0.0918	0.713773
SPO1483	cfa	cyclopropane fatty acyl phospholipid synthase	SPO_RS07555	0.96	0.05	0.78	0.1	0.85	0.08	0.72	0.06	-0.3	0.1682	0.951243	-0.17	0.315	1	-0.41	0.0524	0.523009
SPO1484	SPO1484	hypothetical protein	SPO_RS07560	0	NA	0.91	0.21	0.71	0.36	1.07	0.33	6.5	0.5662	1	6.2	0.4636	1	6.8	0.2834	1
SPO1485	SPO1485	NA/galactoside or NA/melibiose symporter	SPO_RS07565	0.83	0.12	0.97	0.04	0.86	0.09	0.98	0.11	0.22	0.2276	1	0.051	0.7476	1	0.24	0.44	1
SPO1486	SPO1486	DUF3833 unknown function	SPO_RS07570	0.85	0.03	0.88	0.06	0.89	0.05	0.81	0.03	0.049	0.6988	1	0.066	0.5008	1	-0.069	0.3316	1
SPO1488	SPO1488	transcriptional regulator, LuxR family	SPO_RS07580	0.98	0.09	0.98	0.06	0.9	0.03	0.91	0.04	0	1.0596	1	-0.12	0.5148	1	-0.11	0.4756	1
SPO1489	SPO1489	indole acetamide hydrolase	SPO_RS07585	0.92	0.05	0.91	0.05	0.95	0.04	0.93	0.07	-0.016	0.9208	1	0.046	0.7602	1	0.015	0.9228	1
SPO1490	SPO1490	regulatory protein, putative	SPO_RS07590	0.95	0.08	0.92	0.04	0.98	0.01	0.95	0.06	-0.046	0.7406	1	0.044	0.9668	1	0	0.9244	1
SPO1491	SPO1491	branched-chain amino acid ABC transporter, permease protein	SPO_RS07595	0.92	0.13	0.87	0.04	0.89	0.11	0.84	0.1	-0.08	0.784	1	-0.047	0.8914	1	-0.13	0.6862	1
SPO1492	SPO1492	branched-chain amino acid ABC transporter, permease/ATP-binding protein	SPO_RS07600	0.92	0.04	0.89	0.04	0.96	0.02	0.92	0.03	-0.047	0.541	1	0.061	0.8882	1	0	0.755	1
SPO1493	SPO1493	branched-chain amino acid ABC transporter, ATP-binding protein	SPO_RS07605	0.99	0.02	0.98	0.06	0.97	0.02	0.96	0.04	-0.014	1.0936	1	-0.029	0.334	1	-0.044	0.3714	1
SPO1494	SPO1494	2-hydroxychromene-2-carboxylate isomerase, putative	SPO_RS07610	1.27	0.13	1.12	0.15	1.09	0.04	1.15	0.1	-0.18	0.208	1	-0.22	0.2196	1	-0.14	0.1446	0.834939
SPO1495	SPO1495	ABC transporter, ATP-binding protein	SPO_RS07615	0.68	0.28	0.81	0.1	0.77	0.13	0.5	0.23	0.25	0.7706	1	0.18	0.8464	1	-0.44	0.67	1
SPO1496	SPO1496	ABC transporter, permease protein	SPO_RS07620	0.75	0.07	1.03	0.02	0.98	0.03	1.04	0.03	0.45	0.0318	0.342725	0.38	0	0	0.47	0.029	0.327571
SPO1497	SPO1497	efflux transporter, RND family, MFP subunit	SPO_RS07625	0.77	0.11	1.04	0.03	1	0.09	0.96	0.06	0.43	0.1464	0.874425	0.37	0.2068	1	0.31	0.1718	0.91872
SPO1498	SPO1498	fumarate hydratase, class I, putative	SPO_RS07630	0.95	0.04	1.06	0.03	1.04	0.03	1.05	0.04	0.16	0.0584	0.569361	0.13	0.392	1	0.14	0.49	1
SPO1499	SPO1499	hydrolase, alpha/beta fold family	SPO_RS07635	0.91	0.15	1.02	0.07	0.92	0.06	1.01	0.08	0.16	0.6922	1	0.016	0.962	1	0.15	0.751	1
SPO1501	pqqD	coenzyme PQQ synthesis protein D	SPO_RS07645	1.09	0.02	0.93	0.11	0.95	0.09	0.98	0.03	-0.23	0.2294	1	-0.2	0.133	0.915984	-0.15	0.119	0.768299
SPO1502	pqqC	coenzyme PQQ synthesis protein C	SPO_RS07650	0.69	0.25	1.01	0.14	0.8	0.19	0.87	0.03	0.54	0.3716	1	0.21	0.7834	1	0.33	0.5764	1
SPO1503	pqqB	coenzyme PQQ biosynthesis protein B	SPO_RS07655	0.95	0.07	0.95	0.04	0.92	0.05	0.79	0.15	0	0.9174	1	-0.046	0.7004	1	-0.26	0.304	1
SPO1505	SPO1505	sensor histidine kinase/response regulator	SPO_RS07660	0.88	0.07	0.82	0.08	0.87	0.05	0.77	0.14	-0.1	0.4712	1	-0.016	1.0102	1	-0.19	0.633	1
SPO1506	SPO1506	GfdT protein	SPO_RS07665	0.85	0.05	0.84	0.06	0.82	0.03	0.85	0.03	-0.017	0.9408	1	-0.051	0.6822	1	0	1.0014	1
SPO1507	SPO1507	DNA-binding response regulator, LuxR family	SPO_RS07670	0.86	0.21	1.09	0.09	1.02	0.03	0.99	0.08	0.34	0.3446	1	0.24	0.6172	1	0.2	0.6842	1
SPO1508	SPO1508	quinoprotein ethanol dehydrogenase	SPO_RS07675	1.02	0.1	0.76	0.1	0.88	0	0.99	0.06	-0.42	0.1148	0.839902	-0.21	0.2274	1	-0.043	0.9198	1
SPO1510	SPO1510	efflux ABC transporter, permease protein	SPO_RS07685	0.9	0.06	0.92	0.13	0.72	0.05	0.83	0.15	0.031	0.9184	1	-0.32	0.0348	0.391579	-0.12	0.7176	1
SPO1511	SPO1511	efflux ABC transporter, ATP-binding protein	SPO_RS07690	NA	NA	NA	NA	1.65	NA	1.34	NA	NA	NA	NA	NA	NA	NA	NA	NA	NA
SPO1513	SPO1513	hypothetical protein	SPO_RS07700	0.94	0.09	1.01	0.09	1	0.08	0.88	0.12	0.1	0.6372	1	0.088	0.6812	1	-0.094	0.7156	1
SPO1514	SPO1514	hypothetical protein	SPO_RS07705	0.77	0.28	1.01	0.15	1.1	0.1	1	0.15	0.39	0.512	1	0.51	0.3092	1	0.37	0.549	1
SPO1515	SPO1515	cytochrome c550, putative	SPO_RS07710	0.96	0.04	0.96	0.03	0.92	0.02	0.94	0.06	0	0.663	1	-0.061	0.6278	1	-0.03	0.8918	1
SPO1516	SPO1516	amino acid ABC transporter, periplasmic substrate-binding protein, putative	SPO_RS07715	0.81	0.13	0.79	0.09	0.84	0.05	0.59	0.25	-0.036	0.8244	1	0.052	0.9572	1	-0.45	0.3988	1
SPO1517	coxG	carbon monoxide dehydrogenase operon G protein	SPO_RS07720	0.92	0.03	0.81	0.07	0.97	0.03	0.95	0.04	-0.18	0.2486	1	0.076	0.1472	0.915984	0.046	0.5464	1
SPO1518	coxS-1	carbon-monoxide dehydrogenase, small subunit	SPO_RS07725	0	0	0.2	0.2	0.41	0.41	0	0	4.4	0.1748	0.955453	5.4	0.1566	0.947276	0	2	1
SPO1519	coxL-1	carbon monoxide dehydrogenase, large subunit	SPO_RS07730	1.07	0.02	0.95	0.01	1	0.03	0.91	0.03	-0.17	0	0	-0.097	0.0294	0.367872	-0.23	0	0
SPO1520	SPO1520	carbon monoxide dehydrogenase, medium subunit, putative	SPO_RS07735	1.12	0.18	0.8	0.4	0.73	0.37	0.46	0.46	-0.48	0.8612	1	-0.61	0.6472	1	-1.3	0.4242	1
SPO1521	SPO1521	regulatory protein, putative	SPO_RS07740	1.03	0.03	0.93	0.06	0.98	0.03	0.92	0.06	-0.15	0.2834	1	-0.071	0.5698	1	-0.16	0.4068	1
SPO1522	SPO1522	hypothetical protein	SPO_RS07745	0.58	0.34	1.05	0.12	0.94	0.2	0.56	0.34	0.85	0.3418	1	0.69	0.3994	1	-0.05	0.8266	1
SPO1524	SPO1524	hypothetical protein	SPO_RS07755	0	NA	0	NA	0.42	NA	0	NA	0	2	1	5.4	1.4228	1	0	2	1
SPO1525	SPO1525	transporter, AcrB/AcrD/AcrF family	SPO_RS07760	0.85	0.14	0.84	0.14	0.94	0.08	0.88	0.07	-0.017	0.7812	1	0.14	0.6004	1	0.049	0.8034	1
SPO1526	SPO1526	efflux transporter, RND family, MFP subunit	SPO_RS07765	1.45	NA	NA	NA	1.28	NA	1.07	NA	NA	NA	NA	-0.18	0.8712	1	-0.43	0.8598	1
SPO1527	SPO1527	hypothetical protein	SPO_RS07770	1.09	0.21	0.37	0.37	0.91	0.2	1.09	0.24	-1.5	0.2232	1	-0.26	0.4768	1	0	1.0032	1
SPO1529	SPO1529	hypothetical protein	SPO_RS22165	0.83	0.12	0.75	0.25	0.49	0.29	0.76	0.26	-0.14	0.9264	1	-0.75	0.296	1	-0.13	0.9174	1
SPO1530	SPO1530	integral membrane protein MviN	SPO_RS07785	0.93	0.14	0.9	0.1	1.03	0.07	1.03	0.06	-0.047	1.0132	1	0.15	0.5656	1	0.15	0.5672	1
SPO1531	SPO1531	hypothetical protein	SPO_RS07790	1.21	NA	1.27	0.15	1.12	0.09	1.06	NA	0.069	1.1506	1	-0.11	1.1462	1	-0.19	1.4186	1
SPO1532	SPO1532	hypothetical protein	SPO_RS07800	0.96	0.06	0.84	0.21	0.82	0.05	0.83	0.07	-0.19	0.764	1	-0.22	0.1172	0.863559	-0.21	0.1436	0.834939
SPO1533	SPO1533	glycosyl transferase, group 1 family protein	SPO_RS07805	0.8	0.28	0.74	0.19	0.78	0.05	0.54	0.31	-0.11	0.8052	1	-0.036	1.006	1	-0.56	0.483	1
SPO1534	SPO1534	bacterial sugar transferase	SPO_RS22170	1.12	0.07	0.94	0.21	0.95	0.08	0.7	0.34	-0.25	0.6728	1	-0.24	0.1928	1	-0.67	0.3976	1
SPO1535	SPO1535	polysaccharide deacetylase domain protein	SPO_RS07815	0.99	0.13	0.84	0.17	1.07	0.04	0.96	0.07	-0.23	0.5388	1	0.11	0.998	1	-0.044	0.9098	1
SPO1536	SPO1536	glycosyltransferase, group 1	SPO_RS07820	0.75	0.15	0.9	0.09	0.95	0.12	0.8	0.1	0.26	0.3708	1	0.34	0.253	1	0.092	0.681	1
SPO1538	SPO1538	chain length determinant protein	SPO_RS07830	0.8	0.18	0.86	0.13	0.99	0.07	1.05	0.06	0.1	0.7676	1	0.3	0.3322	1	0.39	0.225	1
SPO1539	SPO1539	O-antigen polymerase, putative	SPO_RS07835	0.91	0.09	1	0.09	0.94	0.08	1	0.1	0.13	0.6136	1	0.046	0.7072	1	0.13	0.559	1
SPO1540	SPO1540	glycosyl transferase, group 2	SPO_RS07840	0.88	0.14	0.89	0.06	0.92	0.05	0.86	0.07	0.016	1.0062	1	0.063	0.9116	1	-0.033	0.906	1
SPO1541	SPO1541	transcriptional regulator, LysR family	SPO_RS07845	1.33	0.07	1.25	NA	1.27	NA	1.31	NA	-0.089	0.2814	1	-0.066	0.28	1	-0.022	0.2984	1
SPO1542	SPO1542	renal dipeptidase family protein	SPO_RS07850	0.89	0.12	0.89	0.08	0.9	0.08	1.02	0.05	0	0.9984	1	0.016	0.909	1	0.19	0.3976	1
SPO1543	SPO1543	peptide/opine/nickel uptake family ABC transporter, periplasmic substrate-binding protein	SPO_RS07855	0.96	0.03	0.92	0.19	0.87	0.07	0.97	0.05	-0.061	0.961	1	-0.14	0.4878	1	0.015	1.0098	1
SPO1544	SPO1544	peptide/opine/nickel uptake family ABC transporter, permease protein	SPO_RS07860	0.85	0.04	0.94	0.01	0.91	0.03	0.86	0.05	0.14	0.0544	0.556809	0.097	0.31	1	0.017	0.8786	1
SPO1545	SPO1545	peptide/opine/nickel uptake family ABC transporter, permease protein	SPO_RS07865	1.03	0.05	1.05	0.01	1.06	0.02	0.95	0.02	0.027	0.989	1	0.041	1.0034	1	-0.12	0.3054	1
SPO1546	SPO1546	peptide/opine/nickel uptake family ABC transporter, ATP-binding protein	SPO_RS07870	0.98	0.09	1.09	0.06	0.88	0.07	0.85	0.15	0.15	0.3654	1	-0.15	0.396	1	-0.2	0.46	1
SPO1547	SPO1547	peptide/opine/nickel uptake family ABC transporter, ATP-binding protein	SPO_RS07875	1	0.09	0.93	0.09	0.96	0.04	0.95	0.07	-0.1	0.6856	1	-0.058	0.8008	1	-0.073	0.7614	1
SPO1548	tmoX	TMAO transporter, periplasmic binding protein	SPO_RS07880	0.99	0.11	0.94	0.14	1.04	0.04	0.81	0.28	-0.074	0.6566	1	0.07	1.0938	1	-0.29	0.6978	1
SPO1549	tmoW	TMAO transporter, ATP binding protein	SPO_RS07885	1.26	0.07	1.29	0.05	1.11	0.08	1.25	0.11	0.034	0.9982	1	-0.18	0.0306	0.367872	-0.011	0.511	1
SPO1550	tmoV	TMAO transporter, permease protein	SPO_RS07890	0.8	0.11	0.96	0.03	0.86	0.01	0.85	0.08	0.26	0.255	1	0.1	0.6186	1	0.086	0.7216	1
SPO1551	tmm	Trimethylamine (TMA) monooxygenase	SPO_RS07895	1.04	0.02	1.04	0.04	1.04	0.01	1.01	0.04	0	0.9914	1	0	1.571	1	-0.042	0.9786	1
SPO1552	SPO1552	ABC transporter, periplasmic substrate-binding protein, putative	SPO_RS07900	0.97	0.06	0.93	0.05	0.95	0.04	0.98	0.02	-0.06	0.6694	1	-0.03	0.7328	1	0.015	0.8906	1
SPO1553	tmoR	trimethylamine monooxidase regulator	SPO_RS07905	0.74	0.13	0.73	0.07	0.82	0.07	0.74	0.07	-0.019	0.9014	1	0.15	0.5998	1	0	1.0046	1
SPO1554	SPO1554	ammonium transporter family protein		0.97	0.05	0.94	0.04	0.96	0.03	0.95	0.08	-0.045	0.4282	1	-0.015	0.8836	1	-0.03	0.7692	1
SPO1555	SPO1555	formate dehydrogenase, beta subunit	SPO_RS07915	1.08	0.01	1.05	0.01	1.04	0.01	1.06	0.01	-0.04	0	0	-0.054	0	0	-0.027	0	0
SPO1556	SPO1556	formate dehydrogenase, alpha subunit	SPO_RS07920	0.98	0.02	0.98	0.02	1	0.01	0.99	0.01	0	1.0048	1	0.029	0.4336	1	0.014	0.9812	1
SPO1557	fhs-1	formate--tetrahydrofolate ligase	SPO_RS07925	1.06	0.02	1.05	0.02	1.03	0.02	1.04	0.02	-0.014	0	0	-0.041	1.0042	1	-0.027	1.5298	1
SPO1558	SPO1558	chorismate mutase family protein	SPO_RS07930	1.04	0.08	1.02	0.09	1.06	0.06	0.98	0.13	-0.028	0.3962	1	0.027	1.0116	1	-0.085	0.4976	1
SPO1559	SPO1559	folD bifunctional protein	SPO_RS07935	1.03	0.03	1.01	0.05	1.06	0.03	1.04	0.04	-0.028	1.0122	1	0.041	0.9872	1	0.014	1.0034	1
SPO1560	folD	folD bifunctional protein	SPO_RS07940	0.96	0.09	0.89	0.07	0.98	0.04	1.06	0.04	-0.11	0.5392	1	0.029	0.7462	1	0.14	0.1914	0.964855
SPO1561	SPO1561	hypothetical protein	SPO_RS07945	1	0.08	1.02	0.03	1.02	0.03	0.97	0.08	0.028	0.8316	1	0.028	0.8444	1	-0.044	0.985	1
SPO1562	tdm	trimethylamine N-oxide demethylase	SPO_RS07950	0.99	0.06	0.99	0.04	0.98	0.05	0.92	0.05	0	0.916	1	-0.014	0.825	1	-0.1	0.3224	1
SPO1563	SPO1563	protozoan/cyanobacterial globin family protein	SPO_RS07955	0.83	NA	0.79	0.4	0.88	0.16	0.6	0.6	-0.07	1.0298	1	0.083	1.1334	1	-0.46	1.1396	1
SPO1564	SPO1564	MOFRL domain protein	SPO_RS07960	1.13	0.08	1.02	0.03	0.9	0.03	1	0.13	-0.15	0.055	0.560341	-0.33	0.0582	0.601702	-0.17	0.1738	0.919546
SPO1565	SPO1565	citrate lyase, putative	SPO_RS07965	0.96	0.13	1.09	0.06	1.03	0.05	0.74	0.25	0.18	0.5354	1	0.1	0.9072	1	-0.37	0.4728	1
SPO1566	SPO1566	DNA-binding response regulator, LuxR family	SPO_RS07970	1.09	0.06	1.09	0.05	1.07	0.03	1.1	0.03	0	1.0104	1	-0.026	0.1196	0.864764	0.013	1.008	1
SPO1567	SPO1567	aminotransferase, putative	SPO_RS07975	1.02	0.08	0.94	0.09	1	0.06	0.9	0.14	-0.12	0.5084	1	-0.028	1.0048	1	-0.18	0.573	1
SPO1568	SPO1568	malate--CoA ligase, beta subunit	SPO_RS07980	0.93	0.08	0.92	0.04	1.04	0	0.74	0.25	-0.015	0.9942	1	0.16	0.5654	1	-0.33	0.7602	1
SPO1569	SPO1569	malate--CoA ligase, alpha subunit	SPO_RS07985	0.79	0.27	0.85	0.07	0.99	0.04	1.04	0.09	0.1	0.8608	1	0.32	0.7612	1	0.39	0.351	1
SPO1570	SPO1570	D-isomer specific 2-hydroxyacid dehydrogenase family protein	SPO_RS07990	0.82	0.05	0.67	0.12	0.84	0.04	0.76	0.1	-0.29	0.3276	1	0.034	0.6886	1	-0.11	0.5976	1
SPO1571	ppc	phosphoenolpyruvate carboxylase	SPO_RS07995	0.83	0.11	0.94	0.04	0.98	0.05	1.06	0.02	0.18	0.3422	1	0.24	0.3428	1	0.35	0.0292	0.327571
SPO1572	glyA-1	serine hydroxymethyltransferase	SPO_RS08000	1.04	0.01	1.04	0.01	1	0.02	1.01	0.03	0	0	0	-0.056	0.982	1	-0.042	1.0022	1
SPO1573	gmaS	gamma-glutamylmethylamide synthase	SPO_RS08005	0.76	0.14	1.01	0.16	0.96	0.14	0.83	0.3	0.41	0.318	1	0.33	0.4098	1	0.13	0.8878	1
SPO1574	mgsC	N-methylglutamate synthase subunit C	SPO_RS08010	0.93	0.04	0.67	0.23	1.01	0.05	0.88	0.13	-0.47	0.2876	1	0.12	0.5124	1	-0.079	0.817	1
SPO1575	mgsB	N-methylglutamate synthase subunit B	SPO_RS08015	0.87	0.08	0.83	0.04	0.85	0.05	0.69	0.04	-0.067	0.7002	1	-0.033	0.949	1	-0.33	0.1154	0.764607
SPO1576	mgsA	N-methylglutamate synthase subunit A	SPO_RS08020	0.92	0.02	0.82	0.04	0.9	0.05	0.86	0.04	-0.16	0.1162	0.839902	-0.031	0.5366	1	-0.096	0.2684	1
SPO1578	amtB	ammonia transporter	SPO_RS08030	1.01	0.06	1.05	0.03	0.97	0.09	1.01	0.1	0.055	0.6476	1	-0.058	0.834	1	0	0.9358	1
SPO1579	dmmD	DMA monooxygenase subunit D	SPO_RS08035	0.86	0.1	0.94	0.06	0.91	0.08	0.95	0.09	0.13	0.489	1	0.081	0.7976	1	0.14	0.4768	1
SPO1580	dmmA	DMA monooxygenase subunit A	SPO_RS08040	1.01	0.12	0.9	0.06	0.92	0.08	1.08	0.06	-0.16	0.6106	1	-0.13	0.5526	1	0.096	0.3766	1
SPO1581	dmmB	DMA monooxygenase subunit B	SPO_RS08045	1.05	0.14	1.04	0.05	1.07	0.08	1.1	0.07	-0.014	0.5324	1	0.027	0.9984	1	0.066	1.0154	1
SPO1582	dmmC	DMA monooxygenase subunit C	SPO_RS08050	0.42	0.17	0.55	0.26	0.85	0.05	0.38	0.22	0.38	0.6036	1	1	0.0286	0.367872	-0.14	0.9064	1
SPO1584	SPO1584	transcriptional regulator, AraC family	SPO_RS08060	1.08	0.12	0.95	0.1	1	0.1	0.95	0.14	-0.18	0.3942	1	-0.11	0.3634	1	-0.18	0.5006	1
SPO1585	mgdD	N-methylglutamate dehydrogenase subunit D	SPO_RS08065	1	0.04	0.95	0.07	1.03	0.05	1	0.03	-0.073	0.5116	1	0.042	0.666	1	0	0.8118	1
SPO1586	mgdC	N-methylglutamate dehydrogenase subunit C	SPO_RS08070	1.08	0.03	0.94	0.07	0.95	0.05	1.01	0.06	-0.2	0.0822	0.751317	-0.18	0	0	-0.096	0.23	1
SPO1587	mgdB	N-methylglutamate dehydrogenase subunit B	SPO_RS08075	0.75	0.12	0.87	0.1	0.86	0.03	0.93	0.09	0.21	0.4376	1	0.2	0.4454	1	0.31	0.2272	1
SPO1588	mgdA	N-methylglutamate dehydrogenase subunit A	SPO_RS08080	1.13	0.08	1.01	0.04	0.96	0.1	0.84	0.09	-0.16	0.4652	1	-0.23	0.3672	1	-0.42	0.083	0.704954
SPO1589	SPO1589	carboxymuconolactone decarboxylase family protein	SPO_RS08085	0.99	0.06	1.04	0.08	0.84	0.2	0.96	0.11	0.07	1.0012	1	-0.23	0.7024	1	-0.044	0.8726	1
SPO1590	SPO1590	Rieske 2Fe-2S domain protein	SPO_RS08090	0.98	0.02	0.88	0.07	0.94	0.05	0.95	0.07	-0.15	0.1432	0.874425	-0.06	0.8716	1	-0.044	0.9374	1
SPO1591	SPO1591	SIS domain protein	SPO_RS08095	1.15	0.03	1.14	0.09	1.07	0.09	1.18	0.08	-0.012	0.3708	1	-0.1	0.4248	1	0.037	0.9832	1
SPO1592	SPO1592	aminomethyl transferase family protein	SPO_RS08100	0.98	0.02	0.98	0.03	0.97	0.01	0.91	0.02	0	0.7586	1	-0.015	1.158	1	-0.11	0.0832	0.704954
SPO1593	SPO1593	alcohol dehydrogenase, zinc-containing	SPO_RS08105	0.92	0.11	0.86	0.1	1	0.05	0.81	0.06	-0.096	0.6936	1	0.12	0.6302	1	-0.18	0.4842	1
SPO1594	SPO1594	mandelate racemase/muconate lactonizing enzyme, putative	SPO_RS08110	1.26	0.06	1.06	0.09	1.12	0.08	1.11	0.09	-0.25	0	0	-0.17	0	0	-0.18	0.0832	0.704954
SPO1595	SPO1595	mandelate racemase/muconate lactonizing enzyme	SPO_RS08115	0.61	0.3	0.47	0.47	0.87	0.32	0.43	NA	-0.37	0.8248	1	0.51	0.5236	1	-0.49	0.9114	1
SPO1596	dddQ	DMSP lyase	SPO_RS22175	1.18	0.1	0.98	0.12	0.98	0.07	1.17	0.16	-0.27	0.2118	1	-0.27	0.0268	0.367872	-0.012	1.008	1
SPO1597	hemL	glutamate-1-semialdehyde 2,1-aminomutase	SPO_RS08125	1.01	0.12	0.98	0.07	1.06	0.1	1.08	0.07	-0.043	0.9062	1	0.069	0.9914	1	0.096	0.4878	1
SPO1598	SPO1598	hypothetical protein	SPO_RS08130	1.16	0.07	1.02	0.15	0.84	0.28	1.11	0.1	-0.18	0.2374	1	-0.46	0.1644	0.985266	-0.063	0.4896	1
SPO1599	SPO1599	MmgE/PrpD family protein	SPO_RS22180	0.72	0.25	0.96	0.06	0.84	0.1	0.92	0.08	0.41	0.4904	1	0.22	0.8018	1	0.35	0.6798	1
SPO1600	SPO1600	fumarylacetoacetate hydrolase family protein	SPO_RS08140	0.99	0.11	0.79	0.12	0.92	0.06	0.97	0.11	-0.32	0.3454	1	-0.1	0.504	1	-0.029	0.985	1
SPO1601	panE-2	2-dehydropantoate 2-reductase	SPO_RS08145	0.87	0.14	0.97	0.05	0.94	0.09	1.03	0.07	0.16	0.5614	1	0.11	0.737	1	0.24	0.4406	1
SPO1602	SPO1602	trimethylamine methyltransferase family protein	SPO_RS08150	0.99	0.08	0.88	0.02	1.01	0.14	1.06	0.16	-0.17	0.3866	1	0.029	0.9022	1	0.098	0.5454	1
SPO1603	SPO1603	malate/L-lactate dehydrogenase family protein	SPO_RS08155	0.88	NA	0	NA	0.9	NA	0	NA	-6.5	0.8734	1	0.032	1.413	1	-6.5	0.8374	1
SPO1604	SPO1604	transcriptional regulator, LysR family	SPO_RS08160	0.4	0.23	0.46	0.2	0.61	0.09	0.62	0.22	0.2	0.9104	1	0.6	0.4048	1	0.62	0.483	1
SPO1605	SPO1605	hypothetical protein	SPO_RS08165	0.9	0.09	0.95	0.09	0.9	0.03	0.91	0.09	0.077	0.6954	1	0	0.9132	1	0.016	0.8926	1
SPO1606	potD	spermidine/putrescine ABC transporter, periplasmic substrate-binding protein	SPO_RS08170	0.91	0.06	0.84	0.06	0.94	0.05	0.79	0.06	-0.11	0.4548	1	0.046	0.5704	1	-0.2	0.1936	0.964855
SPO1607	SPO1607	spermidine/putrescine ABC transporter, permease protein	SPO_RS08175	1.01	0.13	0.94	0.08	1.03	0.06	0.79	0.27	-0.1	0.7208	1	0.028	0.9996	1	-0.35	0.6	1
SPO1608	potB	spermidine/putrescine ABC transporter, permease protein	SPO_RS08180	0.95	0.06	0.95	0.05	0.93	0.04	1.04	0.04	0	0.8704	1	-0.03	0.8038	1	0.13	0.4014	1
SPO1609	potA	spermidine/putrescine ABC transporter, ATP-binding component	SPO_RS08185	0.89	0.04	0.91	0.02	0.96	0.05	0.98	0.05	0.032	0.7994	1	0.11	0.4166	1	0.14	0.287	1
SPO1610	SPO1610	transcriptional regulator, LuxR family	SPO_RS08190	0.9	0.05	0.99	0.06	1.04	0.06	0.88	0.15	0.14	0.2896	1	0.21	0.2432	1	-0.032	0.9556	1
SPO1611	SPO1611	hypothetical protein	SPO_RS08195	1.08	0.35	1.16	0.25	1.18	0.21	1.08	0.25	0.1	0.7564	1	0.13	0.7314	1	0	0.9972	1
SPO1612	SPO1612	twin-arginine translocation pathway signal sequence domain protein	SPO_RS08200	0.95	0.05	0.92	0.05	0.89	0.1	0.78	0.11	-0.046	0.5232	1	-0.093	0.6008	1	-0.28	0.1474	0.835725
SPO1613	SPO1613	hypothetical protein	SPO_RS08205	NA	NA	1.04	NA	NA	NA	NA	NA	NA	NA	NA	NA	NA	NA	NA	NA	NA
SPO1614	SPO1614	hypothetical protein	SPO_RS08210	1.06	0.08	0.77	0.39	0.92	0.09	0.96	0.08	-0.46	0.8146	1	-0.2	0.628	1	-0.14	0.7916	1
SPO1615	SPO1615	cyclic nucleotide-binding protein	SPO_RS08215	1.05	0.06	0.98	0.06	1.02	0.01	1.07	0.06	-0.099	0.6084	1	-0.041	1.0034	1	0.027	0.2254	1
SPO1616	SPO1616	transcriptional regulator, putative	SPO_RS08220	0.84	0.11	0.74	0.27	0.7	0.19	0.9	0.18	-0.18	0.8214	1	-0.26	0.4998	1	0.098	0.8324	1
SPO1617	SPO1617	type I secretion target repeat protein	SPO_RS08225	0.99	0.05	0.96	0.02	0.99	0.02	0.94	0.05	-0.044	0.6466	1	0	0.8878	1	-0.074	0.5008	1
SPO1620	SPO1620	glyoxalase family protein		0.61	0.22	0.93	0.09	0.54	0.2	0.69	0.26	0.6	0.2522	1	-0.17	0.7616	1	0.18	0.8146	1
SPO1621	SPO1621	TfoX domain protein	SPO_RS08245	0	0	0	0	0.8	0.01	1.14	0.04	0	2	1	6.3	0.2318	1	6.8	0.0572	0.537833
SPO1622	SPO1622	cytochrome P450 family protein	SPO_RS08250	0.99	0.05	0.95	0.13	0.88	0.05	0.78	0.1	-0.059	0.888	1	-0.17	0.1686	0.985266	-0.34	0.1992	0.964855
SPO1623	SPO1623	sensor histidine kinase	SPO_RS08255	0.89	0.3	1	0.08	0.82	0.07	1.07	0.12	0.17	0.8946	1	-0.12	0.8924	1	0.26	0.7098	1
SPO1624	SPO1624	DNA-binding response regulator	SPO_RS08260	0.9	0.13	0.89	0.14	0.86	0.08	1	0.07	-0.016	1.1216	1	-0.065	0.9202	1	0.15	0.552	1
SPO1625	SPO1625	periplasmic serine protease, DO/DeqQ family	SPO_RS08265	1.07	0.06	0.94	0.05	0.98	0.06	0.98	0.07	-0.19	0.0806	0.748261	-0.13	0.1152	0.863559	-0.13	0.2076	0.968014
SPO1626	SPO1626	type I secretion target repeat protein	SPO_RS08270	0.95	0.01	0.97	0.01	0.98	0.01	0.96	0.01	0.03	0.0926	0.760349	0.044	0.082	0.788455	0.015	0.2878	1
SPO1627	SPO1627	hypothetical protein	SPO_RS08275	0.73	0.37	0.64	0.63	0.94	0.03	0	NA	-0.19	1.002	1	0.36	0.86	1	-6.2	0.4576	1
SPO1628	SPO1628	aminomethyl transferase family protein	SPO_RS08280	0.85	0.09	0.87	0.06	0.93	0.04	0.79	0.08	0.033	0.781	1	0.13	0.3732	1	-0.1	0.6616	1
SPO1629	SPO1629	hypothetical protein	SPO_RS08285	1.08	0.09	1.1	0.04	1.02	0.04	1.05	0.07	0.026	1.0126	1	-0.082	0.4066	1	-0.04	0.9956	1
SPO1630	SPO1630	hypothetical protein	SPO_RS08290	1.26	0.26	1.27	0.2	1.14	0.28	0.73	0.48	0.011	0.5908	1	-0.14	0.666	1	-0.78	0.4074	1
SPO1633	SPO1633	hypothetical protein	SPO_RS08305	0.74	0.11	0.81	0.29	0.81	0.13	1.11	0.1	0.13	0.7446	1	0.13	0.7398	1	0.58	0.0288	0.327571
SPO1634	aroK	shikimate kinase	SPO_RS08310	NA	NA	1.21	NA	NA	NA	NA	NA	NA	NA	NA	NA	NA	NA	NA	NA	NA
SPO1636	SPO1636	SREBP protease/CBS domain protein	SPO_RS08320	1.15	0.19	1.18	0.17	0.98	0.14	0.96	0.35	0.037	1.0084	1	-0.23	0.4674	1	-0.26	0.6846	1
SPO1638	SPO1638	transglycosylase SLT domain protein	SPO_RS08330	1.06	0.06	1.03	0.02	1.01	0.02	0.93	0.08	-0.041	0.115	0.839902	-0.069	0.1074	0.863559	-0.19	0.1082	0.764607
SPO1639	SPO1639	fadB domain protein	SPO_RS08335	0.68	0.25	0.63	0.21	0.54	0.29	0.83	0.29	-0.11	0.8172	1	-0.33	0.7076	1	0.28	0.6102	1
SPO1640	SPO1640	transcriptional regulator, LysR family	SPO_RS08340	1.02	0.01	1	0.03	1.04	0.01	1.04	0.04	-0.028	0.9896	1	0.028	0.9842	1	0.028	0.9846	1
SPO1641	SPO1641	beta-lactamase	SPO_RS08345	0.96	0.04	0.98	0.03	0.96	0.03	0.88	0.07	0.029	0.9288	1	0	0.7972	1	-0.12	0.2762	1
SPO1642	SPO1642	hypothetical protein	SPO_RS08350	0.94	0.03	0.92	0.09	0.95	0.03	0.87	0.04	-0.031	0.9692	1	0.015	0.9892	1	-0.11	0.1414	0.834939
SPO1643	SPO1643	selenium-binding protein, putative	SPO_RS08355	0.88	0.06	0.9	0.14	0.89	0.1	0.95	0.06	0.032	0.8632	1	0.016	0.7602	1	0.11	0.2884	1
SPO1644	SPO1644	oligopeptide/dipeptide ABC transporter, ATP-binding protein	SPO_RS08360	0.88	0.04	0.95	0.06	0.83	0.02	0.86	0.04	0.11	0.4414	1	-0.083	0.286	1	-0.033	0.7006	1
SPO1646	SPO1646	oligopeptide/dipeptide ABC transporter, permease protein	SPO_RS08370	1.04	0.12	1.19	0.06	0.96	0.13	0.83	0.18	0.19	0.0912	0.758751	-0.11	0.796	1	-0.32	0.4138	1
SPO1647	SPO1647	oligopeptide/dipeptide ABC transporter, periplasmic substrate-binding protein	SPO_RS08375	0.94	0.03	0.9	0.06	0.92	0.05	0.84	0.04	-0.062	0.4784	1	-0.031	0.6628	1	-0.16	0.1384	0.834939
SPO1648	SPO1648	aminomethyl transferase family protein	SPO_RS08380	0.89	0.04	0.99	0.05	0.87	0.03	0.86	0.05	0.15	0.281	1	-0.032	0.7136	1	-0.049	0.6446	1
SPO1649	SPO1649	invasion protein IbeA	SPO_RS08385	1.12	0.09	1.15	0.07	1.06	0.07	1.17	0.05	0.038	0.991	1	-0.079	1.007	1	0.062	0.451	1
SPO1651	SPO1651	hypothetical protein	SPO_RS08390	1	0.02	0.75	0.09	0.92	0.03	0.84	0.08	-0.41	0	0	-0.12	0.1438	0.915984	-0.25	0.0588	0.53883
SPO1652	SPO1652	transposase, truncation		0.91	0.05	0.89	0.07	0.98	0.01	0.88	0.04	-0.032	0.6978	1	0.11	0.2418	1	-0.048	0.6618	1
SPO1655	SPO1655	hypothetical protein		0.98	0.03	0.95	0.05	0.91	0.04	0.98	0.04	-0.044	0.5042	1	-0.11	0.1118	0.863559	0	0.5052	1
SPO1656	SPO1656	oligopeptide/dipeptide ABC transporter, ATP-binding protein	SPO_RS08415	0.94	0.01	1.01	0.02	0.97	0.03	0.97	0.02	0.1	0.147	0.874425	0.045	0.384	1	0.045	0.2162	0.990291
SPO1657	SPO1657	oligopeptide/dipeptide ABC transporter, permease protein	SPO_RS08420	0.95	0.06	0.89	0.05	0.96	0.06	0.91	0.03	-0.093	0.4494	1	0.015	0.8578	1	-0.061	0.5422	1
SPO1658	SPO1658	oligopeptide/dipeptide ABC transporter, permease protein	SPO_RS08425	0.96	0.11	0.99	0.09	0.96	0.06	0.96	0.05	0.044	0.7434	1	0	0.8626	1	0	1.048	1
SPO1659	SPO1659	oligopeptide/dipeptide ABC transporter, periplasmic substrate-binding protein	SPO_RS08430	0.98	0.05	0.95	0.04	0.96	0.03	0.94	0.04	-0.044	0.6094	1	-0.029	0.5742	1	-0.06	0.6132	1
SPO1660	SPO1660	transcriptional regulator, AraC family	SPO_RS08435	0.92	0.05	1.04	0.05	0.98	NA	0.97	0.25	0.18	0.4784	1	0.09	0.858	1	0.076	0.9098	1
SPO1663	SPO1663	hypothetical protein	SPO_RS08450	1.01	0.09	1.03	0.04	0.97	0.02	1.04	0.06	0.028	1.0972	1	-0.058	0.707	1	0.042	0.994	1
SPO1667	dxr	1-deoxy-D-xylulose 5-phosphate reductoisomerase	SPO_RS08470	0.71	NA	NA	NA	0.87	NA	NA	NA	NA	NA	NA	0.29	1.4248	1	NA	NA	NA
SPO1668	SPO1668	membrane-associated zinc metalloprotease, putative	SPO_RS08475	1.05	0.05	0.97	0.05	0.93	0	0.93	0.08	-0.11	0.0844	0.751317	-0.17	0	0	-0.17	0.1778	0.928735
SPO1676	SPO1676	acetyltransferase, GNAT family	SPO_RS08510	1.03	0.02	1	0.04	0.98	0.03	1.02	0.01	-0.042	1.0888	1	-0.071	0.3442	1	-0.014	0.993	1
SPO1677	trmU	tRNA (5-methylaminomethyl-2-thiouridylate)-methyltransferase	SPO_RS08515	0.43	0.25	0.3	0.19	0.54	0.18	0	0	-0.51	0.822	1	0.32	0.8316	1	-5.5	0	0
SPO1678	SPO1678	hypothetical protein	SPO_RS08520	1.03	0.07	0.86	0.12	1.06	0.03	1.04	0.09	-0.26	0.346	1	0.041	0.9866	1	0.014	1.005	1
SPO1679	ctrA	DNA-binding response regulator CtrA	SPO_RS08525	1.01	0.05	0.98	0.07	0.93	0.04	1.02	0.01	-0.043	1.0024	1	-0.12	0.1144	0.863559	0.014	0.9826	1
SPO1681	recG	ATP-dependent DNA helicase RecG	SPO_RS08535	0.97	0.05	0.99	0.02	0.98	0.03	0.94	0.05	0.029	0.7398	1	0.015	0.5444	1	-0.045	0.495	1
SPO1682	SPO1682	hypothetical protein		0.89	0.06	0.99	0.09	1.04	0.03	0.9	0.09	0.15	0.284	1	0.22	0.1138	0.863559	0.016	0.824	1
SPO1683	SPO1683	hypothetical protein	SPO_RS08540	0.77	0.12	0.94	0.05	0.92	0.06	0.79	0.14	0.28	0.3454	1	0.25	0.3716	1	0.037	0.9732	1
SPO1685	SPO1685	tRNA synthetase, class I family protein	SPO_RS08550	1	0.05	1.04	0.08	1.04	0.07	0.96	0.11	0.056	0.8382	1	0.056	0.816	1	-0.058	1.0098	1
SPO1686	gid	gid protein	SPO_RS08555	1.02	0.11	1.02	0.11	1.04	0.09	0.98	0.1	0	1.043	1	0.028	0.9916	1	-0.057	1.0216	1
SPO1687	SPO1687	enoyl-CoA hydratase/isomerase family protein	SPO_RS08560	1.02	0.02	1.04	0.01	1.01	0.02	0.97	0.05	0.028	1.0034	1	-0.014	1.0104	1	-0.072	0.6312	1
SPO1688	SPO1688	thioesterase family protein	SPO_RS08565	0.98	0.07	1	0.02	0.96	0.08	0.88	0.03	0.029	0.8696	1	-0.029	0.652	1	-0.15	0.2376	1
SPO1689	SPO1689	hypothetical protein	SPO_RS08570	1.08	0.07	1.01	0.03	1.06	0.04	0.93	0.06	-0.096	0.1906	1	-0.027	0.1122	0.863559	-0.21	0.057	0.537833
SPO1690	SPO1690	transcriptional regulator, GntR family	SPO_RS08575	1.1	0.02	0.99	0.02	1.08	0.02	1.02	0.03	-0.15	0	0	-0.026	1.0058	1	-0.11	0	0
SPO1693	SPO1693	hypothetical protein	SPO_RS22480	1.06	0.01	1.05	0.01	1.05	0.01	1.03	0.01	-0.014	0	0	-0.014	0	0	-0.041	0	0
SPO1694	SPO1694	carbohydrate kinase, pfkB family	SPO_RS22850	1.01	0.01	1.03	0.02	1.01	0.01	1	0.01	0.028	0.9972	1	0	1.5724	1	-0.014	0.1442	0.834939
SPO1695	SPO1695	hydantoin utilization protein, putative	SPO_RS08600	1	0.04	1	0.03	1.02	0.02	0.98	0.02	0	0.9944	1	0.028	1.0102	1	-0.029	0.888	1
SPO1696	SPO1696	hydantoinase/oxoprolinase family protein	SPO_RS08605	0.9	0.04	0.99	0.05	0.92	0.05	0.96	0.06	0.14	0.2482	1	0.031	0.8942	1	0.092	0.3396	1
SPO1697	SPO1697	aminotransferase, classes I and II	SPO_RS08610	0.95	0.03	0.9	0.02	0.91	0.04	0.97	0.02	-0.077	0.2968	1	-0.061	0.3296	1	0.03	0.3062	1
SPO1698	SPO1698	Asp/Glu/Hydantoin racemase family protein		0.95	0.04	0.91	0.06	0.91	0.06	0.92	0.07	-0.061	0.6508	1	-0.061	0.7248	1	-0.046	0.7136	1
SPO1699	SPO1699	MmgE/PrpD family protein	SPO_RS08620	0.94	0.05	1.13	0.04	1.15	0.08	1.09	0.07	0.26	0.06	0.577344	0.29	0.0586	0.601702	0.21	0.0802	0.704954
SPO1700	SPO1700	D-isomer specific 2-hydroxyacid dehydrogenase family protein	SPO_RS08625	1	0.04	1	0.01	0.94	0.02	0.94	0.06	0	0.7302	1	-0.088	0.1928	1	-0.088	0.4218	1
SPO1701	SPO1701	dihydrodipicolinate synthase family protein	SPO_RS08630	1	0.04	0.98	0.04	0.98	0.02	0.99	0.04	-0.029	0.88	1	-0.029	0.8988	1	-0.014	1.0548	1
SPO1702	SPO1702	hypothetical protein	SPO_RS08635	0.98	0.03	1.02	0.01	0.98	0.03	0.94	0.03	0.057	0.8826	1	0	0.9934	1	-0.06	0.4548	1
SPO1703	dddD	DMSP lyase	SPO_RS08640	0.96	0.03	0.95	0.03	0.98	0.03	0.94	0.03	-0.015	0.602	1	0.029	0.4826	1	-0.03	0.8246	1
SPO1704	SPO1704	transcriptional regulator, AraC family	SPO_RS08645	0.96	0.03	0.95	0.04	0.98	0.03	0.94	0.06	-0.015	0.822	1	0.029	0.6448	1	-0.03	0.8548	1
SPO1705	SPO1705	phage head morphogenesis domain protein, SPP1 gp7 family	SPO_RS08650	0.96	0.02	0.91	0.03	0.93	0.02	0.9	0.05	-0.076	0.224	1	-0.045	0.2874	1	-0.092	0.2916	1
SPO1707	urtD	Urea ABC transporter, ATP-binding protein gene	SPO_RS08680	1.07	0.03	0.97	0.06	0.99	0.07	1.05	0.01	-0.14	0.8598	1	-0.11	0.9986	1	-0.027	1.521	1
SPO1707a	SPO1707a	branched-chain amino acid ABC transporter, ATP-binding protein, putative	SPO_RS08685	0.7	0.14	0.98	0.06	0.93	0.06	0.96	0.05	0.48	0.1664	0.951243	0.4	0.27	1	0.45	0.1708	0.91872
SPO1708	urtC	Urea ABC transporter, permease gene	SPO_RS08690	1.02	0.14	1.03	0.14	1.05	0.06	1.07	0.01	0.014	1.016	1	0.041	1.006	1	0.068	0.646	1
SPO1709	urtB	Urea ABC transporter, permease gene	SPO_RS08695	0.93	0.03	1	0.04	1	0.04	0.96	0.06	0.1	0.2636	1	0.1	0.4034	1	0.045	0.6542	1
SPO1710	urtA	Urea ABC transporter, substrate binding protein gene	SPO_RS08700	1.05	0.05	0.92	0.05	0.98	0.04	0.98	0.03	-0.19	0.177	0.960161	-0.099	0.8264	1	-0.099	0.9226	1
SPO1711	ureD	urease accessory protein UreD	SPO_RS08705	0.9	0.05	0.86	0.03	0.92	0.02	0.77	0.08	-0.065	0.508	1	0.031	0.8036	1	-0.22	0.1636	0.904453
SPO1713	ureB	urease, beta subunit	SPO_RS08715	0.53	0.3	0.95	0.15	0.53	0.27	1	0.09	0.83	0.3062	1	0	0.9998	1	0.9	0.169	0.918641
SPO1714	ureC	urease, alpha subunit	SPO_RS08720	0.9	0.1	0.98	0.01	0.91	0.04	0.96	0.04	0.12	0.603	1	0.016	0.903	1	0.092	0.7272	1
SPO1715	ureE	urease accessory protein ureE	SPO_RS08725	0.99	0.12	0.98	0.05	0.75	0.25	0.78	0.13	-0.014	0.9556	1	-0.4	0.5896	1	-0.34	0.3264	1
SPO1716	ureF	urease accessory protein UreF	SPO_RS08730	0.92	0.04	0.93	0.07	0.91	0.02	0.97	0.04	0.015	0.9248	1	-0.016	0.8574	1	0.076	0.4584	1
SPO1717	ureG	urease accessory protein UreG	SPO_RS08735	0.8	0.04	0.76	0.15	0.86	0.04	0.87	0.08	-0.073	0.9094	1	0.1	0.2672	1	0.12	0.3702	1
SPO1718	SPO1718	hypothetical protein		0.89	0.03	0.92	0.02	0.92	0.04	0.89	0.05	0.047	0.6316	1	0.047	0.5482	1	0	1.0006	1
SPO1719	SPO1719	TRAP dicarboxylate transporter, DctM subunit	SPO_RS08750	0.69	0.15	0.88	0.16	0.88	0.1	0.98	0.13	0.35	0.4688	1	0.35	0.369	1	0.5	0.238	1
SPO1720	SPO1720	TRAP dicarboxylate transporter, DctQ subunit	SPO_RS08755	0.92	0.15	0.88	0.04	1.02	0.07	1.03	0.07	-0.063	0.7728	1	0.15	0.8596	1	0.16	0.8658	1
SPO1721	SPO1721	TRAP dicarboxylate transporter, DctP subunit, putative	SPO_RS08760	0.93	0.06	0.97	0.13	1.01	0.07	0.88	0.14	0.06	0.661	1	0.12	0.4664	1	-0.079	1.0166	1
SPO1722	SPO1722	transcriptional regulator, GntR family	SPO_RS08765	0.92	0.06	0.69	0.25	0.86	0.14	0.81	0.14	-0.41	0.5394	1	-0.096	0.635	1	-0.18	0.5516	1
SPO1723	uxuA	mannonate dehydratase	SPO_RS08770	1.26	0.02	1.03	0.01	1.04	0.04	1.08	0.02	-0.29	0.0318	0.342725	-0.27	0.0278	0.367872	-0.22	0.199	0.964855
SPO1724	uxuB	D-mannonate oxidoreductase	SPO_RS08775	0.92	0.09	1.04	0.03	0.97	0.11	0.91	0.09	0.18	0.5142	1	0.076	0.7618	1	-0.016	0.8596	1
SPO1725	SPO1725	hypothetical protein	SPO_RS08780	1.12	0.03	1.08	0.05	1.07	0.03	1.1	0.02	-0.052	1.0002	1	-0.065	0.0912	0.801662	-0.026	1.3694	1
SPO1727	SPO1727	polyphosphate kinase 2, putative	SPO_RS08790	1.11	0.05	1.06	0.08	1.02	0.03	0.24	0.24	-0.066	1.0002	1	-0.12	0.031	0.367872	-2.2	0	0
SPO1728	SPO1728	esterase, putative	SPO_RS08795	1.05	0.18	1.08	0.13	0.99	0.12	1.05	0.07	0.04	0.6752	1	-0.084	0.8786	1	0	1.0618	1
SPO1729	metA	homoserine O-succinyltransferase	SPO_RS08800	0	0	0	0	0	0	0.07	0.07	0	2	1	0	2	1	3	0.9974	1
SPO1732	recJ	single-stranded-DNA-specific exonuclease RecJ	SPO_RS08815	1.03	NA	NA	NA	NA	NA	NA	NA	NA	NA	NA	NA	NA	NA	NA	NA	NA
SPO1734	hom	homoserine dehydrogenase	SPO_RS08825	0	0	0	0	0.31	0.19	0.23	0.23	0	2	1	5	0	0	4.6	1.0056	1
SPO1735	SPO1735	hypothetical protein		0.82	0.22	0	0	0.88	0.2	0.78	0.42	-6.4	0.2316	1	0.1	0.7932	1	-0.071	1.0028	1
SPO1736	SPO1736	transcriptional regulator, TetR family	SPO_RS08835	0.88	0.05	0.95	0.05	0.94	0.04	0.97	0.07	0.11	0.3394	1	0.094	0.1368	0.915984	0.14	0.3686	1
SPO1737	SPO1737	pirin domain protein	SPO_RS08840	0.61	0.32	0.69	0.34	0.93	0.03	0.6	0.34	0.18	0.885	1	0.6	0.5512	1	-0.023	1.0052	1
SPO1738	SPO1738	dehalogenase, putative	SPO_RS08845	1.11	0.07	1.11	0.12	1.1	0.07	1.23	0.11	0	0.9966	1	-0.013	0.9882	1	0.15	0.2068	0.965502
SPO1740	SPO1740	hypothetical protein	SPO_RS08855	1	0.03	1.02	0.06	0.99	0.06	1.03	0.04	0.028	0.6032	1	-0.014	0.8446	1	0.042	0.6416	1
SPO1741	tadE	putative pilus assembly, tadE	SPO_RS08860	0.9	0.08	1.02	0.04	0.94	0.03	0.92	0.07	0.18	0.4176	1	0.062	0.7598	1	0.031	1.0218	1
SPO1742	tadG	putative pilus assembly, tadG	SPO_RS08865	0.92	0.01	1.02	0.02	0.97	0.03	0.93	0.03	0.15	0.0552	0.560341	0.076	0.2756	1	0.015	0.8522	1
SPO1743	SPO1743	glutamate dehydrogenase	SPO_RS08870	1.11	0.1	1.04	0.08	1.07	0.04	1.08	0.07	-0.093	0.4916	1	-0.052	1.0104	1	-0.039	1.0056	1
SPO1744	SPO1744	sarcosine oxidase, beta subunit family	SPO_RS08875	0.92	0.01	0.98	0.05	1.02	0.01	1.03	0.04	0.09	0.4058	1	0.15	0	0	0.16	0.2304	1
SPO1745	SPO1745	sarcosine oxidase, delta subunit family	SPO_RS08880	1.01	0.1	0.83	0.17	0.99	0.14	0.88	0.1	-0.28	0.5182	1	-0.029	0.9128	1	-0.2	0.4252	1
SPO1746	SPO1746	sarcosine oxidase, alpha subunit family	SPO_RS08885	1	0.01	0.9	0.04	0.96	0.03	0.93	0.03	-0.15	0	0	-0.058	0.4324	1	-0.1	0.1368	0.834939
SPO1747	SPO1747	sarcosine oxidase, gamma subunit family	SPO_RS08890	0.37	NA	0.76	0.34	0.46	NA	0.43	NA	1	0.8446	1	0.31	0.8394	1	0.21	1.4296	1
SPO1748	SPO1748	hypothetical protein	SPO_RS08895	1.26	0.05	1.07	0.37	1.1	0.19	1.24	0.09	-0.23	0.9734	1	-0.19	0.862	1	-0.023	1.0058	1
SPO1749	dnaG	DNA primase	SPO_RS08900	NA	NA	1	NA	0.9	NA	NA	NA	NA	NA	NA	NA	NA	NA	NA	NA	NA
SPO1751	SPO1751	hypothetical protein	SPO_RS08910	1.02	0.04	1.03	0.06	1.03	0.06	1.04	0.02	0.014	0.9838	1	0.014	1.018	1	0.028	0.9922	1
SPO1752	SPO1752	putative protein TIGR00149	SPO_RS08915	0.85	NA	0	NA	0.69	0.69	0	NA	-6.4	1.4212	1	-0.3	0.8618	1	-6.4	1.4142	1
SPO1755	kpsC	capsular polysaccharide export protein KpsC	SPO_RS08930	0.93	0.04	0.92	0.05	0.98	0.02	0.96	0.03	-0.015	0.6224	1	0.075	0.27	1	0.045	0.6818	1
SPO1756	SPO1756	polysaccharide biosynthesis/export protein	SPO_RS08935	1.14	0.03	1.11	0.03	1.08	0.03	1.09	0.01	-0.038	0.1174	0.839902	-0.077	0	0	-0.064	0	0
SPO1757	kpsS	capsular polysaccharide export protein KpsS	SPO_RS08940	1.08	0.04	1.02	0.03	0.98	0.04	0.95	0.02	-0.082	0.0274	0.340563	-0.14	0.0268	0.367872	-0.18	0	0
SPO1761	SPO1761	3,4-dihydroxy-2-butanone 4-phosphate synthase/GTP cyclohydrolase II, putative	SPO_RS08955	0.99	0.06	1.05	0.05	1	0.03	1.01	0.08	0.084	0.9834	1	0.014	1.0018	1	0.029	1.0656	1
SPO1762	ribH-2	riboflavin synthase, beta subunit	SPO_RS08960	1.11	0.05	1.08	0.04	1.06	0.02	1.06	0.04	-0.039	0.089	0.75422	-0.066	1.0044	1	-0.066	1.3356	1
SPO1763	nusB	transcription antitermination factor NusB	SPO_RS08965	0.77	0.77	0	NA	0.86	NA	0	NA	-6.3	1.138	1	0.16	0.8698	1	-6.3	1.134	1
SPO1764	SPO1764	transcriptional regulator, LuxR family	SPO_RS22185	0.88	0.12	0.98	0.03	0.94	0.1	1.01	0.07	0.15	0.5302	1	0.094	0.7474	1	0.2	0.5486	1
SPO1765	SPO1765	hypothetical protein	SPO_RS08975	0.85	0.17	0.98	0.09	0.94	0.04	0.98	0.05	0.2	0.5186	1	0.14	0.5768	1	0.2	0.4424	1
SPO1766	SPO1766	hypothetical protein	SPO_RS08980	1.02	0.07	1	0.08	1	0.05	1.07	0.09	-0.028	0.953	1	-0.028	0.9984	1	0.068	0.3106	1
SPO1767	SPO1767	acetyltransferase, GNAT family	SPO_RS08990	1.14	0.09	0.83	0.31	1	0.11	1.16	0.08	-0.45	0.4566	1	-0.19	0.5164	1	0.025	0.4158	1
SPO1769	SPO1769	hypothetical protein	SPO_RS09000	0.94	0.09	1.08	0.1	0.9	0.02	1.1	0.01	0.2	0.1392	0.874425	-0.062	0.8586	1	0.22	0	0
SPO1770	SPO1770	hypothetical protein	SPO_RS09005	0.89	0.07	0.98	0.04	0.88	0.1	0.9	0.05	0.14	0.486	1	-0.016	0.9262	1	0.016	0.8082	1
SPO1771	SPO1771	TRAP dicarboxylate transporter, DctM subunit	SPO_RS09010	1.01	0.03	0.99	0.07	1.07	0.05	1.05	0.05	-0.029	0.863	1	0.082	0.1172	0.863559	0.055	0.11	0.764607
SPO1772	SPO1772	TRAP dicarboxylate transporter, DctQ subunit	SPO_RS09015	1.16	0.03	1.19	0.07	1.17	0.07	1.14	0.04	0.037	1.0208	1	0.012	1.3458	1	-0.025	0.9874	1
SPO1773	dctP	3-hydroxybenzoate/3,4-dihydroxybenzoate TRAP transporter, solute-binding protein	SPO_RS09020	0.89	0.08	0.96	0.05	0.9	0.07	0.98	0.04	0.11	0.4518	1	0.016	0.8124	1	0.14	0.3184	1
SPO1774	nbaC	3-hydroxyanthranilate 3,4-dioxygenase (EC 1.13.11.6)	SPO_RS09025	1.04	0.06	0.94	0.06	0.98	0.06	0.86	0.11	-0.14	0.59	1	-0.085	0.8026	1	-0.27	0.3218	1
SPO1775	SPO1775	hypothetical protein	SPO_RS09030	0.88	0.05	0.92	0.04	0.82	0.13	0.82	0.03	0.063	0.4778	1	-0.1	0.6834	1	-0.1	0.3198	1
SPO1776	SPO1776	pyridine nucleotide-disulfide oxidoreductase family protein	SPO_RS09035	1.05	0.03	1.05	0.05	1.06	0.02	1.08	0.03	0	0.029	0.340563	0.014	0.9878	1	0.04	0.0306	0.327571
SPO1777	SPO1777	dihydroorotate dehydrogenase family protein	SPO_RS09040	1.09	0.03	1.07	0.02	1.07	0.02	1.06	0.01	-0.026	0	0	-0.026	1.439	1	-0.04	0	0
SPO1779	SPO1779	membrane protein, major facilitator transporter family	SPO_RS09050	0.95	0.19	0.92	0.1	1.01	0.08	0.91	0.07	-0.046	0.9338	1	0.087	0.8208	1	-0.061	0.8262	1
SPO1780	SPO1780	transcriptional regulator, TetR family	SPO_RS09055	1.08	0.04	1.12	0.05	1.06	0.03	1.09	0.05	0.052	1.0194	1	-0.027	0.1184	0.863559	0.013	1.003	1
SPO1781	allC	allantoate deiminase (xanthine degradation)	SPO_RS09060	1.02	0.08	1.14	0.01	0.95	0.07	1.07	0.07	0.16	0.1714	0.951243	-0.1	0.6718	1	0.068	0.2298	1
SPO1782	SPO1782	hypothetical protein	SPO_RS09065	1.07	0.05	1.05	0.06	0.99	0.06	0.84	0.1	-0.027	0.9934	1	-0.11	0.1412	0.915984	-0.35	0.065	0.582633
SPO1783	allB	allantoinase (xanthine degradation)	SPO_RS09070	0.96	0.04	1.03	0.03	1.03	0.01	1.03	0.03	0.1	0.3528	1	0.1	0.1382	0.915984	0.1	0.5406	1
SPO1784	SPO1784	hypothetical protein	SPO_RS09075	0.76	0.25	0.69	0.23	0.83	0.11	0.28	0.28	-0.14	0.6002	1	0.13	0.8058	1	-1.4	0.4898	1
SPO1785	SPO1785	ABC transporter, ATP-binding protein	SPO_RS09080	1.04	0.07	1	0.03	1.03	0.04	1.01	0.02	-0.056	1.0008	1	-0.014	0.9984	1	-0.042	0.8196	1
SPO1786	SPO1786	ABC transporter, permease protein	SPO_RS09085	0.9	0.04	0.94	0.05	0.95	0.04	0.96	0.07	0.062	0.5366	1	0.077	0.4812	1	0.092	0.6226	1
SPO1787	SPO1787	ABC transporter, permease protein	SPO_RS09090	1.05	0.04	1.08	0.03	1.05	0.02	1.02	0.08	0.04	1.009	1	0	1.0032	1	-0.041	1	1
SPO1788	SPO1788	ABC transporter, periplasmic substrate-binding protein	SPO_RS09095	1.21	0.07	1.1	0.11	1.06	0.08	0.96	0.1	-0.14	0.43	1	-0.19	0.4084	1	-0.33	0.142	0.834939
SPO1789	SPO1789	sulfate/tungstate uptake family ABC transporter, permease protein	SPO_RS09100	0.95	0.11	1	0.06	0.84	0.09	1	0.08	0.073	0.693	1	-0.18	0.4932	1	0.073	0.7984	1
SPO1790	SPO1790	sulfate/tungstate uptake family ABC transporter, ATP-binding protein	SPO_RS09105	1	0.05	1.01	0.05	0.98	0.04	1.09	0.02	0.014	0.7644	1	-0.029	1.0552	1	0.12	0.0312	0.327571
SPO1791	SPO1791	sulfate/tungstate uptake family ABC transporter, periplasmic substrate-binding protein	SPO_RS09110	1.05	0.08	1.08	0.08	1.03	0.07	1.08	0.07	0.04	0.3312	1	-0.027	0.9942	1	0.04	0.2326	1
SPO1792	SPO1792	DNA-binding protein, excisionase family	SPO_RS09115	0.92	0.16	0.92	0.1	1.03	0.11	0.8	0.31	0	1.0036	1	0.16	0.6574	1	-0.2	0.8472	1
SPO1793	SPO1793	WD domain/cytochrome c family protein	SPO_RS09120	0.94	0.08	0.97	0.08	0.97	0.07	0.94	0.09	0.045	1.0078	1	0.045	0.6642	1	0	0.8176	1
SPO1794	SPO1794	formate dehydrogenase, gamma subunit	SPO_RS09125	1.13	0.05	0.96	0.06	0.87	0.07	0.9	0.12	-0.23	0	0	-0.37	0	0	-0.33	0	0
SPO1795	SPO1795	formate dehydrogenase, iron-sulfur subunit, putative	SPO_RS09130	0.38	0.21	0.52	0.28	0.26	0.26	0.55	0.28	0.44	0.726	1	-0.53	0.8548	1	0.52	0.7216	1
SPO1796	SPO1796	formate dehydrogenase, alpha subunit, putative	SPO_RS09135	0.95	0.03	0.96	0.04	0.92	0.04	0.92	0.02	0.015	0.8342	1	-0.046	0.744	1	-0.046	0.6288	1
SPO1798	SPO1798	chaperone, TorD family	SPO_RS09145	0.87	0.08	0.95	0.09	0.92	0.02	0.93	0.08	0.13	0.5024	1	0.08	0.7814	1	0.095	0.5752	1
SPO1799	SPO1799	hypothetical protein	SPO_RS09150	0.71	0.71	0.37	NA	0.81	NA	0.97	NA	-0.92	1.1496	1	0.19	0.8606	1	0.44	1.151	1
SPO1800	SPO1800	iron-sulfur cluster-binding protein	SPO_RS09160	0.96	0.07	0.98	0.04	0.92	0.01	0.88	0.03	0.029	0.8046	1	-0.061	0.657	1	-0.12	0.3114	1
SPO1801	SPO1801	hypothetical protein	SPO_RS09165	1.05	0.07	0.93	0.04	1.01	0.02	0.98	0.08	-0.17	0.4644	1	-0.055	0.8338	1	-0.099	0.8794	1
SPO1804	SPO1804	hypothetical protein	SPO_RS09180	1.1	0.07	1.02	0.08	1	0.08	0.98	0.04	-0.11	0.3686	1	-0.14	0.3442	1	-0.17	0.1476	0.835725
SPO1806	SPO1806	flavin reductase domain protein	SPO_RS09190	1.02	0.04	0.99	0.02	0.94	0.02	0.97	0.03	-0.043	0.6262	1	-0.12	0.1446	0.915984	-0.072	0.4792	1
SPO1807	SPO1807	exonuclease, DNA polymerase III, epsilon subunit family	SPO_RS09195	1.13	0.08	1.31	NA	1.17	0.17	NA	NA	0.21	0.8526	1	0.05	1.2174	1	NA	NA	NA
SPO1808	SPO1808	hypothetical protein	SPO_RS09200	0.96	0.15	0.92	0.14	0.77	0.09	0.97	0.02	-0.061	0.8204	1	-0.31	0.3488	1	0.015	0.9896	1
SPO1809	SPO1809	nucleotidyltransferase/CBS/cyclic nucleotide-binding domain protein	SPO_RS09205	1.02	0.08	0.95	0.03	0.92	0.03	0.94	0.03	-0.1	0.5488	1	-0.15	0.3746	1	-0.12	0.5122	1
SPO1810	SPO1810	sodium/solute symporter family protein	SPO_RS09210	0.95	0.06	0.89	0.09	0.95	0.04	0.91	0.01	-0.093	0.7134	1	0	0.9316	1	-0.061	0.62	1
SPO1812	adk-2	adenylate kinase	SPO_RS09220	0.93	0.08	0.97	0.02	1.01	0.04	1.04	0.01	0.06	0.6204	1	0.12	0.3698	1	0.16	0.3724	1
SPO1813	acs	acetyl-coenzyme A synthetase	SPO_RS09225	0.92	0.08	0.96	0.05	0.93	0.03	1.02	0.01	0.061	0.7018	1	0.015	0.9294	1	0.15	0.288	1
SPO1814	SPO1814	TRAP dicarboxylate transporter, DctP subunit, putative	SPO_RS09230	1.16	0.03	1	0.04	1.01	0	1.02	0.01	-0.21	0	0	-0.2	0	0	-0.18	0	0
SPO1815	SPO1815	TRAP dicarboxylate transporter, DctQ subunit	SPO_RS09235	0.98	0.03	0.96	0.01	0.94	0.03	1	0.05	-0.029	0.6796	1	-0.06	0.3682	1	0.029	0.8432	1
SPO1816	SPO1816	TRAP dicarboxylate transporter, DctM subunit, putative	SPO_RS09240	1.09	0.01	0.97	0.03	0.97	0.01	0.96	0.02	-0.17	0.0278	0.340563	-0.17	0	0	-0.18	0	0
SPO1817	SPO1817	hypothetical protein	SPO_RS09245	0.59	0.2	0.86	0.19	0.94	0.08	0.64	0.22	0.54	0.4074	1	0.66	0.0808	0.788455	0.12	0.4842	1
SPO1818	SPO1818	hypothetical protein	SPO_RS09250	0.89	0.05	0.89	0.05	0.88	0.06	0.85	0.08	0	1.0356	1	-0.016	0.9126	1	-0.066	0.786	1
SPO1819	SPO1819	phosphodiesterase	SPO_RS09255	1.07	0.42	1.46	0.22	1.21	0.19	1.17	0.45	0.44	0.616	1	0.18	0.7248	1	0.13	0.7484	1
SPO1820	SPO1820	sugar ABC transporter, periplasmic sugar-binding protein	SPO_RS09260	0.78	0.12	0.95	0.05	0.92	0.03	0.96	0.07	0.28	0.2092	1	0.24	0.3538	1	0.3	0.2808	1
SPO1822	SPO1822	sugar ABC transporter, permease protein	SPO_RS09270	1.04	0.11	1	0.07	0.87	0.16	0.92	0.07	-0.056	1.0002	1	-0.25	0.5462	1	-0.18	0.5502	1
SPO1823	SPO1823	sugar ABC transporter, ATP-binding protein	SPO_RS09275	0.88	0.17	1.14	0.18	1.03	0.04	0.73	0.37	0.37	0.3672	1	0.22	0.813	1	-0.27	0.711	1
SPO1824	SPO1824	transcriptional regulator, LysR family	SPO_RS09280	NA	NA	NA	NA	0.82	NA	NA	NA	NA	NA	NA	NA	NA	NA	NA	NA	NA
SPO1825	SPO1825	glutamine synthetase family protein	SPO_RS09285	0.94	0.06	0.83	0.09	0.86	0.09	0.83	0.05	-0.18	0.4372	1	-0.13	0.5212	1	-0.18	0.2604	1
SPO1826	SPO1826	transcriptional regulator, RpiR family	SPO_RS09290	1.17	0.09	1.09	0.05	1.13	0.04	0.99	0.12	-0.1	0.37	1	-0.05	0.3408	1	-0.24	0.2244	1
SPO1828	SPO1828	isochorismatase family protein	SPO_RS09300	1.03	0.05	0.92	0.06	0.93	0.03	0.95	0.06	-0.16	0.3192	1	-0.15	0.301	1	-0.12	0.5014	1
SPO1829	SPO1829	branched-chain amino acid ABC transporter, ATP-binding protein	SPO_RS09305	0.74	0.29	0.95	0.18	0.99	0.11	0.99	0.1	0.36	0.6348	1	0.42	0.4824	1	0.42	0.599	1
SPO1830	SPO1830	branched-chain amino acid ABC transporter, periplasmic branched-chain amino acid binding protein	SPO_RS09310	1.16	0.02	1.15	0.05	1.13	0.08	1.11	0.1	-0.012	0.116	0.839902	-0.037	0.4544	1	-0.063	0.3902	1
SPO1831	livF-1	branched-chain amino acid ABC transporter, ATP-binding protein	SPO_RS09315	1.1	0.06	1.12	0.06	1.07	0.04	1.18	0.05	0.026	0.9922	1	-0.04	1.0042	1	0.1	0.2846	1
SPO1832	SPO1832	branched-chain amino acid ABC transporter, permease protein	SPO_RS09320	1.06	0.04	1	0.01	1.02	0.02	1.04	0.05	-0.083	1.0094	1	-0.055	1.0076	1	-0.027	0.9916	1
SPO1833	SPO1833	branched-chain amino acid ABC transporter, permease protein	SPO_RS09325	1.02	0.03	1.03	0.04	1.04	0.03	1.06	0.02	0.014	0.9942	1	0.028	0.9942	1	0.055	0.032	0.328267
SPO1834	SPO1834	acetamidase/formamidase family protein	SPO_RS09330	1	0.02	1.02	0.04	1.04	0.03	1.03	0.03	0.028	0.9064	1	0.056	0.6046	1	0.042	0.8486	1
SPO1835	SPO1835	sugar ABC transporter, ATP-binding protein	SPO_RS09335	1.06	0.15	1.12	0.07	1.09	0.01	1.24	0.06	0.079	0.9894	1	0.04	0.9996	1	0.22	0.7974	1
SPO1836	SPO1836	oxidoreductase, Gfo/Idh/MocA family	SPO_RS09340	1.07	0.06	1	0.02	0.93	0.06	0.99	0.04	-0.097	0.1154	0.839902	-0.2	0.1116	0.863559	-0.11	0.1342	0.834939
SPO1837	SPO1837	sugar ABC transporter, permease protein	SPO_RS09345	0.95	0.06	0.94	0.02	0.95	0.02	0.92	0.02	-0.015	0.8856	1	0	1.0868	1	-0.046	0.7516	1
SPO1838	SPO1838	sugar ABC transporter, permease protein	SPO_RS09350	0.76	0.04	0.94	0.09	0.88	0.07	0.92	0.04	0.3	0.176	0.957761	0.21	0.184	1	0.27	0.0314	0.327571
SPO1839	SPO1839	sugar ABC transporter, periplasmic sugar-binding protein	SPO_RS09355	0.97	0.03	0.89	0.05	0.92	0.02	0.84	0.07	-0.12	0.116	0.839902	-0.076	0.2578	1	-0.21	0.0634	0.571064
SPO1840	SPO1840	glucokinase regulator-related protein	SPO_RS09360	1.02	0.03	0.96	0.01	1.04	0.03	0.88	0.15	-0.087	0.303	1	0.028	0.9932	1	-0.21	0.867	1
SPO1841	SPO1841	BadF/BadG/BcrA/BcrD ATPase family protein	SPO_RS09365	1.01	0.03	1.02	0.04	0.97	0.05	1.01	0.03	0.014	0.999	1	-0.058	0.6932	1	0	0.9982	1
SPO1842	SPO1842	transcriptional regulator, GntR family	SPO_RS09370	0	NA	0	NA	0.74	NA	1.14	0.14	0	2	1	6.2	1.423	1	6.8	0.2772	1
SPO1843	SPO1843	SIS domain protein	SPO_RS09375	1.11	0.09	1	0.15	1.1	0.08	1.13	0.1	-0.15	0.6104	1	-0.013	1.0212	1	0.026	0.9898	1
SPO1844	nagA	N-acetylglucosamine-6-phosphate deacetylase	SPO_RS09380	0.44	0.44	0.81	0.15	0.66	0.43	0.46	0.45	0.87	0.4596	1	0.57	0.8682	1	0.063	0.6792	1
SPO1845	SPO1845	oxidoreductase, molybdopterin-binding protein	SPO_RS09385	0.96	0.04	0.95	0.05	0.9	0.04	0.88	0.06	-0.015	0.7738	1	-0.092	0.235	1	-0.12	0.548	1
SPO1846	SPO1846	branched-chain amino acid ABC transporter, periplasmic substrate-binding protein	SPO_RS09390	1.02	0.04	1.01	0.05	0.94	0.05	0.93	0.1	-0.014	0.981	1	-0.12	0.4104	1	-0.13	0.8954	1
SPO1847	SPO1847	AMP-binding enzyme	SPO_RS09395	0.96	0.01	1.02	0.03	1	0.02	0.95	0.02	0.087	0.4342	1	0.058	0.3408	1	-0.015	0.6508	1
SPO1848	SPO1848	branched-chain amino acid ABC transporter, ATP-binding protein	SPO_RS09400	0.93	0.03	0.89	0.03	0.92	0.04	0.91	0.09	-0.063	0.489	1	-0.015	1.0038	1	-0.031	0.826	1
SPO1849	SPO1849	branched-chain amino acid ABC transporter, ATP-binding protein	SPO_RS09405	0.88	0.08	0.9	0.1	0.88	0.06	0.96	0.07	0.032	0.9052	1	0	1.0082	1	0.12	0.4806	1
SPO1850	SPO1850	branched-chain amino acid ABC transporter, permease protein	SPO_RS09410	1.03	0.12	0.95	0.04	0.92	0.1	0.49	0.31	-0.12	0.8802	1	-0.16	0.6004	1	-1.1	0.1984	0.964855
SPO1851	SPO1851	branched-chain amino acid ABC transporter, permease protein	SPO_RS09415	0.81	0.27	0.81	0.28	0.8	0.09	0.54	0.33	0	1.0028	1	-0.018	1.0066	1	-0.58	0.581	1
SPO1852	SPO1852	oxidoreductase, zinc-binding dehydrogenase family	SPO_RS09420	1.08	0.05	1.05	0.04	1.1	0.05	1.04	0.06	-0.04	1.0076	1	0.026	1.0094	1	-0.054	0.2028	0.964855
SPO1853	SPO1853	transcriptional regulator, TetR family	SPO_RS09425	1.15	0.22	1.15	0.1	1.19	0.1	1.04	0.12	0	0.994	1	0.049	0.9956	1	-0.14	0.466	1
SPO1854	SPO1854	hypothetical protein		0.98	0.03	1.08	0.03	1.09	0.03	1.09	0.03	0.14	0.0914	0.758751	0.15	0.0324	0.3702	0.15	0.0272	0.327571
SPO1855	SPO1855	hypothetical protein	SPO_RS22195	1.09	0.06	1.1	0.05	1.09	0.02	1.07	0.04	0.013	0.9882	1	0	0.9968	1	-0.026	1.0102	1
SPO1856	SPO1856	ribonuclease BN, putative	SPO_RS09440	0.96	0.13	1.03	0.17	0.92	0.09	1.01	0.04	0.1	0.8294	1	-0.061	0.8566	1	0.073	0.762	1
SPO1857	SPO1857	hypothetical protein		0.97	0.09	0.91	0.07	1.02	0.02	0.96	0.03	-0.091	0.5698	1	0.072	0.7056	1	-0.015	1.017	1
SPO1858	rrmJ	ribosomal RNA large subunit methyltransferase J	SPO_RS09445	0.5	0.29	0.32	0.21	0.6	0.23	0.19	0.19	-0.63	0.6566	1	0.26	0.7434	1	-1.4	0.1426	0.834939
SPO1859	SPO1859	phosphatase, Ppx/GppA family	SPO_RS09450	1.23	0.09	1	0.04	0.86	0.14	0.32	0.32	-0.3	0.1406	0.874425	-0.51	0.1386	0.915984	-1.9	0.0272	0.327571
SPO1860	SPO1860	twin-arginine translocation pathway signal sequence domain protein	SPO_RS09455	1.02	0.04	1.06	0.02	1.01	0.05	0.99	0.02	0.055	0.9956	1	-0.014	0.989	1	-0.043	0.6242	1
SPO1861	SPO1861	hypothetical protein	SPO_RS09460	0.86	0.13	0.78	0.09	0.74	0.05	0.9	0.07	-0.14	0.6636	1	-0.21	0.4442	1	0.065	0.7776	1
SPO1862	SPO1862	metFprotein-like protein	SPO_RS09465	0.91	0.03	1.07	0.03	0.94	0.06	0.98	0.04	0.23	0	0	0.046	0.5378	1	0.11	0.172	0.91872
SPO1863	SPO1863	pterin binding component of split MetH	SPO_RS09470	0.33	0.11	0.7	0.09	0.4	0.03	0.69	0.09	1.1	0.0806	0.748261	0.27	0.9012	1	1	0.0854	0.704954
SPO1865	tkt	transketolase	SPO_RS09480	1.26	NA	1.22	NA	1.11	NA	1.25	0.12	-0.046	1.4314	1	-0.18	0.8522	1	-0.011	0.8452	1
SPO1866	SPO1866	hypothetical protein	SPO_RS09485	1.16	0.06	1.14	0.02	1.11	0.06	1.09	0.02	-0.025	0.985	1	-0.063	0.2112	1	-0.089	0.121	0.773042
SPO1868	SPO1868	glutaredoxin-related protein	SPO_RS09495	0	0	0	0	0	0	0.1	0.1	0	2	1	0	2	1	3.5	0.998	1
SPO1869	SPO1869	BolA family protein	SPO_RS09500	0.51	0.29	0.78	0.17	0.71	0.24	0.51	0.31	0.6	0.4626	1	0.47	0.9152	1	0	1.0162	1
SPO1870	purL	phosphoribosylformylglycinamidine synthase II	SPO_RS09505	0.05	0.04	0.41	0.07	0.26	0.09	0.5	0.05	2.8	0.0224	0.340563	2.2	0.0636	0.632923	3.1	0	0
SPO1871	SPO1871	mechanosensitive ion channel family protein	SPO_RS09510	1.02	0.03	1.03	0.03	0.98	0.02	1.02	0.03	0.014	0.9998	1	-0.057	0.8464	1	0	1.0068	1
SPO1873	SPO1873	pyruvate ferredoxin/flavodoxin oxidoreductase family protein	SPO_RS09520	1.09	0	1.08	0.01	1.08	0.01	1.08	0	-0.013	0.9686	1	-0.013	2	1	-0.013	2	1
SPO1874	SPO1874	acyltransferase domain protein	SPO_RS09525	1.06	0.02	1.07	0.02	1.06	0.03	1.03	0.01	0.013	0	0	0	1.0002	1	-0.041	1.011	1
SPO1875	murI	glutamate racemase	SPO_RS09530	0.82	0.05	1	0.04	0.96	0.02	1.05	0.04	0.28	0.0538	0.553735	0.22	0.0592	0.602084	0.35	0	0
SPO1876	argC-2	N-acetyl-gamma-glutamyl-phosphate reductase	SPO_RS09535	1.03	0.01	1.04	0.01	1.04	0.02	1.06	0.02	0.014	0.996	1	0.014	0.9882	1	0.041	1.0146	1
SPO1878	SPO1878	hypothetical protein	SPO_RS09545	1.01	0.04	0.97	0.08	0.86	0.1	0.81	0.27	-0.058	0.9058	1	-0.23	0.3772	1	-0.31	0.7946	1
SPO1879	SPO1879	hypothetical protein		1.03	NA	1.06	0.14	1.13	0.07	0.6	0.32	0.041	1.038	1	0.13	0.5632	1	-0.77	0.7332	1
SPO1882	SPO1882	enoyl-CoA hydratase/isomerase family protein	SPO_RS09565	1.09	0.13	1.02	0.03	1.09	0.03	1.05	0.09	-0.095	0.3236	1	0	1.1592	1	-0.053	0.4552	1
SPO1883	SPO1883	hypothetical protein	SPO_RS09570	0.95	0.05	0.97	0.02	0.96	0.02	0.93	0.02	0.03	0.8708	1	0.015	0.868	1	-0.03	0.877	1
SPO1884	SPO1884	S-methyltransferase component of split metH	SPO_RS09575	0	0	0	0	0.04	0.02	0.14	0.11	0	2	1	2.3	0.4222	1	3.9	0	0
SPO1885	SPO1885	hypothetical protein	SPO_RS09580	0.98	0.08	0.86	0.19	0.87	0.18	0.8	0.17	-0.19	0.8772	1	-0.17	0.7888	1	-0.29	0.5446	1
SPO1886	SPO1886	hypothetical protein	SPO_RS09585	1	0.06	1.01	0.07	0.96	0.03	1.06	0.06	0.014	0.9866	1	-0.058	0.5932	1	0.083	0.297	1
SPO1887	purC	phosphoribosylaminoimidazole-succinocarboxamide synthase	SPO_RS09590	0.18	0.15	0.32	0.18	0.21	0.15	0.26	0.19	0.8	0.482	1	0.21	1.0148	1	0.51	0.694	1
SPO1888	purS	phosphoribosylformylglycinamidine synthase, PurS protein	SPO_RS09595	0.14	0.14	0.21	0.21	0.49	0.17	0.2	0.2	0.55	0.9986	1	1.7	0.1384	0.915984	0.49	0.4294	1
SPO1889	SPO1889	alcohol dehydrogenase, zinc-containing	SPO_RS09600	0.3	0.12	0.51	0.07	0.36	0.13	0.58	0.06	0.75	0.2008	1	0.26	0.7884	1	0.93	0.1162	0.764607
SPO1890	purQ	phosphoribosylformylglycinamidine synthase I	SPO_RS09605	0.18	0.18	0.35	0.2	0.07	0.07	0.35	0.2	0.92	0.434	1	-1.2	0.433	1	0.92	0.4298	1
SPO1891	SPO1891	C4-dicarboxylate transport sensor protein DctB, putative	SPO_RS09610	1.11	0.18	0.9	0.11	0.57	0.22	0.77	0.19	-0.3	0.3712	1	-0.95	0.15	0.919075	-0.52	0.2056	0.964855
SPO1893	SPO1893	ribonuclease, Rne/Rng family	SPO_RS09620	1.13	0.05	1.05	0.05	1.03	0.07	1.04	0.06	-0.1	0.2026	1	-0.13	0.055	0.593615	-0.12	0	0
SPO1897	SPO1897	hypothetical protein	SPO_RS09635	1.09	0.08	1.06	0.12	1.08	0.08	1.11	0.07	-0.04	1.0096	1	-0.013	0.9936	1	0.026	1.0082	1
SPO1898	SPO1898	cytochrome P450 family protein	SPO_RS09640	1.15	0.05	1.04	0.05	1.1	0.05	1.04	0.05	-0.14	0	0	-0.064	0.2872	1	-0.14	0.2888	1
SPO1900	tag	DNA-3-methyladenine glycosylase I	SPO_RS09650	0.78	0.1	0.89	0.1	0.95	0.03	0.86	0.1	0.19	0.4674	1	0.28	0.1126	0.863559	0.14	0.5358	1
SPO1901	SPO1901	hypothetical protein	SPO_RS09655	1.16	0.09	1.14	0.07	1.16	0.07	1.1	0.07	-0.025	1.0172	1	0	0.3582	1	-0.076	0.9932	1
SPO1902	SPO1902	transcription regulator, TetR family	SPO_RS09660	1.19	0.08	1.12	0.06	1.19	0.03	1.2	0.07	-0.087	1.2432	1	0	0.9858	1	0.012	1.1808	1
SPO1903	SPO1903	hypothetical protein	SPO_RS09665	0.86	0.1	0.89	0.07	0.87	0.07	0.7	0.23	0.049	0.7076	1	0.016	0.8318	1	-0.29	0.634	1
SPO1905	fumC	fumarate hydratase, class II	SPO_RS09675	0.96	0.06	1.04	0.02	0.99	0.03	0.98	0.05	0.11	0.731	1	0.044	0.8714	1	0.029	1.0004	1
SPO1906	SPO1906	hypothetical protein	SPO_RS09680	0.99	0.09	0.96	0.11	0.98	0.05	1.08	0.09	-0.044	0.8162	1	-0.014	0.719	1	0.12	0.3944	1
SPO1907	SPO1907	hypothetical protein	SPO_RS09685	1.01	0.03	1.02	0.01	1.05	0.01	1.04	0.03	0.014	1.0172	1	0.055	1.0062	1	0.042	0.9948	1
SPO1908	SPO1908	chromate transporter	SPO_RS09690	1.08	0.04	1.02	0.04	0.99	0.07	1.02	0.02	-0.082	0.1116	0.839902	-0.12	0.2854	1	-0.082	0.1164	0.764607
SPO1909	SPO1909	hypothetical protein	SPO_RS09695	0.97	0.05	0.9	0.07	0.95	0.02	0.94	0.04	-0.11	0.4038	1	-0.03	0.8598	1	-0.045	0.6486	1
SPO1911	SPO1911	hypothetical protein	SPO_RS09700	0.9	0.04	0.88	0.09	0.95	0.05	0.91	0.08	-0.032	0.885	1	0.077	0.489	1	0.016	0.9428	1
SPO1912	SPO1912	transcriptional regulator, GntR family	SPO_RS09705	0.99	0.07	1.03	0.03	1.03	0.06	1.03	0.05	0.057	0.8332	1	0.057	0.9974	1	0.057	0.9214	1
SPO1913	dmdA	DmdA	SPO_RS09710	0.96	0.07	0.96	0.02	0.93	0.06	0.92	0.05	0	0.8356	1	-0.045	0.8392	1	-0.061	0.5824	1
SPO1914	acuI	NADPH-dependent acrylyl-CoA reductase	SPO_RS09715	0.96	0.07	0.96	0.08	0.97	0.07	0.96	0.03	0	0.9274	1	0.015	0.7366	1	0	0.8306	1
SPO1915	SPO1915	glyoxalase family protein	SPO_RS09720	1.11	0.15	1.23	NA	1.04	0.1	NA	NA	0.15	0.6438	1	-0.093	0.9798	1	NA	NA	NA
SPO1916	SPO1916	aminotransferase, class V	SPO_RS09725	1.06	0.01	1.02	0.06	1.04	0.04	1.01	0.03	-0.055	0.9958	1	-0.027	0	0	-0.069	1	1
SPO1917	phrB	deoxyribodipyrimidine photolyase	SPO_RS09730	1.04	0.03	0.92	0.03	0.99	0.02	0.95	0.06	-0.18	0.2322	1	-0.07	0.4828	1	-0.13	0.6582	1
SPO1918	cfa	cyclopropane-fatty-acyl-phospholipid synthase	SPO_RS09735	0.99	0.06	1.01	0.1	0.89	0.05	0.95	0.07	0.029	0.8622	1	-0.15	0.1722	0.991422	-0.059	0.8224	1
SPO1919	trgA	tellurite resistance protein	SPO_RS09740	1.04	0.03	1.02	0.07	1.02	0.03	1.03	0.05	-0.028	0.9994	1	-0.028	0.1442	0.915984	-0.014	0.982	1
SPO1920	trgB	tellurite resistance protein	SPO_RS09745	0.94	0.07	0.85	0.1	0.87	0.09	0.93	0.11	-0.14	0.5836	1	-0.11	0.5246	1	-0.015	1.0032	1
SPO1921	SPO1921	pyridoxal-phosphate dependent enzyme	SPO_RS09750	0.45	0.17	1.04	0.01	0.84	0.05	0.77	0.17	1.2	0.0236	0.340563	0.89	0.056	0.599575	0.76	0.2878	1
SPO1922	SPO1922	mechanosensitive ion channel family protein	SPO_RS09755	1.03	0.02	1.03	0.01	1.03	0.01	1.02	0.02	0	1.0144	1	0	1.0122	1	-0.014	1.01	1
SPO1923	SPO1923	hypothetical protein	SPO_RS09760	1.13	0.02	1.12	0.01	1.1	0.03	1.1	0.02	-0.013	0	0	-0.038	0	0	-0.038	0	0
SPO1925	SPO1925	hypothetical protein	SPO_RS09770	1	0.01	1.04	0.01	1.06	0.01	1.02	0.02	0.056	0.9954	1	0.083	0.6684	1	0.028	0.9588	1
SPO1926	SPO1926	hypothetical protein	SPO_RS09775	1.02	0.01	1.02	0.01	1.02	0.01	1.02	0	0	0.9882	1	0	1.0032	1	0	1.0096	1
SPO1927	SPO1927	site-specific recombinase, phage integrase family	SPO_RS09785	1.04	0.01	1.04	0.01	1.05	0.01	1.04	0.01	0	1.5604	1	0.014	1.5724	1	0	1.5628	1
SPO1928	SPO1928	Tat (twin-arginine translocation) pathway signal sequence domain protein	SPO_RS09790	1.13	0.02	1.08	0.02	1.03	0.01	1.06	0.02	-0.065	1.4422	1	-0.13	0	0	-0.091	0	0
SPO1929	SPO1929	peptidoglycan binding protein, putative	SPO_RS09795	1.07	0.03	1.06	0.05	1.04	0.02	1.04	0.04	-0.013	0	0	-0.041	0	0	-0.041	0.0256	0.327571
SPO1930	lpxD	UDP-3-O-3-hydroxymyristoyl glucosamine N-acyltransferase	SPO_RS09800	NA	NA	NA	NA	0.9	NA	NA	NA	NA	NA	NA	NA	NA	NA	NA	NA	NA
SPO1931	SPO1931	acyl carrier protein, putative	SPO_RS09805	1.08	0.09	1.15	0.06	1.11	0.05	0.97	0.08	0.09	0.2864	1	0.039	1.0018	1	-0.15	0.2288	1
SPO1932	SPO1932	beta-ketoacyl synthase family protein	SPO_RS09810	1.05	0.02	1.06	0.02	1.06	0.02	1.06	0.02	0.014	0	0	0.014	1.0018	1	0.014	0	0
SPO1933	SPO1933	invasion associated family protein	SPO_RS09815	0.84	0.04	0.98	0.06	0.98	0.03	1.06	0.07	0.22	0.0844	0.751317	0.22	0.0534	0.588354	0.33	0.1542	0.858915
SPO1934	SPO1934	hypothetical protein	SPO_RS09820	0.98	0.07	1.05	0.05	1.02	0.04	1.04	0.05	0.099	0.272	1	0.057	1.0084	1	0.085	0.9952	1
SPO1935	SPO1935	branched-chain amino acid ABC transporter, permease protein	SPO_RS09825	0.99	0.03	0.98	0.03	0.98	0.01	0.96	0.02	-0.014	0.7474	1	-0.014	0.6294	1	-0.044	0.838	1
SPO1936	SPO1936	branched-chain amino acid ABC transporter, permease protein	SPO_RS09830	1.04	0.02	0.97	0.03	1.01	0.01	1.03	0.05	-0.1	0.7272	1	-0.042	1.3492	1	-0.014	1.0232	1
SPO1937	SPO1937	branched-chain amino acid ABC transporter, ATP-binding protein	SPO_RS09835	0.99	0.07	1.04	0.07	1.02	0.04	1	0.05	0.07	0.9314	1	0.043	0.8568	1	0.014	1.0162	1
SPO1938	SPO1938	branched-chain amino acid ABC transporter, ATP-binding protein	SPO_RS09840	0.95	0.01	0.91	0.03	0.97	0.03	0.94	0.02	-0.061	0.2426	1	0.03	0.6732	1	-0.015	0.6838	1
SPO1939	SPO1939	branched-chain amino acid ABC transporter, periplasmic substrate-binding protein	SPO_RS09845	1.08	0.04	1.02	0.03	1.04	0.03	1.03	0.03	-0.082	0.029	0.340563	-0.054	0.0298	0.367872	-0.068	0.0272	0.327571
SPO1940	SPO1940	hypothetical protein	SPO_RS09850	1.05	0.05	1.07	0.08	0.98	0.1	1	0.06	0.027	0.2578	1	-0.099	0.9534	1	-0.07	0.988	1
SPO1941	SPO1941	transcriptional regulator, AraC family	SPO_RS09855	1.02	0.05	1.05	0.01	1.05	0.02	1.08	0.01	0.041	1.0026	1	0.041	0.1402	0.915984	0.082	0	0
SPO1943	SPO1943	hypothetical protein	SPO_RS09865	0.9	0.08	1	0.03	0.92	0.11	0.94	0.13	0.15	0.3716	1	0.031	0.918	1	0.062	0.7662	1
SPO1944	SPO1944	YicC family protein	SPO_RS09870	0.65	0.22	0.99	0.06	0.9	0.08	1.01	0.08	0.6	0.149	0.874425	0.46	0.3098	1	0.63	0.0892	0.706968
SPO1946	SPO1946	bacterial transferase family protein	SPO_RS09880	1.04	0.03	1	0.03	1.03	0.03	1.02	0.04	-0.056	0.997	1	-0.014	0.9984	1	-0.028	1.0026	1
SPO1947	SPO1947	phosphate regulon sensor histidine kinase, putative	SPO_RS09885	1.02	0.02	0.98	0.04	1	0.01	1.01	0.03	-0.057	0.7	1	-0.028	0.8508	1	-0.014	0.5664	1
SPO1948	pstS	phosphate ABC transporter, periplasmic phosphate-binding protein	SPO_RS09890	1.07	0.04	1.06	0.02	1.05	0.01	1.04	0.02	-0.013	0.1112	0.839902	-0.027	0.109	0.863559	-0.041	1.0044	1
SPO1949	pstC	phosphate ABC transporter, permease protein	SPO_RS09895	1.09	0.02	1.04	0.02	1.05	0.02	1.06	0.03	-0.067	0	0	-0.053	0	0	-0.04	0	0
SPO1950	pstA	phosphate ABC transporter, permease protein	SPO_RS09900	1.07	0.02	1.03	0.02	1.04	0.01	1.01	0.03	-0.054	0	0	-0.041	0	0	-0.082	0.0328	0.330957
SPO1951	pstB	phosphate ABC transporter, ATP-binding protein	SPO_RS09905	1.02	0.01	0.95	0.03	0.97	0.04	1.04	0.03	-0.1	0	0	-0.072	0.2804	1	0.028	0.991	1
SPO1952	phoU	phosphate transport system regulatory protein PhoU	SPO_RS09910	1.08	0.07	0.99	0.09	1.01	0.06	0.88	0.13	-0.12	0.376	1	-0.096	0.2336	1	-0.29	0.135	0.834939
SPO1953	phoB	phosphate regulon transcriptional regulatory protein PhoB	SPO_RS09915	0.99	0.11	0.79	0.27	1.02	0.12	0.94	0.2	-0.32	0.721	1	0.043	1.0036	1	-0.074	0.8958	1
SPO1954	SPO1954	transcriptional regulator, LysR family	SPO_RS09920	1.01	0.18	1.02	0.14	1.11	0.08	1.08	0.11	0.014	0.9958	1	0.13	0.5634	1	0.096	0.576	1
SPO1955	gcdH	glutaryl-CoA dehydrogenase	SPO_RS09925	1.01	0.05	0.73	0.25	1.01	0.06	0.99	0.12	-0.46	0.378	1	0	0.9816	1	-0.029	0.8924	1
SPO1956	sulP	sulfate permease	SPO_RS09930	0.9	0.07	0.93	0.06	0.96	0.04	0.94	0.04	0.047	0.8868	1	0.092	0.4166	1	0.062	0.7338	1
SPO1957	SPO1957	oxidoreductase, short chain dehydrogenase/reductase family	SPO_RS09935	1.03	0.05	1.03	0.04	0.94	0.02	0.98	0.05	0	0.991	1	-0.13	0.3318	1	-0.071	0.8256	1
SPO1958	SPO1958	acyl-CoA thioesterase II	SPO_RS09940	0.88	0.12	0.82	0.15	0.75	0.13	0.75	0.26	-0.1	0.778	1	-0.23	0.4826	1	-0.23	0.7178	1
SPO1959	SPO1959	acetoacetyl-CoA synthase	SPO_RS09945	1.11	0.07	1.01	0.03	0.98	0.06	1.04	0.06	-0.13	0.2046	1	-0.18	0.147	0.915984	-0.093	0.1464	0.835725
SPO1960	SPO1960	beta-lactamase	SPO_RS09950	0.95	0.07	1.02	0.02	1	0.04	1	0.04	0.1	0.5096	1	0.073	0.809	1	0.073	0.718	1
SPO1961	SPO1961	transcriptional regulator, IclR family	SPO_RS09955	1.03	0.08	1	0.1	0.94	0.03	0.88	0.12	-0.042	1.0104	1	-0.13	0.5224	1	-0.22	0.44	1
SPO1962	SPO1962	phosphotransferase family protein	SPO_RS09960	0.89	0.07	0.76	0.12	0.96	0.03	0.93	0.11	-0.23	0.3408	1	0.11	0.352	1	0.063	0.6248	1
SPO1963	SPO1963	phosphoglycerate mutase family protein	SPO_RS09965	0.79	0.08	1.02	0.04	1	0.07	1	0.06	0.36	0.1082	0.839902	0.34	0.1694	0.985266	0.34	0.1378	0.834939
SPO1964	SPO1964	hypothetical protein	SPO_RS09970	0.95	0.03	0.95	0.04	0.94	0.03	0.92	0.03	0	0.9948	1	-0.015	0.977	1	-0.046	0.6032	1
SPO1966	SPO1966	oxidoreductase, short chain dehydrogenase/reductase family	SPO_RS09980	0.74	0.13	1.3	0.23	0.67	0.16	1.18	0.26	0.8	0.0884	0.75422	-0.14	0.6022	1	0.67	0.2032	0.964855
SPO1967	SPO1967	acyl-CoA dehydrogenase, putative	SPO_RS09985	0.88	0.1	0.91	0.04	0.96	0.09	1	0.09	0.048	0.805	1	0.12	0.5646	1	0.18	0.488	1
SPO1969	SPO1969	oxidoreductase, zinc-binding dehydrogenase family	SPO_RS09995	1	0.08	1	0.05	0.98	0.07	0.88	0.04	0	1.0088	1	-0.029	0.9502	1	-0.18	0.2948	1
SPO1970	SPO1970	phosphoglycerate mutase family protein	SPO_RS10000	0.99	0.07	0.82	0.18	0.94	0.09	1.05	0.07	-0.27	0.3468	1	-0.074	0.5868	1	0.084	0.3624	1
SPO1971	SPO1971	enoyl-CoA hydratase/isomerase family protein	SPO_RS10005	0.98	0.04	0.82	0.11	0.84	0.04	0.62	0.15	-0.25	0.2518	1	-0.22	0.0882	0.788455	-0.65	0.056	0.537833
SPO1972	SPO1972	nodulation protein N	SPO_RS10010	1.03	0.07	1.17	0.08	0.94	0.13	0.98	0.12	0.18	0.0816	0.75003	-0.13	0.8392	1	-0.071	0.8394	1
SPO1973	aroQ	3-dehydroquinate dehydratase, type II	SPO_RS10015	0	0	0.14	0.14	0	0	0	0	3.9	0	0	0	2	1	0	2	1
SPO1974	SPO1974	autoinducer-binding transcriptional regulator, LuxR family	SPO_RS10020	1.04	0.03	0.96	0.01	1.04	0.02	0.98	0.03	-0.11	0.4142	1	0	0.9728	1	-0.085	0.5102	1
SPO1975	tsf	translation elongation factor Ts	SPO_RS10025	1.2	0.1	0.96	0.24	1.06	0.07	0.76	0.28	-0.32	0.4106	1	-0.18	0.512	1	-0.65	0.2036	0.964855
SPO1977	SPO1977	hypothetical protein	SPO_RS10035	0.92	0.06	0.96	0.02	0.9	0.04	0.95	0.05	0.061	0.536	1	-0.031	0.8148	1	0.046	0.6744	1
SPO1978	SPO1978	hypothetical protein	SPO_RS10040	1.01	0.01	0.82	0.05	0.92	0.08	0.93	0.03	-0.3	0	0	-0.13	0.0266	0.367872	-0.12	0.0282	0.327571
SPO1982	SPO1982	hypothetical protein		0.97	0.06	0.88	0.11	0.9	0.06	0.83	0.12	-0.14	0.51	1	-0.11	0.4062	1	-0.22	0.4258	1
SPO1983	chpT	histidine phosphotransferase	SPO_RS10060	1.07	0.03	1.05	0.02	0.95	0.07	0.97	0.04	-0.027	0	0	-0.17	0.727	1	-0.14	0.7508	1
SPO1984	proA	gamma-glutamyl phosphate reductase	SPO_RS10065	0.83	0.03	0.82	0.02	0.8	0.03	0.92	0.01	-0.017	0.8104	1	-0.052	0.4802	1	0.15	0.087	0.704954
SPO1985	proB	glutamate 5-kinase	SPO_RS10070	0.88	0.07	0.89	0.06	0.85	0.06	0.96	0.08	0.016	0.8462	1	-0.049	0.8034	1	0.12	0.3922	1
SPO1986	obg	GTPase Obg (EC 3.6.5.-) (GTP-binding protein Obg)	SPO_RS10075	0.93	0.07	0.61	0.21	0.81	0.02	0.81	0.11	-0.6	0.202	1	-0.2	0.1478	0.915984	-0.2	0.252	1
SPO1987	SPO1987	acetyltransferase, GNAT family	SPO_RS10080	1.12	0.1	1.1	0.05	1.06	0.08	1.1	0.03	-0.026	1.0024	1	-0.079	0.9868	1	-0.026	0.9966	1
SPO1988	SPO1988	transporter, LysE family	SPO_RS10085	1.09	0.04	1.02	0.04	1.02	0.03	1.04	0.03	-0.095	0.0268	0.340563	-0.095	0.1062	0.863559	-0.067	0.1096	0.764607
SPO1991	SPO1991	hypothetical protein	SPO_RS10100	0.98	0.03	1.01	0.03	0.98	0.03	0.96	0.04	0.043	0.5436	1	0	0.6658	1	-0.029	0.8826	1
SPO1992	SPO1992	hypothetical protein	SPO_RS10105	0.91	0.05	0.98	0.04	0.96	0.06	0.94	0.08	0.11	0.4908	1	0.076	0.5924	1	0.046	0.8246	1
SPO1994	SPO1994	type I secretion membrane fusion protein, HlyD family	SPO_RS10115	1.08	0.16	1.04	0.14	1.07	0.1	1.06	0.13	-0.054	0.546	1	-0.013	0.9924	1	-0.027	1.0006	1
SPO1995	SPO1995	ABC transporter, ATP-binding/permease protein	SPO_RS10120	0.89	0.05	0.9	0.02	0.96	0.06	0.94	0.04	0.016	0.719	1	0.11	0.379	1	0.078	0.446	1
SPO1996	SPO1996	hypothetical protein		0.97	0.04	0.9	0.08	0.94	0.03	0.94	0.03	-0.11	0.576	1	-0.045	0.6466	1	-0.045	0.7074	1
SPO1997	SPO1997	hypothetical protein	SPO_RS10130	0.82	0.15	0.96	0.04	0.93	0.08	0.94	0.04	0.22	0.388	1	0.18	0.5458	1	0.19	0.4164	1
SPO1998	SPO1998	hypothetical protein	SPO_RS22880	0.94	0.04	0.91	0.04	0.94	0.05	1.02	0.04	-0.046	0.5464	1	0	0.983	1	0.12	0.2928	1
SPO1999	SPO1999	Collagen domain protein	SPO_RS23090	0.95	0.06	1	0.01	0.99	0.02	1	0.02	0.073	0.141	0.874425	0.059	0.5356	1	0.073	0.72	1
SPO2000	SPO2000	endoribonuclease L-PSP family protein	SPO_RS10150	0.46	0.46	0.66	0.33	0.92	0.14	0.85	0.24	0.51	0.8226	1	0.98	0.2022	1	0.87	0.5044	1
SPO2001	SPO2001	oxidoreductase, FAD-binding protein	SPO_RS10155	0.87	0.08	0.84	0.06	0.9	0.04	0.9	0.08	-0.05	0.7616	1	0.048	0.7226	1	0.048	0.7686	1
SPO2002	SPO2002	acetylpolyamine aminohydrolase	SPO_RS10160	1.13	0.1	0.98	0.07	0.98	0.04	1.07	0.04	-0.2	0.2744	1	-0.2	0.3476	1	-0.078	0.9838	1
SPO2003	SPO2003	acetyltransferase, GNAT family	SPO_RS10165	0.84	0.04	0.87	0.04	0.88	0.09	0.96	0.06	0.05	0.5972	1	0.066	0.6634	1	0.19	0.2248	1
SPO2004	SPO2004	hypothetical protein	SPO_RS10170	0.99	0.05	1.01	0.05	1.04	0.05	1.02	0.05	0.029	0.9246	1	0.07	0.109	0.863559	0.043	0.7616	1
SPO2005	SPO2005	aminotransferase, class III	SPO_RS10175	1.08	0.06	0.99	0.08	0.88	0.09	0.75	0.26	-0.12	0.2828	1	-0.29	0.059	0.601702	-0.52	0.1934	0.964855
SPO2006	SPO2006	spermidine/putrescine ABC transporter, ATP-binding protein	SPO_RS10180	0.95	0.06	0.82	0.07	0.93	0.06	0.89	0.06	-0.21	0.2768	1	-0.03	0.9908	1	-0.093	0.6602	1
SPO2007	SPO2007	spermidine/putrescine ABC transporter, periplasmic substrate-binding protein	SPO_RS10185	0.93	0.04	0.98	0.04	0.97	0.05	0.98	0.06	0.075	0.3748	1	0.06	0.3748	1	0.075	0.5438	1
SPO2008	SPO2008	spermidine/putrescine ABC transporter, permease protein	SPO_RS10190	0.98	0.01	1.22	0.16	0.84	0.12	0.48	0.48	0.31	0.1272	0.874425	-0.22	0.3498	1	-1	0.173	0.919265
SPO2009	SPO2009	spermidine/putrescine ABC transporter, permease protein	SPO_RS10195	0.57	0.2	0.58	0.21	0.84	0.06	0.6	0.21	0.025	1.001	1	0.55	0.2388	1	0.073	0.8422	1
SPO2010	SPO2010	transcriptional regulator, LysR family	SPO_RS10200	1.02	0.08	1.01	0.06	0.99	0.03	0.98	0.06	-0.014	0.9958	1	-0.043	0.9814	1	-0.057	0.9146	1
SPO2013	SPO2013	hypothetical protein	SPO_RS10215	1.01	0.06	0.98	0.01	0.96	0.04	0.92	0.04	-0.043	0.9872	1	-0.073	0.7884	1	-0.13	0.399	1
SPO2015	SPO2015	hypothetical protein	SPO_RS10225	0	0	0.49	0.34	0	0	0.13	0.13	5.6	0.26	1	0	2	1	3.8	0.7016	1
SPO2016	SPO2016	hypothetical protein	SPO_RS10230	1.21	0.04	1.2	0.05	1	0.02	1.06	0.1	-0.012	1.0052	1	-0.27	0.0604	0.607611	-0.19	0.4754	1
SPO2019	SPO2019	exoV domain protein	SPO_RS10245	1.03	NA	NA	NA	0.82	NA	NA	NA	NA	NA	NA	-0.33	1.436	1	NA	NA	NA
SPO2021	SPO2021	hypothetical protein	SPO_RS10255	0	NA	0.54	0.54	0	NA	0	NA	5.8	1.1412	1	0	2	1	0	2	1
SPO2023	sufB	FeS assembly protein SufB	SPO_RS10265	1	NA	0.6	0.6	0	NA	0	NA	-0.73	0.8542	1	-6.7	0.8552	1	-6.7	0.8476	1
SPO2024	SPO2024	Aminotransferase	SPO_RS10270	0	NA	0.58	NA	0	NA	0	NA	5.9	0.8744	1	0	2	1	0	2	1
SPO2025	SPO2025	iron-sulfur cluster assembly transcription factor IscR, putative	SPO_RS10275	1.12	0.07	0.93	0.12	0.98	0.08	0.68	0.26	-0.27	0.2292	1	-0.19	0.2276	1	-0.71	0.1452	0.834939
SPO2028	SPO2028	HD domain protein	SPO_RS10290	1.12	0.02	1.07	0.02	1.09	0.03	1.07	0.01	-0.065	0	0	-0.039	1.5864	1	-0.065	1.019	1
SPO2029	SPO2029	glutamine amidotransferases class-II domain protein	SPO_RS10295	1.03	0.06	1.02	0.02	1.02	0.02	1.06	0.02	-0.014	0.9812	1	-0.014	1.0174	1	0.041	0	0
SPO2030	SPO2030	multidrug resistance efflux protein, SMR family	SPO_RS10300	1.19	0.12	1.04	0.08	0.85	0.29	1.09	0.04	-0.19	0.6264	1	-0.48	0.337	1	-0.13	0.507	1
SPO2031	typA	GTP-binding protein TypA	SPO_RS10305	1.01	0.02	1.01	0.02	1.03	0.01	0.98	0.05	0	1.0242	1	0.028	0.992	1	-0.043	0.8342	1
SPO2032	SPO2032	hypothetical protein	SPO_RS10310	1.04	0.04	0.95	0.06	0.96	0.05	1.05	0.08	-0.13	0.5744	1	-0.11	0.6536	1	0.014	0.9972	1
SPO2034	recA	RecA	SPO_RS10320	0.88	0.06	0.96	0.04	0.89	0.04	0.78	0.05	0.12	0.4538	1	0.016	0.9262	1	-0.17	0.2498	1
SPO2035	SPO2035	hypothetical protein	SPO_RS10325	0.95	0.06	0.66	0.33	0.81	0.08	0.73	0.36	-0.52	0.6296	1	-0.23	0.2942	1	-0.38	0.7948	1
SPO2036	cckA	sensory box sensor histidine kinase/response regulator	SPO_RS10330	0.99	0.03	0.96	0.01	0.97	0.01	0.92	0.03	-0.044	0.8244	1	-0.029	0.9924	1	-0.1	0.4852	1
SPO2037	SPO2037	NOL1/NOP2/sun family protein	SPO_RS10335	1.15	0.05	1.08	0.03	1.08	0.04	1.05	0.01	-0.09	1.0054	1	-0.09	1.257	1	-0.13	0.1106	0.764607
SPO2038	SPO2038	metallo-beta-lactamase family protein	SPO_RS10340	1.05	0.02	1.08	0.03	1.08	0.05	1.11	0.06	0.04	0	0	0.04	1.2964	1	0.079	0.116	0.764607
SPO2039	guaB	inosine-5'-monophosphate dehydrogenase	SPO_RS10345	0.34	0.14	0.19	0.19	0.29	0.14	0.44	0.26	-0.81	0.6662	1	-0.22	0.8376	1	0.36	0.7502	1
SPO2040	SPO2040	CaiB/BaiF family protein	SPO_RS10350	0.95	0.05	0.92	0.06	0.97	0.03	0.94	0.02	-0.046	0.8186	1	0.03	0.5366	1	-0.015	1.075	1
SPO2041	SPO2041	B12 reduction/reactivation protein	SPO_RS10355	0.06	0.04	0.14	0.05	0.12	0.07	0.28	0.04	1.1	0.3632	1	0.89	0.2542	1	2.1	0.0246	0.327571
SPO2042	SPO2042	methyltransferase, UbiE/COQ5 family	SPO_RS10360	0.88	0.45	0.92	0.46	0.92	0.2	0.88	0.01	0.063	0.9876	1	0.063	0.9826	1	0	0.9668	1
SPO2044	SPO2044	lipoprotein, putative	SPO_RS10370	0.98	0.03	0.99	0.02	1	0.01	0.96	0.03	0.014	0.6432	1	0.029	0.527	1	-0.029	0.928	1
SPO2045	dmdB2	3-methylmercaptopropionyl-CoA ligase	SPO_RS10375	1.02	0.02	1.02	0.02	0.99	0.01	1.01	0	0	0.8572	1	-0.043	0.7348	1	-0.014	0.9906	1
SPO2046	pgi	glucose-6-phosphate isomerase	SPO_RS10380	0.45	0.17	0.43	0.1	0.4	0.15	0.32	0.19	-0.064	0.8946	1	-0.17	0.7738	1	-0.48	0.5966	1
SPO2047	pgl	6-phosphogluconolactonase	SPO_RS10385	0.38	0.37	0	0	0.45	0.45	0	0	-5.3	0.171	0.951243	0.24	1.0204	1	-5.3	0.1814	0.942208
SPO2048	zwf-1	glucose-6-phosphate 1-dehydrogenase	SPO_RS10390	1.07	0.08	1.07	0.11	1.03	0.1	0.97	0.07	0	1.0178	1	-0.054	0.502	1	-0.14	0.3164	1
SPO2049	SPO2049	radical SAM domain protein	SPO_RS10395	1.02	0.01	0.92	0.04	0.96	0.01	0.92	0.01	-0.15	0.1428	0.874425	-0.087	0	0	-0.15	0	0
SPO2050	SPO2050	Usg, putative	SPO_RS10400	0.67	0.25	0.97	0.05	0.81	0.12	0.88	0.11	0.53	0.2906	1	0.27	0.6826	1	0.39	0.5434	1
SPO2052	SPO2052	hypothetical protein	SPO_RS10410	0.98	0.05	0.98	0.08	1.02	0.04	0.98	0.04	0	1.015	1	0.057	0.6568	1	0	1.0442	1
SPO2053	SPO2053	thermostable carboxypeptidase	SPO_RS10415	1.04	0.02	1.04	0.03	1.07	0.04	1.09	0.03	0	0.9964	1	0.041	0	0	0.067	0.1138	0.764607
SPO2055	SPO2055	RNA methyltransferase, TrmH family, group 1	SPO_RS10425	1.07	0.06	1.01	0.05	1.04	0.02	1.04	0.04	-0.082	0.3456	1	-0.041	0.119	0.863559	-0.041	0.2032	0.964855
SPO2056	SPO2056	thiamine-phosphate pyrophosphorylase, putative	SPO_RS10430	1.21	NA	NA	NA	NA	NA	NA	NA	NA	NA	NA	NA	NA	NA	NA	NA	NA
SPO2057	SPO2057	hypothetical protein	SPO_RS10435	1.03	0.03	0.88	0.04	0.96	0.04	1	0.06	-0.22	0.1598	0.925487	-0.1	0.3504	1	-0.042	1.0168	1
SPO2058	SPO2058	hypothetical protein	SPO_RS10440	0.96	0.06	0.93	0.05	0.92	0.03	0.98	0.04	-0.045	0.9868	1	-0.061	0.7514	1	0.029	0.8566	1
SPO2059	SPO2059	glutathione S-transferase family protein	SPO_RS10445	0.98	0.1	0.9	0.06	0.92	0.07	0.9	0.05	-0.12	0.667	1	-0.09	0.6932	1	-0.12	0.6672	1
SPO2060	SPO2060	kinase, pfkB family	SPO_RS10450	1.01	0.11	1.03	0.05	1.06	0.05	1.02	0.06	0.028	0.989	1	0.069	0.9824	1	0.014	0.997	1
SPO2061	SPO2061	indigoidine synthase A family protein	SPO_RS10455	1.16	0.15	1.02	0.17	1.08	0.08	1.12	0.07	-0.18	0.399	1	-0.1	0.5966	1	-0.05	0.6148	1
SPO2062	SPO2062	hypothetical protein	SPO_RS10460	1.05	0.03	0.98	0.01	1.01	0.02	0.96	0.02	-0.099	0.4102	1	-0.055	0.4828	1	-0.13	0.3424	1
SPO2063	SPO2063	acetyltransferase, GNAT family	SPO_RS10465	1.1	0.04	1.12	0.04	1.07	0.04	1.05	0.04	0.026	1.263	1	-0.04	1	1	-0.066	1.0046	1
SPO2064	SPO2064	phospholipase, patatin-like family	SPO_RS10470	1.03	0.02	1.08	0.04	1.05	0.04	1.03	0.04	0.068	0.1158	0.839902	0.027	1.001	1	0	1.085	1
SPO2065	bdh-1	D-beta-hydroxybutyrate dehydrogenase	SPO_RS10475	0.99	0.04	1.09	0.05	1.1	0.02	1.02	0.02	0.14	0.1108	0.839902	0.15	0.1184	0.863559	0.043	1.0118	1
SPO2066	SPO2066	ABC transporter, periplasmic substrate-binding protein	SPO_RS10480	0.6	0.25	0.58	0.26	0.9	0.08	0.34	0.21	-0.048	0.8592	1	0.58	0.3196	1	-0.8	0.4866	1
SPO2067	SPO2067	hypothetical protein	SPO_RS10485	0.97	0.1	0.98	0.07	0.99	0.05	1.09	0.05	0.015	1.0244	1	0.029	0.832	1	0.17	0.1706	0.91872
SPO2068	SPO2068	DNA-binding protein, putative	SPO_RS10490	0.96	0.02	0.98	0.03	0.98	0.01	0.99	0.04	0.029	0.827	1	0.029	0.299	1	0.044	0.7178	1
SPO2069	SPO2069	benzoate-coenzyme A ligase, putative	SPO_RS10495	1.12	0.03	1	0.03	1	0.02	1.06	0.04	-0.16	0.032	0.342725	-0.16	0	0	-0.079	0.992	1
SPO2070	SPO2070	DSBA-like thioredoxin family protein	SPO_RS10500	1	0.12	0.97	0.06	0.92	0.05	1.02	0.06	-0.044	0.8484	1	-0.12	0.7004	1	0.028	0.9968	1
SPO2071	SPO2071	drug resistance transporter, Bcr/CflA subfamily	SPO_RS10505	1.14	0.05	1.02	0.05	1.08	0.01	1.05	0.02	-0.16	0.03	0.340563	-0.077	0.2822	1	-0.12	0.1756	0.922201
SPO2072	SPO2072	TPR domain protein	SPO_RS10510	0.93	0.05	1.03	0.04	1	0.01	0.97	0.05	0.15	0.476	1	0.1	0.4246	1	0.06	0.5886	1
SPO2073	SPO2073	hypothetical protein	SPO_RS10515	1.06	0.01	1.06	0.02	1.03	0.02	1.08	0.04	0	0	0	-0.041	0.0294	0.367872	0.027	1.3448	1
SPO2074	mfd	transcription-repair coupling factor	SPO_RS10520	0.98	0.03	0.98	0.02	0.94	0.02	0.97	0.02	0	1.006	1	-0.06	0.45	1	-0.015	0.8504	1
SPO2075	SPO2075	hypothetical protein	SPO_RS10525	1.02	0.04	1.05	0.03	1.04	0.02	1.07	0.03	0.041	0.9902	1	0.028	1.023	1	0.068	0.0298	0.327571
SPO2077	SPO2077	twin-arginine translocation pathway signal sequence domain protein, putative	SPO_RS10535	0.82	0.07	1	0.1	0.98	0.05	1.06	0.16	0.28	0.2198	1	0.25	0.1994	1	0.37	0.1956	0.964855
SPO2078	SPO2078	penicillin amidase family protein	SPO_RS10540	NA	NA	NA	NA	1.24	NA	NA	NA	NA	NA	NA	NA	NA	NA	NA	NA	NA
SPO2079	SPO2079	Na(+)/H(+) antiporter-like protein	SPO_RS10545	1.04	0.05	1.02	0.06	1.07	0.05	0.99	0.06	-0.028	0.2582	1	0.041	0.994	1	-0.07	0.11	0.764607
SPO2080	hflX	GTP-binding protein HflX	SPO_RS10550	1.01	0.04	1.02	0.05	1.02	0.03	1.02	0.03	0.014	0.9976	1	0.014	1.0064	1	0.014	1.0032	1
SPO2081	hfq	RNA-binding protein Hfq	SPO_RS10555	0.67	0.04	0.88	0.04	0.83	0.05	0.75	0.04	0.39	0	0	0.3	0.086	0.788455	0.16	0.21	0.972768
SPO2082	trkH-2	Trk system potassium uptake protein TrkH	SPO_RS10560	1.09	NA	0.99	0.23	0.76	0.27	0	NA	-0.14	0.853	1	-0.51	0.5736	1	-6.8	0.8508	1
SPO2084	SPO2084	hypothetical protein	SPO_RS10570	0.97	0.03	1	0.06	0.95	0.02	1.04	0.02	0.044	0.9552	1	-0.03	0.5662	1	0.1	0.5656	1
SPO2086	ntrY	nitrogen regulation protein ntrY	SPO_RS10580	0.75	0.04	0.9	0.04	0.72	0.04	0.8	0.06	0.26	0	0	-0.058	0.6602	1	0.092	0.4732	1
SPO2087	ntrC	nitrogen regulation protein NtrC	SPO_RS10585	0.06	0.06	0.31	0.14	0.5	0.06	0.18	0.13	2.2	0.2594	1	2.9	0	0	1.4	0.7312	1
SPO2088	ntrB	nitrogen regulation protein NtrB	SPO_RS10590	0.34	0.21	0.42	0.26	0.31	0.18	0.09	0.09	0.3	0.6672	1	-0.13	1.0038	1	-1.8	0.1434	0.834939
SPO2089	nifR3	tRNA-dihydrouridine synthase B	SPO_RS10595	0.7	0.07	0.84	0.13	0.82	0.12	0.58	0.13	0.26	0.3418	1	0.23	0.4376	1	-0.27	0.5236	1
SPO2091	SPO2091	phosphatidylglycerophosphatase, putative	SPO_RS10605	0.94	0.08	1.02	0.02	1.03	0.03	1.03	0.02	0.12	0.5042	1	0.13	0.3638	1	0.13	0.5146	1
SPO2092	SPO2092	competence/damage-inducible protein CinA domain protein	SPO_RS10610	1.1	0.17	1.11	0.1	1.06	0.12	1.14	0.17	0.013	1	1	-0.053	1.0342	1	0.051	0.9968	1
SPO2093	amt-1	ammonium transporter	SPO_RS10615	0.94	0.18	0.93	0.1	0.94	0.11	1.02	0.11	-0.015	1.0166	1	0	0.9124	1	0.12	0.7656	1
SPO2094	SPO2094	actC domain protein	SPO_RS10620	1.01	0.04	0.94	0.07	1	0.03	0.82	0.08	-0.1	0.423	1	-0.014	1.0078	1	-0.3	0.0868	0.704954
SPO2095	SPO2095	MmgE/PrpD family protein	SPO_RS10625	1.12	0.09	1.02	0.06	1.03	0.06	1	0.11	-0.13	0.369	1	-0.12	0.3396	1	-0.16	0.5552	1
SPO2096	SPO2096	aromatic-rich family protein	SPO_RS10630	1.11	NA	NA	NA	NA	NA	0.9	NA	NA	NA	NA	NA	NA	NA	-0.3	0.858	1
SPO2097	hpt	hypoxanthine phosphoribosyltransferase	SPO_RS10635	1.01	0.04	0.89	0.04	1.04	0.04	1.02	0.04	-0.18	0.2046	1	0.042	1.004	1	0.014	0.9904	1
SPO2098	SPO2098	transcriptional regulator, LysR family	SPO_RS10640	1.04	0.05	0.89	0.08	0.9	0.09	1.05	0.08	-0.22	0.2972	1	-0.21	0.546	1	0.014	1.2048	1
SPO2099	cycF	cytochrome c-554	SPO_RS10645	1.07	0.01	0.96	0.07	1	0.01	1	0.03	-0.15	0	0	-0.097	0.0266	0.367872	-0.097	0	0
SPO2100	cycG	diheme cytochrome c-type	SPO_RS10650	0.95	0.06	1.02	0.04	0.98	0.03	1	0.04	0.1	0.4398	1	0.044	0.4608	1	0.073	0.5192	1
SPO2101	SPO2101	amidohydrolase family protein	SPO_RS10655	0.99	0.02	0.95	0.01	0.93	0.03	0.96	0.04	-0.059	0.2558	1	-0.089	0.084	0.788455	-0.044	0.5568	1
SPO2103	SPO2103	antioxidant, AhpC/Tsa family	SPO_RS10665	1.06	0.03	1.09	0.03	1.06	0.01	1.06	0.02	0.04	1.0062	1	0	0	0	0	0	0
SPO2104	SPO2104	hypothetical protein	SPO_RS10670	0.91	0.07	0.96	0.04	1	0.04	0.95	0.03	0.076	0.5326	1	0.13	0.2348	1	0.061	0.623	1
SPO2105	SPO2105	transcriptional regulator, LysR family	SPO_RS10675	0.99	0.08	0.95	0.04	0.96	0.04	0.93	0.05	-0.059	0.602	1	-0.044	0.711	1	-0.089	0.5704	1
SPO2106	SPO2106	hypothetical protein	SPO_RS10680	0.98	0.07	0.97	0.04	1.02	0.03	1.02	0.02	-0.015	1.0064	1	0.057	0.6534	1	0.057	0.7258	1
SPO2107	SPO2107	hypothetical protein	SPO_RS10685	1.06	0.05	1.05	0.06	1.02	0.02	1.03	0.04	-0.014	0.2206	1	-0.055	0.1492	0.915984	-0.041	0.1156	0.764607
SPO2108	SPO2108	trimethylamine methyltransferase family protein	SPO_RS10690	1.08	0.01	1.08	0.02	1.08	0.02	1.06	0.02	0	1.572	1	0	0.9952	1	-0.027	0	0
SPO2110	SPO2110	hypothetical protein	SPO_RS10700	0.68	0.34	0.84	0.03	0.67	0.28	1.06	0.09	0.3	0.8678	1	-0.021	0.9948	1	0.63	0.1658	0.910903
SPO2111	SPO2111	outer membrane transporter, OMPP1/FadL/TodX family	SPO_RS10705	0.95	0.06	1.04	0.09	0.8	0.09	0.94	0.17	0.13	0.6122	1	-0.25	0.2032	1	-0.015	0.9944	1
SPO2112	SPO2112	transmembrane drug/metabolite transporter family protein	SPO_RS10710	0.88	0.11	0.8	0.19	0.98	0.08	0.73	0.26	-0.14	0.6878	1	0.15	0.5098	1	-0.27	0.6932	1
SPO2116	SPO2116	DedA family protein	SPO_RS10730	1.03	0.05	0.97	0.05	0.98	0.03	0.94	0.04	-0.086	0.7346	1	-0.071	0.61	1	-0.13	0.2488	1
SPO2117	SPO2117	disulfide bond formation protein, DsbB family	SPO_RS10735	0.88	0.08	0.92	0.07	0.64	0.23	0.81	0.09	0.063	0.4584	1	-0.45	0.421	1	-0.12	0.7452	1
SPO2118	SPO2118	transcriptional regulator, AsnC family	SPO_RS10740	1.02	0.01	1.01	0.02	1	0.01	1.04	0.03	-0.014	0	0	-0.028	0.985	1	0.028	0.9912	1
SPO2119	rocF	arginase	SPO_RS10745	0.93	0.04	0.95	0.04	1.03	0.02	1	0.02	0.03	0.6558	1	0.15	0.2016	1	0.1	0.2052	0.964855
SPO2120	SPO2120	amidinotransferase family protein	SPO_RS10750	1.11	0.05	1.11	0.03	1.06	0.03	1.06	0.03	0	1.0006	1	-0.066	0.1216	0.87047	-0.066	0.9906	1
SPO2121	arcB	ornithine cyclodeaminase	SPO_RS10755	1.02	0.01	1	0.03	1.03	0.02	0.98	0.03	-0.028	0.4218	1	0.014	0.9972	1	-0.057	0.6274	1
SPO2122	phnA	alkylphosphonate utilization operon protein PhnA	SPO_RS10760	1.01	0.11	1.07	0.06	1.04	0.05	1.06	0.02	0.082	0.486	1	0.042	0.9892	1	0.069	0.9972	1
SPO2123	SPO2123	HNH endonuclease family protein	SPO_RS10765	1.03	0.1	1.02	0.07	1.02	0.05	1.02	0.06	-0.014	1.0104	1	-0.014	1.0888	1	-0.014	1.053	1
SPO2124	SPO2124	RNA pseudouridylate synthase	SPO_RS10770	0.98	0.08	0.98	0.03	1.01	0.07	1.06	0.12	0	1.0098	1	0.043	0.8134	1	0.11	0.4512	1
SPO2125	SPO2125	acetyltransferase, GNAT family	SPO_RS10775	0.88	0.08	0.78	0.32	1.17	0.18	1.07	0.15	-0.17	0.6848	1	0.41	0.1768	1	0.28	0.29	1
SPO2127	SPO2127	DNA-3-methyladenine glycosylase II, putative	SPO_RS10785	0.98	0.07	0.72	0.25	0.99	0.02	0.86	0.08	-0.44	0.3022	1	0.014	0.944	1	-0.19	0.3538	1
SPO2128	SPO2128	transporter, putative	SPO_RS10790	0.9	0.07	0.89	0.07	0.96	0.04	0.95	0.07	-0.016	0.8416	1	0.092	0.6062	1	0.077	0.68	1
SPO2129	SPO2129	hypothetical protein	SPO_RS10795	0.94	0.2	0.9	0.31	0.85	0.28	0.6	0.1	-0.062	0.9672	1	-0.14	0.7726	1	-0.64	0.2252	1
SPO2130	SPO2130	2-isopropylmalate synthase/homocitrate synthase family protein	SPO_RS10800	1.02	0.03	1.04	0.02	1.02	0.02	1.02	0.02	0.028	1.0048	1	0	1.013	1	0	1.0796	1
SPO2132	aspC-3	aspartate aminotransferase	SPO_RS10810	1.05	0.03	1	0.01	1.03	0.02	1	0.03	-0.07	1.0146	1	-0.027	0.9848	1	-0.07	1.0896	1
SPO2133	SPO2133	outer membrane protein, putative	SPO_RS10815	1.18	0.04	1.04	0.03	1.11	0.03	1.03	0.05	-0.18	0	0	-0.087	0.1168	0.863559	-0.19	0	0
SPO2134	SPO2134	trimethylamine methyltransferase family protein	SPO_RS10820	0.98	0.05	0.98	0.05	1	0.02	0.95	0.03	0	0.9802	1	0.029	1.0432	1	-0.044	0.6152	1
SPO2135	SPO2135	hypothetical protein	SPO_RS10825	1.08	0.26	1.23	0.14	1.14	0.16	0.97	0.09	0.19	0.8248	1	0.077	1.0012	1	-0.15	0.5816	1
SPO2136	nrdJ	ribonucleoside-diphosphate reductase, adenosylcobalamin-dependent	SPO_RS10830	0.95	0.02	1.04	0.02	1.02	0.01	1.04	0.01	0.13	0.2638	1	0.1	0	0	0.13	0	0
SPO2137	SPO2137	lipoprotein, putative		1.01	0.03	0.83	0.13	1	0.08	0.81	0.05	-0.28	0.232	1	-0.014	1.0002	1	-0.31	0.0866	0.704954
SPO2139	SPO2139	hypothetical protein	SPO_RS10845	1.01	0.11	0.81	0.16	1.1	0.05	1.08	0.04	-0.31	0.3858	1	0.12	0.502	1	0.096	0.507	1
SPO2140	SPO2140	cold shock DNA-binding domain protein	SPO_RS10850	1.07	0.06	1.04	0.04	1.06	0.04	1.03	0.03	-0.041	0.1194	0.840349	-0.013	0.9834	1	-0.054	0.0852	0.704954
SPO2142	fabI-2	enoyl-(acyl-carrier-protein) reductase	SPO_RS10860	0.86	0.08	1.01	0.08	0.94	0.05	0.97	0.08	0.23	0.2792	1	0.13	0.4676	1	0.17	0.3486	1
SPO2143	gpt	xanthine-guanine phosphoribosyltransferase	SPO_RS10865	0.68	0.23	0.86	0.16	0.96	0.06	0.98	0.03	0.33	0.592	1	0.49	0.3058	1	0.52	0.1958	0.964855
SPO2144	SPO2144	aminotransferase, classes I and II	SPO_RS10870	1.07	0.05	0.97	0.01	1.01	0.03	0.97	0.02	-0.14	0	0	-0.082	0.1206	0.868353	-0.14	0	0
SPO2145	SPO2145	hypothetical protein	SPO_RS10875	0.07	0.05	0.32	0.15	0.19	0.08	0.46	0.1	2	0.1738	0.952806	1.3	0.2072	1	2.6	0.0284	0.327571
SPO2146	trpE	anthranilate synthase component I	SPO_RS10880	0.07	0.07	0.22	0.13	0.06	0.06	0.18	0.11	1.5	0.266	1	-0.19	0.4406	1	1.2	0.4386	1
SPO2147	SPO2147	hypothetical protein	SPO_RS22205	1.02	0.02	0.98	0.02	0.92	0.02	0.92	0.02	-0.057	0.701	1	-0.15	0.084	0.788455	-0.15	0.0798	0.704954
SPO2148	SPO2148	hypothetical protein	SPO_RS10890	1	0.02	1.05	0.05	1.01	0.04	1.04	0.02	0.07	0.1418	0.874425	0.014	1.005	1	0.056	0.9944	1
SPO2149	trpG	anthranilate synthase component II	SPO_RS10895	0	0	0	0	0	0	0	0	0	2	1	0	2	1	0	2	1
SPO2150	trpD	anthranilate phosphoribosyltransferase	SPO_RS10900	0	0	0.11	0.11	0	0	0.04	0.04	3.6	0	0	0	2	1	2.3	0	0
SPO2151	trpC	indole-3-glycerol phosphate synthase	SPO_RS10905	0	0	0.2	0.2	0	0	0.16	0.16	4.4	0	0	0	2	1	4.1	0.9836	1
SPO2152	moaC	molybdenum cofactor biosynthesis protein C	SPO_RS10910	0.62	0.21	0.84	0.07	0.78	0.05	0.78	0.05	0.43	0.4918	1	0.33	0.7532	1	0.33	0.6872	1
SPO2153	moaA	molybdenum cofactor biosynthesis protein A	SPO_RS10915	0.83	0.06	0.97	0.05	0.86	0.06	0.82	0.04	0.22	0.1388	0.874425	0.051	0.823	1	-0.017	0.8622	1
SPO2155	SPO2155	competence protein	SPO_RS10925	0.82	0.18	0.92	0.08	0.91	0.05	0.88	0.03	0.16	0.6584	1	0.15	0.7532	1	0.1	0.7234	1
SPO2156	gltX-2	glutamyl-tRNA synthetase	SPO_RS10930	NA	NA	NA	NA	NA	NA	1	NA	NA	NA	NA	NA	NA	NA	NA	NA	NA
SPO2157	gltA	citrate synthase I	SPO_RS10935	0.22	0.21	0	NA	0	NA	0	NA	-4.5	0.5766	1	-4.5	0.5638	1	-4.5	0.5784	1
SPO2158	SPO2158	hypothetical protein	SPO_RS22210	1.01	0.03	1	0.02	0.97	0.02	1.03	0.05	-0.014	1.0832	1	-0.058	0.4808	1	0.028	0.9994	1
SPO2159	SPO2159	radical SAM domain protein	SPO_RS10945	1.08	0.04	1.06	0.05	0.99	0.07	1.06	0.03	-0.027	0.9802	1	-0.12	0.2072	1	-0.027	0.1088	0.764607
SPO2160	SPO2160	B12 cap/binding component of split MetH	SPO_RS10950	0	0	0	0	0	0	0	0	0	2	1	0	2	1	0	2	1
SPO2161	SPO2161	hypothetical protein	SPO_RS10955	1.07	0.03	1	0.01	0.99	0.02	1.03	0.02	-0.097	0	0	-0.11	0	0	-0.054	0	0
SPO2162	SPO2162	B12 reduction/reactivation protein	SPO_RS10960	NA	NA	NA	NA	1.09	NA	NA	NA	NA	NA	NA	NA	NA	NA	NA	NA	NA
SPO2163	SPO2163	hypothetical protein	SPO_RS10965	0.98	0.13	0.8	0.27	1.11	0.11	1.09	0.18	-0.29	0.7858	1	0.18	0.4642	1	0.15	0.5466	1
SPO2164	SPO2164	hypothetical protein	SPO_RS10970	1.06	0.05	1	0.02	0.97	0.04	1.01	0.04	-0.083	0.1438	0.874425	-0.13	0.1124	0.863559	-0.069	0.1184	0.767057
SPO2166	SPO2166	lipoprotein, putative	SPO_RS10980	1.08	0.03	1.07	0.04	1.06	0.02	1.05	0.04	-0.013	1.0002	1	-0.027	1.0104	1	-0.04	0	0
SPO2167	rnd	ribonuclease D	SPO_RS10985	0.94	0.03	1	0.03	0.97	0.01	0.96	0.03	0.088	0.2834	1	0.045	0.3068	1	0.03	0.4912	1
SPO2168	purN	phosphoribosylglycinamide formyltransferase	SPO_RS10990	0.21	0.12	0.64	0.04	0.27	0.16	0.49	0.11	1.6	0	0	0.35	0.4754	1	1.2	0.1142	0.764607
SPO2169	purM	phosphoribosylformylglycinamidine cyclo-ligase	SPO_RS10995	0.26	0.26	0.51	0.26	0.16	0.16	0.15	0.15	0.95	0.3988	1	-0.67	0.5546	1	-0.75	0.8782	1
SPO2170	SPO2170	metallo-beta-lactamase family protein	SPO_RS11000	1.02	0.06	0.97	0.05	1	0.01	0.79	0.08	-0.072	0.7748	1	-0.028	0.9888	1	-0.36	0.088	0.704954
SPO2171	SPO2171	transcriptional regulator, LysR family	SPO_RS11005	1.08	0.06	1.01	0.06	1.07	0.03	1.09	0.03	-0.096	0.3154	1	-0.013	0.1822	1	0.013	0.9864	1
SPO2173	SPO2173	sensor histidine kinase	SPO_RS11015	0	0	0.13	0.13	0	0	0.35	0.26	3.8	0.7184	1	0	2	1	5.2	0.0258	0.327571
SPO2174	SPO2174	metallo-beta-lactamase family protein	SPO_RS11020	0.82	0.32	0.94	0.06	1.06	0.1	0.86	0.29	0.19	0.6776	1	0.37	0.486	1	0.068	0.8984	1
SPO2176	SPO2176	hypothetical protein	SPO_RS11030	0.86	0.05	0.98	0.03	0.92	0.06	0.98	0.02	0.19	0.1164	0.839902	0.096	0.4844	1	0.19	0.0768	0.686737
SPO2177	acuC	acetoin utilization protein AcuC	SPO_RS11035	0.9	0.08	0.94	0.05	0.97	0.07	1.09	0.08	0.062	0.7118	1	0.11	0.6402	1	0.27	0.1422	0.834939
SPO2178	SPO2178	cardiolipin synthase	SPO_RS11040	0.93	0.03	0.96	0.04	0.98	0.03	0.97	0.09	0.045	0.5124	1	0.075	0.3704	1	0.06	0.8118	1
SPO2180	SPO2180	hypothetical protein	SPO_RS11050	1.12	0.06	1.11	0.02	1.05	0.03	1.04	0.02	-0.013	0.9992	1	-0.092	0.2618	1	-0.11	0.264	1
SPO2182	SPO2182	permease, putative	SPO_RS11060	0.9	0.1	0.78	0.06	0.89	0.08	0.99	0.08	-0.2	0.3558	1	-0.016	0.8132	1	0.14	0.439	1
SPO2183	SPO2183	hypothetical protein	SPO_RS11065	0.85	0.1	0.91	0.07	1.02	0.07	1.08	0.06	0.097	0.6492	1	0.26	0.3046	1	0.34	0.1108	0.764607
SPO2184	SPO2184	hypothetical protein	SPO_RS22215	0.96	0.09	1.05	0.02	0.98	0.04	0.94	0.03	0.13	0.6586	1	0.029	0.8588	1	-0.03	0.9088	1
SPO2185	uspA	universal stress protein	SPO_RS11075	1.04	0.07	0.97	0.04	1.01	0.01	0.93	0.04	-0.1	0.497	1	-0.042	1.0036	1	-0.16	0.3962	1
SPO2186	SPO2186	TRAP transporter, 4TM/12TM fusion protein	SPO_RS11080	1.02	0.03	1.07	0.04	1.04	0.01	1.01	0.03	0.068	0.9996	1	0.028	0.988	1	-0.014	1.085	1
SPO2187	SPO2187	TRAP transporter solute receptor, TAXI family	SPO_RS11085	1.07	0.03	1.04	0.06	1.02	0.04	1	0.03	-0.041	0.9932	1	-0.068	0.0276	0.367872	-0.097	0.0276	0.327571
SPO2188	SPO2188	acetyltransferase, GNAT family	SPO_RS11090	0.86	0.08	0.94	0.14	0.88	0.02	0.8	0.08	0.13	0.6844	1	0.033	0.8674	1	-0.1	0.6544	1
SPO2189	SPO2189	transcriptional regulator, AsnC family	SPO_RS11095	0.91	0.03	0.98	0.01	0.93	0.04	0.94	0.05	0.11	0	0	0.031	0.6072	1	0.046	0.6684	1
SPO2190	hutC	histidine utilization repressor	SPO_RS11100	NA	NA	1.09	0.18	1.02	NA	1.06	NA	NA	NA	NA	NA	NA	NA	NA	NA	NA
SPO2191	hutI	imidazolonepropionase	SPO_RS11105	0.97	0.05	0.91	0.05	0.96	0.02	0.94	0.02	-0.091	0.4254	1	-0.015	0.815	1	-0.045	0.6354	1
SPO2192	hutH	histidine ammonia-lyase	SPO_RS11110	1.02	0.1	1	0.1	1	0.09	1.02	0.08	-0.028	1.0708	1	-0.028	0.8216	1	0	1.0742	1
SPO2192a	hutG	N-formylglutamate amidohydrolase	SPO_RS11115	0.9	0.07	0.97	0.03	0.95	0.02	0.96	0.05	0.11	0.6304	1	0.077	0.7322	1	0.092	1.0166	1
SPO2193	hutU	urocanate hydratase	SPO_RS11120	1.05	0.03	0.99	0.03	1.03	0.03	1.01	0.02	-0.084	0.029	0.340563	-0.027	0.0302	0.367872	-0.055	0	0
SPO2194	hutF	formiminoglutamate deiminase	SPO_RS11125	0.84	0.13	0.74	0.15	0.88	0.06	0.9	0.04	-0.18	0.578	1	0.066	0.8824	1	0.098	0.8734	1
SPO2195	SPO2195	amidohydrolase family protein	SPO_RS11130	1.02	0.08	0.94	0.07	0.96	0.06	0.9	0.06	-0.12	0.571	1	-0.087	0.807	1	-0.18	0.4612	1
SPO2196	SPO2196	diaminopropionate ammonia-lyase	SPO_RS11135	1.2	0.1	1.12	0.05	1.04	0.11	1.15	0.07	-0.099	0.9988	1	-0.2	0.54	1	-0.061	0.5592	1
SPO2197	SPO2197	hypothetical protein	SPO_RS11140	1.06	0.04	0.97	0.03	0.98	0.04	0.96	0.04	-0.13	0	0	-0.11	0.0316	0.367872	-0.14	0	0
SPO2198	gap-3	glyceraldehyde-3-phosphate dehydrogenase, type I	SPO_RS11145	0.19	0.11	0.29	0.14	0.33	0.14	0.71	0.1	0.58	0.664	1	0.77	0.4966	1	1.8	0.0296	0.327571
SPO2201	SPO2201	CBS domain protein	SPO_RS11160	0.99	0.06	1.13	0.09	0	NA	0.47	0.47	0.19	0.4816	1	-6.6	0.0596	0.602839	-1.1	0.2018	0.964855
SPO2202	SPO2202	transcriptional regulator, LysR family	SPO_RS11165	0.95	0.01	0.94	0.04	1	0.02	0.99	0.02	-0.015	0.895	1	0.073	0.3226	1	0.059	0.2254	1
SPO2203	mmsA	methylmalonate-semialdehyde dehydrogenase	SPO_RS11170	1.09	0.02	1.02	0.02	1	0.01	1.02	0.02	-0.095	0.0294	0.340563	-0.12	0	0	-0.095	0	0
SPO2204	SPO2204	hypothetical protein		0.78	0.42	0.92	0.35	1.1	0.16	0	0	0.24	0.6624	1	0.49	0.6536	1	-6.3	0.094	0.726238
SPO2205	SPO2205	ErfK/YbiS/YcfS/YnhG family protein	SPO_RS11180	0.86	0.06	0.94	0.02	0.92	0.06	0.98	0.04	0.13	0.2214	1	0.096	0.52	1	0.19	0.1622	0.898058
SPO2206	SPO2206	hypothetical protein	SPO_RS11185	1	0.02	0.65	0.24	1.01	0.05	0.98	0.08	-0.61	0.2856	1	0.014	0.6328	1	-0.029	1.0216	1
SPO2207	SPO2207	hypothetical protein	SPO_RS11190	0.89	0.05	0.88	0.06	0.88	0.15	0.9	0.04	-0.016	0.885	1	-0.016	0.8664	1	0.016	0.8578	1
SPO2208	SPO2208	hypothetical protein	SPO_RS11195	1.04	0.04	1	0.02	0.99	0.02	0.95	0.03	-0.056	0.6336	1	-0.07	0.4774	1	-0.13	0.3438	1
SPO2209	SPO2209	glutamate--cysteine ligase family protein	SPO_RS11200	1.02	0.02	1.05	0.03	0.99	0.02	1	0.04	0.041	1.0132	1	-0.043	0.9962	1	-0.028	1.0206	1
SPO2210	SPO2210	BNR/Asp-box repeat domain protein	SPO_RS11205	1	0	0.99	0.01	0.99	0.01	0.98	0	-0.014	0.1446	0.874425	-0.014	0.431	1	-0.029	0	0
SPO2211	SPO2211	acyl-CoA dehydrogenase	SPO_RS11210	1.01	0.01	1.03	0.02	1.02	0.02	1.02	0.02	0.028	0.9992	1	0.014	0.9986	1	0.014	0.9906	1
SPO2212	SPO2212	enoyl-CoA hydratase/isomerase family protein	SPO_RS11215	1.02	0.06	0.95	0.07	1	0.03	0.99	0.06	-0.1	0.4812	1	-0.028	0.9948	1	-0.043	0.991	1
SPO2213	mmsB-1	3-hydroxyisobutyrate dehydrogenase	SPO_RS11220	1.08	0.03	1.05	0.05	1.02	0.04	1.04	0.04	-0.04	0.031	0.341925	-0.082	0	0	-0.054	0.9946	1
SPO2213a	SPO2213a	hypothetical protein	SPO_RS11225	0.99	0.05	0.99	0.08	0.94	0.03	0.96	0.02	0	1.1804	1	-0.074	0.3308	1	-0.044	0.6332	1
SPO2214	betC-2	possible sulfatase for choline or related compound	SPO_RS11230	1.02	0.04	1.01	0.03	1.02	0.03	0.99	0.05	-0.014	0.7226	1	0	1.0096	1	-0.043	0.7684	1
SPO2215	SPO2215	glyoxalase family protein	SPO_RS11235	0.93	0.1	1.03	0.09	0.94	0.04	0.88	0.05	0.15	0.6206	1	0.015	1.0024	1	-0.079	0.7194	1
SPO2216	SPO2216	DNA-binding protein, putative	SPO_RS11240	1.32	NA	1.87	NA	1.69	NA	NA	NA	0.5	1.4302	1	0.35	1.426	1	NA	NA	NA
SPO2218	uvrA	UvrABC system protein A	SPO_RS11250	1	0.02	1.02	0.03	0.99	0.01	1.06	0.02	0.028	0.8722	1	-0.014	0.4926	1	0.083	0	0
SPO2219	SPO2219	rhodanese-like domain protein	SPO_RS11255	0.98	0.13	1.06	0.08	0.96	0.05	0.92	0.08	0.11	0.3474	1	-0.029	0.7618	1	-0.09	0.7462	1
SPO2220	SPO2220	hypothetical protein	SPO_RS11260	0.95	0.02	0.96	0.03	0.92	0.02	0.94	0.03	0.015	1.0092	1	-0.046	0.3136	1	-0.015	0.8536	1
SPO2221	SPO2221	von Willebrand factor type A domain protein		0.94	0.02	0.92	0.06	0.99	0.05	0.93	0.05	-0.031	0.5328	1	0.074	0.339	1	-0.015	0.8394	1
SPO2222	SPO2222	pyruvate dehydrogenase complex, E3 component, lipoamide dehydrogenase, putative	SPO_RS11270	0.51	0.17	0.73	0.14	0.84	0.02	0.79	0.08	0.51	0.4082	1	0.71	0.0286	0.367872	0.62	0.1088	0.764607
SPO2223	SPO2223	hypothetical protein	SPO_RS11275	0.78	0.11	1.01	0.02	1	0.08	0.9	0.11	0.37	0.1416	0.874425	0.35	0.1158	0.863559	0.2	0.455	1
SPO2224	SPO2224	hypothetical protein	SPO_RS11280	1.01	0.01	1.02	0.03	1.02	0.03	1.06	0.04	0.014	0.9954	1	0.014	1.0274	1	0.069	0	0
SPO2225	SPO2225	hypothetical protein	SPO_RS11285	1.04	0.04	0.95	0.08	0.98	0.04	0.97	0.04	-0.13	0.5998	1	-0.085	0.7046	1	-0.1	0.6656	1
SPO2226	SPO2226	S-adenosylmethionine:tRNA ribosyltransferase-isomerase	SPO_RS11290	0.94	0.06	0.96	0.05	0.98	0.04	0.94	0.02	0.03	0.877	1	0.06	0.7612	1	0	0.929	1
SPO2227	SPO2227	hypothetical protein	SPO_RS11295	0.83	0.06	0.9	0.02	0.83	0.02	0.9	0.11	0.12	0.287	1	0	1.0348	1	0.12	0.6106	1
SPO2228	SPO2228	AhpC/TSA family protein	SPO_RS11300	1.21	0.05	1.09	0.04	1.14	0.02	1.05	0.06	-0.15	0.2736	1	-0.085	1.3402	1	-0.2	0.0292	0.327571
SPO2229	SPO2229	hypothetical protein	SPO_RS11305	1	0.02	0.97	0.06	0.97	0.05	0.92	0.02	-0.044	0.9444	1	-0.044	0.8382	1	-0.12	0.0582	0.537833
SPO2230	SPO2230	peptidase, M23/M37 family	SPO_RS11310	1.16	0.09	1.09	0.13	1.07	0.06	1.13	0.06	-0.089	0.4308	1	-0.12	0.3974	1	-0.037	0.4026	1
SPO2231	SPO2231	hypothetical protein	SPO_RS11315	1.08	0.05	0.99	0.16	1.07	0.03	1.04	0.1	-0.12	0.5684	1	-0.013	0.998	1	-0.054	1.0082	1
SPO2232	SPO2232	hypothetical protein	SPO_RS11320	0.88	0.08	0.9	0.07	0.91	0.03	1.01	0.07	0.032	0.9276	1	0.048	0.7982	1	0.2	0.3456	1
SPO2233	SPO2233	peptidyl-prolyl cis-trans isomerase, cyclophilin-type	SPO_RS11325	1.07	0.04	1.02	0.05	1.05	0.03	1.03	0.03	-0.068	0.2036	1	-0.027	0.1178	0.863559	-0.054	0.1134	0.764607
SPO2234	SPO2234	peptidyl-prolyl cis-trans isomerase, cyclophilin-type	SPO_RS11330	1.07	0.11	1.06	0.05	1.13	0.03	1.16	0.04	-0.013	1.1176	1	0.078	1.0046	1	0.12	0.3784	1
SPO2235	pgk	phosphoglycerate kinase	SPO_RS11335	0.33	0.2	0.54	0.19	0.17	0.17	0.41	0.24	0.69	0.3886	1	-0.92	0.7118	1	0.3	0.655	1
SPO2237	SPO2237	hypothetical protein	SPO_RS11340	0.96	0.17	0.96	0.08	0.98	0.11	1.16	0.07	0	0.9336	1	0.029	1.1606	1	0.27	0.2082	0.969587
SPO2238	SPO2238	transcriptional regulator, LysR family	SPO_RS11345	1.26	0.09	1.2	0.05	1.18	0.05	1.16	0.07	-0.07	1.1862	1	-0.094	1.0074	1	-0.12	0.9978	1
SPO2240	pdhA	pyruvate dehydrogenase complex, E1 component, alpha subunit	SPO_RS11355	0.41	0.17	0.16	0.16	0.36	0.13	0.38	0.22	-1.3	0.2552	1	-0.18	0.7988	1	-0.11	0.8508	1
SPO2241	pdhB	pyruvate dehydrogenase complex, E1 component, beta subunit	SPO_RS11360	0.26	0.04	0.36	0.13	0.58	0.05	0.4	0.16	0.45	0.4648	1	1.1	0.0276	0.367872	0.6	0.373	1
SPO2242	pdhC	pyruvate dehydrogenase complex, E2 component, dihydrolipoamide acetyltransferase	SPO_RS11365	0.18	0.08	0.51	0.1	0.45	0.09	0.63	0.07	1.5	0.0308	0.340737	1.3	0.0306	0.367872	1.8	0	0
SPO2243	SPO2243	hypothetical protein	SPO_RS11370	0.98	0.01	1	0.01	0.99	0	0.97	0.02	0.029	0.4684	1	0.014	0.401	1	-0.015	0.2838	1
SPO2244	SPO2244	hypothetical protein	SPO_RS22530	0.96	0.01	0.97	0.01	0.98	0.01	0.96	0.01	0.015	0.5078	1	0.029	0.1636	0.984792	0	1.1678	1
SPO2245	SPO2245	hypothetical protein		0.96	0.01	0.96	0.02	0.99	0.02	0.94	0.01	0	1.0648	1	0.044	0.394	1	-0.03	0.3258	1
SPO2246	cysK	cysteine synthase A	SPO_RS11395	1.05	0.04	1.02	0.05	1.07	0.04	1.07	0.04	-0.041	0.9952	1	0.027	0.0278	0.367872	0.027	0.0252	0.327571
SPO2248	SPO2248	dnaK suppressor protein, putative	SPO_RS11405	0.9	0.1	1.15	0.02	0.88	0.02	0.53	0.31	0.35	0.114	0.839902	-0.032	0.9074	1	-0.75	0.3524	1
SPO2249	SPO2249	hypothetical protein	SPO_RS11410	0.7	0.24	0.61	0.4	1.04	0.08	0.88	0.06	-0.2	1	1	0.56	0.324	1	0.33	0.58	1
SPO2250	orfg15	gene transfer agent	SPO_RS11415	0.98	0.01	1.02	0.03	1	0.02	1.03	0.02	0.057	0.4882	1	0.029	0.3708	1	0.071	0.8118	1
SPO2251	orfg14	gene transfer agent	SPO_RS11420	0.85	0.04	0.47	0.16	0.8	0.06	0.83	0.28	-0.84	0	0	-0.086	0.4556	1	-0.034	1.0328	1
SPO2252	orfg13	gene transfer agent	SPO_RS11425	0.97	0.06	0.98	0.07	0.96	0.08	1.01	0.04	0.015	0.911	1	-0.015	1.014	1	0.058	0.8006	1
SPO2253	orfg12	gene transfer agent	SPO_RS11430	0.92	0.09	1.01	0.07	0.98	0.08	0.78	0.12	0.13	0.4092	1	0.09	0.5742	1	-0.24	0.5438	1
SPO2255	SPO2255	hypothetical protein	SPO_RS11440	1.07	0.14	0.99	0.08	0.75	0.27	0.5	0.29	-0.11	0.9282	1	-0.51	0.627	1	-1.1	0.1964	0.964855
SPO2257	orfg9	gene transfer agent	SPO_RS11450	1.01	0.16	0.78	0.26	0.95	0.12	0.76	0.28	-0.37	0.6	1	-0.087	0.8968	1	-0.41	0.5218	1
SPO2260	orfg6	gene transfer agent	SPO_RS11465	NA	NA	1.06	NA	NA	NA	1.21	0.09	NA	NA	NA	NA	NA	NA	NA	NA	NA
SPO2261	orfg5	gene transfer agent	SPO_RS11470	0.95	0.39	1.18	0.16	1.16	0.2	1.01	0.23	0.31	0.607	1	0.29	0.8374	1	0.087	0.8636	1
SPO2262	orfg4	gene transfer agent	SPO_RS11475	1.51	NA	NA	NA	NA	NA	1.41	NA	NA	NA	NA	NA	NA	NA	-0.098	1.4338	1
SPO2264	orfg3	gene transfer agent	SPO_RS11485	1.08	0.05	1.08	0.03	1.08	0.02	1.06	0.03	0	0.9946	1	0	0.1152	0.863559	-0.027	0.113	0.764607
SPO2266	SPO2266	gene transfer agent	SPO_RS11490	0.98	0.06	1.02	0.06	1.05	0.05	1.05	0.06	0.057	0.6566	1	0.099	0.1422	0.915984	0.099	0.807	1
SPO2267	orfg2	gene transfer agent		1.02	0.13	1.01	0.08	0.95	0.1	0.99	0.08	-0.014	1.0034	1	-0.1	0.6898	1	-0.043	0.9968	1
SPO2268	orfg1	hypothetical protein	SPO_RS11500	1	0.03	0.91	0.05	0.97	0.04	0.95	0.08	-0.13	0.3118	1	-0.044	0.6826	1	-0.073	0.694	1
SPO2269	SPO2269	hypothetical protein		0.86	0.1	0.98	0.07	0.94	0.04	1.01	0.03	0.19	0.3794	1	0.13	0.4616	1	0.23	0.2896	1
SPO2270	SPO2270	putative protein TIGR00247	SPO_RS11510	1.18	0.01	1.11	0.04	1.09	0.03	1.13	0.01	-0.087	0.1462	0.874425	-0.11	0.1452	0.915984	-0.062	0	0
SPO2272	hisA2	1-(5-phosphoribosyl)-5-[(5-phosphoribosylamino)methylideneamino] imidazole-4-carboxamide isomerase 2 (EC 5.3.1.16)	SPO_RS11520	0.98	0.03	1.02	0.02	1.01	0.05	0.9	0.01	0.057	0.4352	1	0.043	0.5884	1	-0.12	0	0
SPO2273	SPO2273	acetyltransferase, GNAT family	SPO_RS11525	0.84	0.05	0.92	0.08	0.91	0.07	0.94	0.04	0.13	0.4536	1	0.11	0.3924	1	0.16	0.1104	0.764607
SPO2277	SPO2277	cytochrome, putative	SPO_RS11545	0.98	0.07	0.92	0.08	0.99	0.08	0.92	0.04	-0.09	0.6806	1	0.014	1.0614	1	-0.09	0.6046	1
SPO2278	SPO2278	hypothetical protein	SPO_RS11550	0.98	0.01	0.98	0	1	0	0.98	0.01	0	1.0032	1	0.029	0.252	1	0	0.9986	1
SPO2279	SPO2279	hypothetical protein	SPO_RS11555	0.97	0	0.97	0.03	0.96	0.01	0.95	0.03	0	0.9086	1	-0.015	0.4598	1	-0.03	0.195	0.964855
SPO2280	SPO2280	hypothetical protein		1.06	0.04	0.99	0.09	0.94	0.07	0.97	0.07	-0.098	0.8784	1	-0.17	0.4082	1	-0.13	0.4062	1
SPO2283	rplI	ribosomal protein L9	SPO_RS11575	1	0.06	1.01	0.04	0.98	0	1	0.05	0.014	1.0394	1	-0.029	1.0132	1	0	1.0006	1
SPO2284	SPO2284	transglycosylase SLT domain protein	SPO_RS11580	1.02	0.04	1	0.04	1.01	0.04	1	0.04	-0.028	0.839	1	-0.014	0.9814	1	-0.028	0.826	1
SPO2285	SPO2285	DNA-binding protein, putative	SPO_RS11585	1	0.08	0.8	0.28	1.04	0.05	1.04	0.03	-0.32	0.777	1	0.056	1.0176	1	0.056	0.2842	1
SPO2286	luxR-2	autoinducer-binding transcriptional regulator LuxR	SPO_RS11590	0.97	0.02	1.05	0.03	1.02	0.02	1.06	0.03	0.11	0.5796	1	0.072	0.4368	1	0.13	0.3684	1
SPO2287	SPO2287	autoinducer synthesis protein	SPO_RS11595	1	0.02	1.06	0.02	1.07	0.01	1.09	0.01	0.083	0.0278	0.340563	0.097	0	0	0.12	0	0
SPO2288	tig	trigger factor	SPO_RS11600	1.1	0.03	1.06	0.02	1.06	0.01	1.04	0.01	-0.053	1.4326	1	-0.053	1.4454	1	-0.08	0	0
SPO2289	SPO2289	hypothetical protein	SPO_RS11605	1.06	0.04	1.09	0.02	1.05	0.02	1.04	0.05	0.04	0.9986	1	-0.014	0	0	-0.027	0.1478	0.835725
SPO2290	SPO2290	hypothetical protein	SPO_RS11610	1.06	0.02	1.04	0.02	1.06	0.02	1.03	0.01	-0.027	1.0084	1	0	1.5032	1	-0.041	1.0032	1
SPO2292	SPO2292	hypothetical protein		1.01	0.15	0.76	0.07	0.92	0.04	0.96	0.06	-0.41	0.2272	1	-0.13	0.5298	1	-0.073	0.8096	1
SPO2293	SPO2293	YjeF family protein	SPO_RS11625	1.02	0.02	1.01	0.01	1.02	0.02	0.98	0.02	-0.014	0.9946	1	0	1.1756	1	-0.057	0.5256	1
SPO2296	SPO2296	hypothetical protein	SPO_RS11640	0.96	0.1	0.87	0.09	0.91	0.04	0.96	0.08	-0.14	0.6824	1	-0.076	0.6458	1	0	1.0776	1
SPO2297	SPO2297	hypothetical protein	SPO_RS11645	0.99	0.05	1.02	0.09	0.94	0.06	1.04	0.03	0.043	0.9142	1	-0.074	0.5988	1	0.07	0.739	1
SPO2298	SPO2298	hypothetical protein	SPO_RS11650	0.94	0.06	1.03	0.07	1.02	0.07	1.01	0.03	0.13	0.4774	1	0.12	0.6628	1	0.1	0.4572	1
SPO2299	dddP	DMSP lyase	SPO_RS11655	0.96	0.04	0.94	0.02	1.02	0.04	1.02	0.04	-0.03	0.7536	1	0.087	0.5196	1	0.087	0.5688	1
SPO2301	SPO2301	osmC-like family protein	SPO_RS11665	1.14	0.08	1.05	0.09	1.08	0.08	1.01	0.08	-0.12	0.1384	0.874425	-0.077	0.4506	1	-0.17	0.115	0.764607
SPO2302	SPO2302	bioY family protein	SPO_RS11670	1.05	0.02	1.03	0.03	1.03	0.02	1.07	0.03	-0.027	0.9984	1	-0.027	0.9944	1	0.027	0.0264	0.327571
SPO2303	SPO2303	hypothetical protein	SPO_RS11675	0.46	NA	0	NA	0.77	NA	0.84	NA	-5.6	0.8732	1	0.73	1.441	1	0.85	1.4338	1
SPO2304	SPO2304	hypothetical protein	SPO_RS11680	0.84	0.28	1.01	0.08	0.92	0.12	1.01	0.15	0.26	0.875	1	0.13	0.9164	1	0.26	0.7816	1
SPO2306	SPO2306	hypothetical protein	SPO_RS23105	1.79	NA	1.59	NA	NA	NA	1.43	0.08	-0.17	0.8498	1	NA	NA	NA	-0.32	0.0584	0.537833
SPO2307	SPO2307	hypothetical protein	SPO_RS11690	1.17	0.03	1.12	0.03	1.09	0.01	1.07	0.05	-0.062	0.0252	0.340563	-0.1	0	0	-0.13	0.1424	0.834939
SPO2308	fliG	flagellar motor switch protein FliG	SPO_RS11695	0.99	0.08	0.98	0.04	1.01	0.05	0.94	0.1	-0.014	0.7862	1	0.029	0.9774	1	-0.074	0.5238	1
SPO2309	SPO2309	hypothetical protein	SPO_RS11700	0.98	0.02	0.88	0.09	1	0.02	0.91	0.05	-0.15	0.6858	1	0.029	0.5746	1	-0.11	0.2278	1
SPO2310	SPO2310	lipid A biosynthesis lauroyl acyltransferase, putative	SPO_RS11705	0	NA	0	NA	0	NA	0	NA	0	2	1	0	2	1	0	2	1
SPO2311	SPO2311	hypothetical protein		0	NA	0.45	NA	0.49	NA	0	NA	5.5	1.4372	1	5.6	1.4316	1	0	2	1
SPO2313	SPO2313	hypothetical protein	SPO_RS11720	1.05	0.03	1.14	0.18	1.06	0.09	0.83	0.1	0.12	1.0778	1	0.014	1.0128	1	-0.34	0.0262	0.327571
SPO2318	SPO2318	hypothetical protein	SPO_RS11750	1.06	0.07	1.01	0.05	1.01	0.03	0.94	0.05	-0.069	0.1296	0.874425	-0.069	0.1134	0.863559	-0.17	0.092	0.713773
SPO2319	SPO2319	hypothetical protein	SPO_RS11755	1	0.08	1	0.04	1.02	0.03	1	0.04	0	0.9838	1	0.028	0.9546	1	0	1.0356	1
SPO2323	SPO2323	mechanosensitive ion channel family protein	SPO_RS11775	1.03	0.01	1.04	0.03	1.05	0.04	1.05	0.03	0.014	0.9958	1	0.027	1.0106	1	0.027	1.0032	1
SPO2324	SPO2324	hypothetical protein	SPO_RS11780	0.59	0.3	0.62	0.14	0.85	0.05	0.6	0.3	0.07	0.8674	1	0.52	0.6308	1	0.024	1.0008	1
SPO2326	SPO2326	hypothetical protein	SPO_RS11790	1.04	0.07	1.06	0.07	0.92	0.02	0.94	0.1	0.027	0.4056	1	-0.18	0	0	-0.14	0.2296	1
SPO2327	SPO2327	fatty acid desaturase	SPO_RS11795	0.98	0.03	0.94	0.04	0.92	0.03	0.9	0.02	-0.06	0.366	1	-0.09	0.273	1	-0.12	0.088	0.704954
SPO2330	SPO2330	hypothetical protein	SPO_RS11810	1.1	0.08	0.79	0.18	1.1	0.08	0.88	0.3	-0.47	0.087	0.75422	0	0.9848	1	-0.32	0.8054	1
SPO2331	SPO2331	efflux transporter, RND family, MFP subunit	SPO_RS11815	1.11	0.03	1.06	0.02	1.07	0.02	1.09	0.03	-0.066	0	0	-0.052	0	0	-0.026	1.3616	1
SPO2332	SPO2332	transporter, AcrB/AcrD/AcrF family	SPO_RS11820	1.06	0.02	1.04	0.04	1.04	0.01	1.04	0.02	-0.027	1.3402	1	-0.027	0.9926	1	-0.027	0.9938	1
SPO2333	SPO2333	hypothetical protein		1.13	0.07	1.09	0.04	1.08	0.07	1.12	0.05	-0.052	1.0048	1	-0.065	1.0136	1	-0.013	1.0116	1
SPO2334	SPO2334	CAAX amino terminal protease family protein	SPO_RS11830	1.04	0.01	0.96	0.02	0.94	0.01	1.04	0.05	-0.11	0.2904	1	-0.14	0.2758	1	0	0.0284	0.327571
SPO2335	SPO2335	ABC transporter, ATP-binding/permease protein	SPO_RS11835	0.95	0.04	0.99	0.04	1.03	0.04	0.96	0.04	0.059	0.427	1	0.12	0.402	1	0.015	0.6566	1
SPO2336	SPO2336	lysM domain protein	SPO_RS22890	1.04	0.03	1.04	0.04	1.07	0.01	0.97	0.07	0	1.0004	1	0.041	0	0	-0.1	0.662	1
SPO2337	SPO2337	decarboxylase family protein	SPO_RS11845	1.19	0.05	1	0.1	1.05	0.05	1.06	0.02	-0.25	0.0874	0.75422	-0.18	0.2852	1	-0.17	0	0
SPO2338	rarD-1	RarD	SPO_RS11850	1.03	0.04	0.96	0.05	1.02	0.04	1.03	0.04	-0.1	0.5372	1	-0.014	1.0006	1	0	1.0214	1
SPO2339	SPO2339	enoyl-CoA hydratase/isomerase family protein	SPO_RS11855	1.13	0.09	1.02	0.03	1.03	0.03	0.94	0.04	-0.15	0.3128	1	-0.13	0.3214	1	-0.26	0.2108	0.974323
SPO2340	sodB	superoxide dismutase, Fe	SPO_RS11860	0.16	0.11	0.55	0.03	0.46	0.08	0.73	0.05	1.7	0	0	1.5	0.0584	0.601702	2.1	0	0
SPO2341	SPO2341	methyltransferase, FkbM family	SPO_RS11865	1.06	0.02	0.9	0.05	0.96	0.01	1.03	0.04	-0.23	0.0322	0.34387	-0.14	0	0	-0.041	0	0
SPO2341a	SPO2341a	hypothetical protein	SPO_RS11870	0.94	0.03	0.9	0.07	0.92	0.01	0.84	0.09	-0.062	0.8496	1	-0.031	0.5264	1	-0.16	0.221	1
[truncated: 1,750 more rows]
